# Supplementary material for: Characterization of the direct targets of FOXO transcription factors throughout evolution
Source: Aging Cell. 2016 Apr 8;15(4):673–85. doi: 10.1111/acel.12479 (PMC4933671; doi:10.1111/acel.12479)
Supplement: Supplementary file 2 — Table S1 Mouse FOXO target genes in the four cell types analyzed (NPCs, PreB cells, Treg cells, or CD8+ T cells), cell type‐specific targets, targets that are shared between at least two cell types, or bound in all cell types (Core). [file ACEL-15-673-s002.xlsx]

## Sheet: Sheet1
NPCs	PreB	Treg	CD8 T cells	NPC specific	PreB specific	Treg specific	CD8 T cells specific	Shared	Core	All mouse (GREAT)
0610007C21Rik	100042579	0610007C21Rik	0610007P14Rik	0610007L01Rik	100042579	0610010F05Rik	1110001A16Rik	1110008J03Rik	1110008J03Rik	100042579
0610007L01Rik	1100001G20Rik	0610007P14Rik	0610011F06Rik	0610009B22Rik	1100001G20Rik	0610037L13Rik	1110002B05Rik	1110037F02Rik	1110037F02Rik	100043387
0610007P14Rik	1110008J03Rik	0610010F05Rik	1110001A16Rik	0610010K14Rik	1110018G07Rik	0610037P05Rik	1110018J18Rik	1500011H22Rik	1500011H22Rik	0610007C21Rik
0610009B22Rik	1110012L19Rik	0610037L13Rik	1110001J03Rik	0910001L09Rik	1110028C15Rik	1110005A03Rik	1110058L19Rik	1700034H14Rik	1700034H14Rik	0610007L01Rik
0610010K14Rik	1110018G07Rik	0610037P05Rik	1110002B05Rik	1110002N22Rik	1700016H13Rik	1110008P14Rik	1200009I06Rik	1700052N19Rik	1700081L11Rik	0610007P08Rik
0610011F06Rik	1110028C15Rik	1110001J03Rik	1110003E01Rik	1110014N23Rik	1700019O17Rik	1110012D08Rik	1700020O03Rik	1700081L11Rik	1810013L24Rik	0610007P14Rik
0910001L09Rik	1110037F02Rik	1110003E01Rik	1110004F10Rik	1110021L09Rik	1700066M21Rik	1110021J02Rik	1700021F05Rik	1810013L24Rik	1810020D17Rik	0610007P22Rik
1110001J03Rik	1110051M20Rik	1110004F10Rik	1110008F13Rik	1110032A04Rik	1700084C01Rik	1700029F09Rik	1700025E21Rik	1810020D17Rik	1810026J23Rik	0610009B22Rik
1110002N22Rik	1500011H22Rik	1110005A03Rik	1110008J03Rik	1110038F14Rik	2010001M09Rik	1810012P15Rik	1700054N08Rik	1810026J23Rik	1810031K17Rik	0610009D07Rik
1110004F10Rik	1700016H13Rik	1110008J03Rik	1110018J18Rik	1110054O05Rik	2310047M10Rik	2010002M12Rik	1810030N24Rik	1810031K17Rik	2410002O22Rik	0610009O20Rik
1110008F13Rik	1700019O17Rik	1110008P14Rik	1110032A03Rik	1110059G10Rik	2510009E07Rik	2210415F13Rik	1810037I17Rik	2210411K11Rik	2410066E13Rik	0610010B08Rik
1110008J03Rik	1700034H14Rik	1110012D08Rik	1110037F02Rik	1110067D22Rik	3110001D03Rik	2310001A20Rik	1810048J11Rik	2310033E01Rik	2700078K21Rik	0610010F05Rik
1110012L19Rik	1700052N19Rik	1110020G09Rik	1110049F12Rik	1190005F20Rik	3830403N18Rik	2310003H01Rik	1810074P20Rik	2410002O22Rik	3110001I22Rik	0610010K14Rik
1110014N23Rik	1700066M21Rik	1110021J02Rik	1110058L19Rik	1200011M11Rik	4930451I11Rik	2310010M20Rik	2010011I20Rik	2410066E13Rik	4931417G12Rik	0610010O12Rik
1110020G09Rik	1700081L11Rik	1110037F02Rik	1190002H23Rik	1200014J11Rik	4930467E23Rik	2310046O06Rik	2010107E04Rik	2410089E03Rik	4933424B01Rik	0610011F06Rik
1110021L09Rik	1700084C01Rik	1110038D17Rik	1200009I06Rik	1200016B10Rik	4930579C15Rik	2310057J16Rik	2010109K11Rik	2610002J02Rik	5930434B04Rik	0610011L14Rik
1110032A03Rik	1810013L24Rik	1110049F12Rik	1500002O20Rik	1300001I01Rik	4931440P22Rik	2900006K08Rik	2300009A05Rik	2700078K21Rik	6330545A04Rik	0610012H03Rik
1110032A04Rik	1810020D17Rik	1110051M20Rik	1500003O03Rik	1300018I17Rik	5033414D02Rik	2900010M23Rik	2310028H24Rik	2810021B07Rik	6430527G18Rik	0610030E20Rik
1110037F02Rik	1810024B03Rik	1190002H23Rik	1500011H22Rik	1500010J02Rik	5830405N20Rik	3110043O21Rik	2410127L17Rik	3110001I22Rik	6720456B07Rik	0610031J06Rik
1110038D17Rik	1810026J23Rik	1190007I07Rik	1500012F01Rik	1500015O10Rik	6030446N20Rik	3110052M02Rik	2610018G03Rik	4922502D21Rik	A930001N09Rik	0610037L13Rik
1110038F14Rik	1810031K17Rik	1500002O20Rik	1500032L24Rik	1600021P15Rik	6820431F20Rik	4732415M23Rik	2610039C10Rik	4931417G12Rik	AW146154	0610037P05Rik
1110049F12Rik	2010001M09Rik	1500003O03Rik	1700020O03Rik	1700001C02Rik	8430410A17Rik	4921513D23Rik	2610101N10Rik	4932438A13Rik	Abhd13	0610040J01Rik
1110051M20Rik	2010305A19Rik	1500011H22Rik	1700021C14Rik	1700003F12Rik	9330182L06Rik	4930402H24Rik	2700060E02Rik	4933404M02Rik	Ablim2	0910001L09Rik
1110054O05Rik	2210411K11Rik	1500012F01Rik	1700021F05Rik	1700007I08Rik	9430023L20Rik	4930422G04Rik	2700078E11Rik	4933424B01Rik	Acbd5	1100001G20Rik
1110059G10Rik	2310033E01Rik	1500032L24Rik	1700025E21Rik	1700007K13Rik	A2ld1	5730469M10Rik	2810002N01Rik	5033411D12Rik	Acss1	1110001A16Rik
1110067D22Rik	2310044G17Rik	1700021C14Rik	1700025K23Rik	1700008P20Rik	A430084P05Rik	6330409N04Rik	2810006K23Rik	5730437N04Rik	Actb	1110001J03Rik
1190002H23Rik	2310047M10Rik	1700025K23Rik	1700030J22Rik	1700019E19Rik	A630091E08Rik	6430598A04Rik	2810405K02Rik	5930434B04Rik	Adamts6	1110002B05Rik
1190005F20Rik	2410002O22Rik	1700029F09Rik	1700034H14Rik	1700019G17Rik	AB124611	8030462N17Rik	2810422O20Rik	6330545A04Rik	Adck3	1110002N22Rik
1190007I07Rik	2410066E13Rik	1700034H14Rik	1700049G17Rik	1700023A16Rik	Abcb1b	A830080D01Rik	2810474O19Rik	6430527G18Rik	Aff1	1110003E01Rik
1200011M11Rik	2410089E03Rik	1700049G17Rik	1700052N19Rik	1700029J07Rik	Abcb4	A830093I24Rik	4632428N05Rik	6720456B07Rik	Aftph	1110004E09Rik
1200014J11Rik	2510009E07Rik	1700052N19Rik	1700054N08Rik	1700037C18Rik	Abtb2	A930018P22Rik	4930427A07Rik	9930111J21Rik1	Akt1s1	1110004F10Rik
1200016B10Rik	2610002J02Rik	1700056E22Rik	1700056E22Rik	1700037H04Rik	Acbd3	AW146020	4930523C07Rik	9930111J21Rik2	Amdhd1	1110005A03Rik
1300001I01Rik	2700078K21Rik	1700081L11Rik	1700081L11Rik	1700065D16Rik	Adipoq	Abcd4	4930544O15Rik	A630055G03Rik	Anapc13	1110007C09Rik
1300018I17Rik	2810021B07Rik	1810006K21Rik	1700123O20Rik	1700102P08Rik	Adssl1	Acadsb	4933403G14Rik	A930001N09Rik	Ankrd11	1110008F13Rik
1500002O20Rik	2810453I06Rik	1810008A18Rik	1810008A18Rik	1700106J16Rik	Akap12	Acer2	4933426I21Rik	AI467606	Ankrd13c	1110008J03Rik
1500003O03Rik	3110001D03Rik	1810012P15Rik	1810013L24Rik	1700125H20Rik	Ammecr1	Acsf2	5430437P03Rik	AW146154	Ap3m2	1110008L16Rik
1500010J02Rik	3110001I22Rik	1810013L24Rik	1810020D17Rik	1810014F10Rik	Ampd3	Actr10	5730419I09Rik	Abcg1	Ap4m1	1110008P14Rik
1500011H22Rik	3830403N18Rik	1810020D17Rik	1810026J23Rik	1810029B16Rik	Ankrd13a	Adap1	5730455P16Rik	Abhd13	Arid5b	1110012D08Rik
1500012F01Rik	4833442J19Rik	1810024B03Rik	1810030N24Rik	1810055G02Rik	Ankrd22	Adarb1	5730508B09Rik	Abhd8	Arrdc3	1110012J17Rik
1500015O10Rik	4922502D21Rik	1810026J23Rik	1810031K17Rik	2010107H07Rik	Ankrd33b	Adcy9	9130401M01Rik	Ablim2	Asxl1	1110012L19Rik
1600021P15Rik	4930451I11Rik	1810030O07Rik	1810037I17Rik	2210016L21Rik	Ankrd9	Adprhl2	9930012K11Rik	Acbd5	Atad5	1110014N23Rik
1700001C02Rik	4930467E23Rik	1810031K17Rik	1810048J11Rik	2300005B03Rik	Anxa1	Afap1	A830010M20Rik	Acss1	Atf2	1110017D15Rik
1700003F12Rik	4930534B04Rik	1810063B07Rik	1810063B07Rik	2310021P13Rik	Ap4s1	Aff4	AI314976	Actb	Atg13	1110018G07Rik
1700007I08Rik	4930579C15Rik	2010002M12Rik	1810074P20Rik	2310035K24Rik	Apbb1ip	Afg3l2	AI316807	Adamts6	Atg2a	1110018J18Rik
1700007K13Rik	4931417G12Rik	2210009G21Rik	2010011I20Rik	2310036O22Rik	Apobec4	Agps	AI837181	Adat3	Atp1b3	1110020G09Rik
1700008P20Rik	4931440P22Rik	2210012G02Rik	2010106G01Rik	2310037I24Rik	Apoc4	Ahcyl2	AI846148	Adck3	Atp5f1	1110021J02Rik
1700019E19Rik	4932438A13Rik	2210018M11Rik	2010107E04Rik	2310039H08Rik	Arhgap25	Ahsa2	AW112010	Ado	Atp5sl	1110021L09Rik
1700019G17Rik	4933404M02Rik	2210021J22Rik	2010109K11Rik	2310047B19Rik	Armcx5	Aip	Aagab	Adss	Atpif1	1110028C15Rik
1700023A16Rik	4933424B01Rik	2210415F13Rik	2210009G21Rik	2400001E08Rik	Asah2	Amdhd2	Abcc10	Aff1	Atxn7l1	1110031I02Rik
1700025K23Rik	5033411D12Rik	2310001A20Rik	2210012G02Rik	2410022L05Rik	Atp13a2	Anapc16	Abcc6	Aff3	Avl9	1110032A03Rik
1700029J07Rik	5033414D02Rik	2310003H01Rik	2210018M11Rik	2510003E04Rik	Atp2b2	Anapc5	Abcf2	Aftph	B630005N14Rik	1110032A04Rik
1700030J22Rik	5330437I02Rik	2310009B15Rik	2210021J22Rik	2510039O18Rik	Atp6v0a1	Angel1	Acad9	Agbl5	BC005537	1110032F04Rik
1700034H14Rik	5730437N04Rik	2310010M20Rik	2210411K11Rik	2610002I17Rik	Atp6v1g2	Ank	Acadm	Akna	BC031781	1110034A24Rik
1700037C18Rik	5830405N20Rik	2310016C08Rik	2300009A05Rik	2610015P09Rik	Atp8a1	Ankar	Acat1	Akt1	BC106179	1110034B05Rik
1700037H04Rik	5830415F09Rik	2310033P09Rik	2310009B15Rik	2610027L16Rik	B2m	Ankmy1	Accn2	Akt1s1	Bahcc1	1110034G24Rik
1700049G17Rik	5930434B04Rik	2310044H10Rik	2310016C08Rik	2610029G23Rik	B3gnt8	Ankrd60	Acot8	Amdhd1	Bbc3	1110037F02Rik
1700056E22Rik	6030446N20Rik	2310046O06Rik	2310016M24Rik	2700050L05Rik	BC017643	Anln	Actr1b	Anapc13	Bbs2	1110038D17Rik
1700065D16Rik	6330545A04Rik	2310057J16Rik	2310028H24Rik	2810008M24Rik	BC023105	Anxa11	Adam17	Ankrd11	Bbs9	1110038F14Rik
1700081L11Rik	6430527G18Rik	2310057M21Rik	2310033E01Rik	2810055F11Rik	BC025190	Apex1	Adamtsl3	Ankrd13c	Bbx	1110049F12Rik
1700102P08Rik	6720456B07Rik	2310061I04Rik	2310033P09Rik	2810407C02Rik	BC048943	Aplp1	Add1	Ankrd37	Bcas3	1110051M20Rik
1700106J16Rik	6820431F20Rik	2310067B10Rik	2310044H10Rik	2810408M09Rik	BC094916	Arfgap2	Adk	Ap3m2	Bckdha	1110054O05Rik
1700123O20Rik	8430406I07Rik	2410001C21Rik	2310057M21Rik	3010026O09Rik	Begain	Arfip1	Adnp	Ap4m1	Bcl2l11	1110057K04Rik
1700125H20Rik	8430410A17Rik	2410002O22Rik	2310061I04Rik	3632451O06Rik	Bex6	Arglu1	Adrm1	Arhgap15	Bcl6	1110058L19Rik
1810006K21Rik	9230105E10Rik	2410015M20Rik	2400003C14Rik	3830431G21Rik	Blk	Arhgap10	Adsl	Arhgap18	Bcl7b	1110059E24Rik
1810008A18Rik	9330182L06Rik	2410066E13Rik	2410001C21Rik	4833420G17Rik	Blnk	Arhgap4	Agfg1	Arid5b	Bcr	1110059G10Rik
1810013L24Rik	9430023L20Rik	2410075B13Rik	2410002O22Rik	4921504E06Rik	Bmp2k	Arhgdib	Agl	Arl5c	Becn1	1110059M19Rik
1810014F10Rik	9930111J21Rik1	2410131K14Rik	2410066E13Rik	4921523A10Rik	Btnl3	Arih2	Agpat4	Arl8b	Bet1l	1110065P20Rik
1810020D17Rik	9930111J21Rik2	2500003M10Rik	2410075B13Rik	4921536K21Rik	C130026I21Rik	Arl1	Agtpbp1	Arrdc3	Bfar	1110067D22Rik
1810026J23Rik	A230051G13Rik	2510012J08Rik	2410089E03Rik	4922501C03Rik	C1galt1c1	Arl4a	Ahi1	Asxl1	Bpnt1	1190002H23Rik
1810029B16Rik	A2ld1	2610021K21Rik	2410127L17Rik	4930404N11Rik	Cab39l	Arl5a	Aifm1	Atad5	Brd8	1190002N15Rik
1810030O07Rik	A430084P05Rik	2610507B11Rik	2410131K14Rik	4930451C15Rik	Cabp1	Arpc4	Alg2	Atf2	Brpf1	1190003J15Rik
1810031K17Rik	A630055G03Rik	2700078K21Rik	2510012J08Rik	4930505A04Rik	Cacnb1	Arrb2	Alkbh5	Atg13	Btg1	1190005F20Rik
1810055G02Rik	A630091E08Rik	2700097O09Rik	2610002J02Rik	4930544G11Rik	Calr3	Ascc1	Ankhd1	Atg2a	C230081A13Rik	1190005I06Rik
2010106G01Rik	A930001N09Rik	2810025M15Rik	2610018G03Rik	4930555I21Rik	Cass4	Atad2	Ankrd17	Atp1b3	C79407	1190007F08Rik
2010107H07Rik	AB124611	2810046L04Rik	2610021K21Rik	4930572J05Rik	Cbfa2t3	Atf1	Ankrd57	Atp5f1	Cabc1	1190007I07Rik
2010305A19Rik	AI467606	2810422J05Rik	2610039C10Rik	4930578N16Rik	Ccbp2	Atg7	Ano10	Atp5sl	Cage1	1200009I06Rik
2210009G21Rik	AK138383	2810428I15Rik	2610101N10Rik	4930579G24Rik	Ccdc25	Atp11a	Ap3m1	Atp6v0c	Calcrl	1200011I18Rik
2210012G02Rik	AV249152	2810453I06Rik	2610507B11Rik	4932418E24Rik	Ccdc81	Atp11b	Apaf1	Atpif1	Casc5	1200011M11Rik
2210016L21Rik	AW146154	2900006K08Rik	2700060E02Rik	4932425I24Rik	Ccl26	Atp2a2	Apc	Atxn7l1	Cbll1	1200014J11Rik
2210018M11Rik	AW549877	2900010J23Rik	2700078E11Rik	4932438H23Rik	Ccr5	Atp2b1	Apcdd1	Avl9	Cbx3	1200016B10Rik
2210021J22Rik	Abcb1b	2900010M23Rik	2700078K21Rik	4933403F05Rik	Cd180	Atp6v0e	Apol7b	B4galnt4	Ccdc38	1300001I01Rik
2300005B03Rik	Abcb4	2900092E17Rik	2700097O09Rik	4933405L10Rik	Cd19	Atp8a2	Apol7e	B630005N14Rik	Ccdc45	1300002K09Rik
2310016M24Rik	Abcg1	3110001I22Rik	2810002N01Rik	4933413G19Rik	Cd24a	Atrn	Appbp2	B9d2	Ccni	1300010F03Rik
2310021P13Rik	Abhd13	3110040N11Rik	2810006K23Rik	5133401N09Rik	Cd300a	B4galt1	Ar	BC003331	Ccpg1	1300014I06Rik
2310035K24Rik	Abhd8	3110043O21Rik	2810021B07Rik	6330439K17Rik	Cd300ld	BC004004	Arhgap33	BC005537	Cdadc1	1300017J02Rik
2310036O22Rik	Abi1	3110052M02Rik	2810025M15Rik	6530401N04Rik	Cd69	BC021785	Arid1b	BC031353	Cdc14a	1300018I17Rik
2310037I24Rik	Ablim2	3110056O03Rik	2810046L04Rik	6530418L21Rik	Cd72	BC023814	Arl16	BC031781	Cdc26	1300018J18Rik
2310039H08Rik	Abtb2	3110057O12Rik	2810405K02Rik	6820408C15Rik	Cd79b	BC031181	Arl6ip5	BC106179	Cdk19	1500001M20Rik
2310044G17Rik	Acadl	3110062M04Rik	2810422J05Rik	9030617O03Rik	Cdc16	BC046404	Arpc2	Bahcc1	Cdk9	1500002O20Rik
2310047B19Rik	Acbd3	3200002M19Rik	2810422O20Rik	9130011E15Rik	Cdhr4	BC051628	Arpc5l	Baz2b	Cdkl3	1500003O03Rik
2310067B10Rik	Acbd5	3830406C13Rik	2810428I15Rik	9330159F19Rik	Cdo1	BC053749	Arsb	Bbc3	Cdkn1b	1500009L16Rik
2400001E08Rik	Acss1	4732415M23Rik	2810474O19Rik	9930021D14Rik	Ceacam1	BC057022	Aspscr1	Bbs2	Cenpa	1500010J02Rik
2400003C14Rik	Actb	4921513D23Rik	2900010J23Rik	9930023K05Rik	Celf2	Bap1	Aste1	Bbs9	Cep120	1500011H22Rik
2410001C21Rik	Acy3	4921524J17Rik	3110001I22Rik	A130022J15Rik	Chchd8	Bax	Atad2b	Bbx	Cep63	1500012F01Rik
2410002O22Rik	Adam10	4930402H24Rik	3110007F17Rik	A330021E22Rik	Chi3l4	Bclaf1	Atg10	Bcas3	Cep70	1500015O10Rik
2410015M20Rik	Adamts4	4930415O20Rik	3110040N11Rik	A430105I19Rik	Chka	Bin3	Atl1	Bckdha	Cep97	1500031L02Rik
2410022L05Rik	Adamts6	4930420K17Rik	3110056O03Rik	A530054K11Rik	Chst3	Brf2	Atl2	Bcl2l11	Cetn3	1500032L24Rik
2410066E13Rik	Adar	4930422G04Rik	3110062M04Rik	AA881470	Ciita	Bri3	Atp5h	Bcl6	Chaf1a	1520402A15Rik
2500003M10Rik	Adat3	4930432K21Rik	4632411B12Rik	AI987944	Clec12a	Brpf3	Atp5k	Bcl7b	Chst12	1600002H07Rik
2510003E04Rik	Adck3	4930473A06Rik	4632428N05Rik	AK016179	Clec4f	Btaf1	Atp5o	Bcr	Ciao1	1600002K03Rik
2510039O18Rik	Adipoq	4931417G12Rik	4632434I11Rik	AK053790	Clgn	Btbd19	Atxn2	Becn1	Cic	1600012F09Rik
2610002I17Rik	Ado	4933407H18Rik	4921524J17Rik	AK132123	Cmah	Btla	Atxn2l	Bet1l	Cir1	1600012H06Rik
2610015P09Rik	Adrbk1	4933411G11Rik	4922502D21Rik	AK143234	Cmtm6	Btn3a3	Aurka	Bfar	Cited2	1600012P17Rik
2610021K21Rik	Adss	4933424B01Rik	4930415O20Rik	AK155472	Col5a3	C2cd2l	B930041F14Rik	Bpnt1	Clasp1	1600014C10Rik
2610027L16Rik	Adssl1	4933426M11Rik	4930420K17Rik	AU022252	Col6a6	C430048L16Rik	BC003266	Brd1	Clpb	1600014C23Rik
2610029G23Rik	Aff1	4933432B09Rik	4930427A07Rik	AU040320	Cops7b	C5ar1	BC013529	Brd8	Cnn2	1600014K23Rik
2700050L05Rik	Aff3	4933439F18Rik	4930432K21Rik	Aacs	Coro1a	C8g	BC016423	Brpf1	Cnnm3	1600015I10Rik
2700078K21Rik	Aftph	5730455O13Rik	4930473A06Rik	Aanat	Cox6a2	Cab39	BC030336	Brwd1	Cnot10	1600016N20Rik
2700097O09Rik	Agbl5	5730469M10Rik	4930523C07Rik	Aars2	Cox7b	Camsap1	BC030867	Btg1	Cnot4	1600021P15Rik
2810008M24Rik	Aggf1	5730590G19Rik	4930525F21Rik	Aasdhppt	Cpne7	Caprin2	BC055324	Btnl2	Cnot6l	1600027N09Rik
2810021B07Rik	Aifm3	5830418K08Rik	4930544O15Rik	Aatk	Cpsf2	Casp14	BC068281	C1galt1	Copb1	1600029D21Rik
2810046L04Rik	Akap12	5830433M19Rik	4931417G12Rik	Abca2	Creb3l3	Casp4	Bace2	C230081A13Rik	Cr1l	1700001C02Rik
2810055F11Rik	Akap3	5930434B04Rik	4932438A13Rik	Abca7	Creb3l4	Cbx5	Bag5	C79407	Creb1	1700001C19Rik
2810407C02Rik	Akna	6330408A02Rik	4933403G14Rik	Abca8a	Crhbp	Ccdc46	Bahd1	Cabc1	Crebl2	1700001F09Rik
2810408M09Rik	Akr1b10	6330409N04Rik	4933404M02Rik	Abca8b	Crisp1	Cchcr1	Bcap29	Cage1	Crtc2	1700001J03Rik
2810422J05Rik	Akt1	6330503K22Rik	4933407H18Rik	Abcc4	Crisp3	Ccl25	Bcl2	Calcrl	Cstf2t	1700001J11Rik
2810428I15Rik	Akt1s1	6330545A04Rik	4933411G11Rik	Abcd2	Crot	Ccnd2	Bcl2a1d	Card6	Ctdsp1	1700001K19Rik
2810453I06Rik	Aldh6a1	6330577E15Rik	4933424B01Rik	Abhd12	Csf2rb	Ccnd3	Btk	Casc5	Cwf19l2	1700001L19Rik
2900092E17Rik	Alkbh8	6430527G18Rik	4933426I21Rik	Acad8	Csprs	Ccno	Bysl	Cbll1	Cxcr4	1700001O22Rik
3010026O09Rik	Amdhd1	6430548M08Rik	4933426M11Rik	Accsl	Cst7	Ccnyl1	Bzw1	Cbx3	D18Ertd653e	1700001P01Rik
3110001I22Rik	Ammecr1	6430598A04Rik	4933432B09Rik	Aco1	Ctbs	Cd83	C1ql1	Ccdc38	D4Wsu53e	1700003E16Rik
3110007F17Rik	Ampd3	6720456B07Rik	4933433P14Rik	Acot1	Ctsc	Cdc6	C230052I12Rik	Ccdc45	Dad1	1700003F12Rik
3110040N11Rik	Anapc13	8030462N17Rik	5033411D12Rik	Acot2	Cul2	Cdc73	C630004H02Rik	Ccdc88c	Dcaf11	1700003M02Rik
3110057O12Rik	Ankib1	8430406I07Rik	5430437P03Rik	Acox3	Cxcl17	Cdca7l	C8a	Ccni	Ddit3	1700006A11Rik
3110062M04Rik	Ankrd11	9030624J02Rik	5730419I09Rik	Acoxl	Cyb5d1	Cdk13	Camp	Ccpg1	Ddx24	1700006E09Rik
3200002M19Rik	Ankrd13a	9130023H24Rik	5730437N04Rik	Acsbg1	Cyp4f18	Cdk2ap1	Capn2	Cd2	Ddx46	1700007B14Rik
3632451O06Rik	Ankrd13c	9230105E10Rik	5730455O13Rik	Acsm5	D17H6S56E-5	Cdkn2aipnl	Caprin1	Cd274	Ddx5	1700007E06Rik
3830406C13Rik	Ankrd22	9430015G10Rik	5730455P16Rik	Acy1	D930015E06Rik	Chchd3	Car11	Cd47	Ddx54	1700007G11Rik
3830431G21Rik	Ankrd33b	9930021J03Rik	5730508B09Rik	Adam12	Daxx	Chmp1a	Car2	Cd5	Dhcr7	1700007I08Rik
4632411B12Rik	Ankrd37	9930111J21Rik2	5730590G19Rik	Adam5	Dcun1d3	Chmp7	Car4	Cd53	Dhfr	1700007K09Rik
4632434I11Rik	Ankrd40	A230051G13Rik	5830418K08Rik	Adam8	Ddi2	Chrdl1	Cars2	Cd97	Dhx37	1700007K13Rik
4833420G17Rik	Ankrd9	A230083G16Rik	5830433M19Rik	Adamts14	Dgcr6	Chrna10	Cast	Cdadc1	Dhx38	1700008A04Rik
4833442J19Rik	Ano8	A830080D01Rik	5930434B04Rik	Add3	Dido1	Chst10	Cbr3	Cdc14a	Dhx8	1700008F21Rik
4921504E06Rik	Antxr2	A830093I24Rik	6330408A02Rik	Adhfe1	Dkc1	Cib1	Ccdc125	Cdc26	Dnajc28	1700008I05Rik
4921523A10Rik	Anxa1	A930001N09Rik	6330545A04Rik	Adm	Dlx1	Cish	Ccdc134	Cdk19	Dnajc8	1700008O03Rik
4921536K21Rik	Ap3m2	A930018P22Rik	6330577E15Rik	Adprhl1	Dnahc1	Clcn2	Ccdc18	Cdk9	Dusp6	1700008P02Rik
4922501C03Rik	Ap4m1	AI413582	6430527G18Rik	Afmid	Dnajc10	Cldn6	Ccdc23	Cdkl3	Dynlrb2	1700008P20Rik
4922502D21Rik	Ap4s1	AI462493	6430548M08Rik	Agk	Dnase1	Cldnd1	Ccdc27	Cdkl4	Eapp	1700009N14Rik
4930404N11Rik	Apbb1ip	AI848100	6430550D23Rik	Agpat1	Dnase1l3	Clk2	Ccdc6	Cdkn1b	Ect2	1700009P17Rik
4930415O20Rik	Apobec1	AK138383	6720456B07Rik	Agt	Dntt	Clptm1l	Ccdc8	Cenpa	Eif2a	1700010B08Rik
4930420K17Rik	Apobec4	AW146020	9030624J02Rik	Ahcyl1	Dok3	Copa	Ccna2	Cenpj	Eif3e	1700010D01Rik
4930451C15Rik	Apoc4	AW146154	9130011J15Rik	Aipl1	Dusp11	Coro2a	Ccnl1	Cep120	Elk3	1700010H22Rik
4930505A04Rik	Arhgap11a	Aamp	9130023H24Rik	Ak1	Dzip3	Cox5a	Ccny	Cep63	Elmo1	1700010I14Rik
4930525F21Rik	Arhgap15	Abca1	9130401M01Rik	Akap14	E030010A14Rik	Cox6a1	Ccr7	Cep70	Entpd6	1700010M22Rik
4930534B04Rik	Arhgap18	Abca17	9430015G10Rik	Akap6	E130309D02Rik	Cpm	Ccr8	Cep97	Epc2	1700011A15Rik
4930544G11Rik	Arhgap25	Abca3	9930012K11Rik	Akap8l	E2f1	Cpsf1	Cct5	Cetn3	Ercc3	1700011E24Rik
4930555I21Rik	Arhgef1	Abcd1	9930111J21Rik1	Aldh3b1	Ech1	Csde1	Cd163l1	Chaf1a	Etv5	1700011F03Rik
4930572J05Rik	Arid4b	Abcd4	9930111J21Rik2	Aldoc	Edaradd	Cse1l	Cd164	Chst12	Exosc5	1700011F14Rik
4930578N16Rik	Arid5b	Abcf1	A430033K04Rik	Alg14	Edem1	Cst8	Cd52	Chst15	Ezh1	1700011H14Rik
4930579G24Rik	Arl5c	Abcf3	A630055G03Rik	Alg9	Efhd1	Ctdspl2	Cd82	Ciao1	Fadd	1700011I03Rik
4931417G12Rik	Arl8b	Abcg1	A830010M20Rik	Alkbh2	Egln2	Ctla4	Cd8b1	Cic	Fam100a	1700011M02Rik
4932418E24Rik	Armcx5	Abhd10	A930001N09Rik	Alkbh7	Ehd4	Ctnnb1	Cd99l2	Cir1	Fam114a2	1700012A03Rik
4932425I24Rik	Arnt	Abhd11	AA408296	Aloxe3	Eif2c4	Ctss	Cdc42	Cited2	Fam134a	1700012A16Rik
4932438A13Rik	Arpm1	Abhd13	AI314976	Ambra1	Elfn1	Ctu2	Cdc42bpa	Clasp1	Fam3c	1700012B07Rik
4932438H23Rik	Arrdc2	Abhd4	AI316807	Amigo3	Elovl7	Cyb561d1	Cdipt	Clec2d	Fam98b	1700012B09Rik
4933403F05Rik	Arrdc3	Abhd5	AI413582	Ammecr1l	Endou	Cyfip2	Cdk10	Clint1	Fbxl3	1700012L04Rik
4933404M02Rik	Arsk	Abi1	AI462493	Amn1	Enpep	Cyhr1	Cdk16	Clpb	Fgfr1op	1700012P22Rik
4933405L10Rik	Asah2	Ablim2	AI467606	Amotl2	Entpd8	Cyp4f13	Cdk6	Cnn2	Fgfr1op2	1700013D24Rik
4933411G11Rik	Asb1	Abtb1	AI837181	Amt	Epha2	D14Ertd449e	Cds2	Cnnm3	Fnbp4	1700013F07Rik
4933413G19Rik	Astl	Acaa1a	AI846148	Anapc1	Erich1	D17Wsu104e	Cebpg	Cnot10	Frat2	1700013G24Rik
4933424B01Rik	Asxl1	Acaa2	AI848100	Ang2	Ero1lb	D19Wsu162e	Cenpv	Cnot4	Frg1	1700013H16Rik
4933426M11Rik	Atad5	Acad10	AK011498	Angptl4	Esco2	D1Ertd622e	Cep192	Cnot6l	Fryl	1700014N06Rik
4933432B09Rik	Atf2	Acadsb	AW112010	Ank2	Esr1	D330012F22Rik	Cep72	Cnot8	Fyco1	1700015E13Rik
4933433P14Rik	Atf6	Acbd5	AW146154	Ankrd13b	Evx2	Dag1	Cflar	Cog2	Fyn	1700015F17Rik
4933439F18Rik	Atf7ip	Acbd7	Aagab	Ankrd13d	Eya2	Dap3	Chchd7	Copb1	Fzr1	1700016C15Rik
5033411D12Rik	Atg13	Acer2	Aamp	Ankrd2	F5	Dapp1	Chd1	Coro1b	Gabpb1	1700016D06Rik
5133401N09Rik	Atg16l1	Acox2	Abca1	Ankrd28	F630043A04Rik	Dbnl	Chd2	Cpeb3	Gapdh	1700016H13Rik
5330437I02Rik	Atg2a	Acp1	Abca17	Ankrd34a	F9	Ddb2	Chmp2b	Cpn2	Gars	1700016K19Rik
5730455O13Rik	Atp13a2	Acpl2	Abca3	Ankrd43	Faim3	Ddx28	Chmp4b	Cpsf7	Gcfc1	1700016M24Rik
5830415F09Rik	Atp1b3	Acsf2	Abcc10	Ankrd5	Fam165b	Ddx39	Chst1	Cr1l	Gclc	1700017B05Rik
5930434B04Rik	Atp2b2	Acss1	Abcc5	Ankrd54	Fam32a	Ddx59	Chtf8	Creb1	Gm10348	1700017D01Rik
6330439K17Rik	Atp5f1	Acss2	Abcc6	Anks1	Fbxl18	Deaf1	Churc1	Crebl2	Gm3417	1700017N19Rik
6330503K22Rik	Atp5sl	Actb	Abcd1	Ankzf1	Fbxw13	Dedd2	Cirh1a	Crtc2	Gm5113	1700018A14Rik
6330545A04Rik	Atp6v0a1	Actn4	Abcf1	Ano3	Fcf1	Dguok	Clcc1	Csrp2bp	Gm7092	1700018B08Rik
6330577E15Rik	Atp6v0c	Actr10	Abcf2	Aox1	Fcrl1	Dip2b	Clcn3	Cstf2t	Gmfg	1700018B24Rik
6430527G18Rik	Atp6v1g2	Actr3	Abcg1	Ap2b1	Fcrla	Dnajc14	Cln5	Ctdsp1	Gmpr2	1700018C11Rik
6430548M08Rik	Atp8a1	Actr6	Abhd10	Ap3s2	Ffar1	Dnajc9	Clta	Ctse	Gpn3	1700018F24Rik
6430550D23Rik	Atpif1	Adamts17	Abhd11	Ap4e1	Fhl4	Dnase1l1	Cmc1	Cwf19l2	Grk4	1700018L24Rik
6530401N04Rik	Atxn7l1	Adamts4	Abhd13	Apbb3	Fli1	Dnm2	Cmklr1	Cxcr4	H2-D1	1700019A02Rik
6530418L21Rik	Avl9	Adamts6	Abhd4	Apeh	Fnbp1	Donson	Cmtm7	Cxcr5	H2-Ke2	1700019B03Rik
6720456B07Rik	B2m	Adap1	Abhd5	Aplf	Fnip2	Dot1l	Cnot7	Cyp4f16	H2-T24	1700019D03Rik
6820408C15Rik	B3gnt2	Adar	Abhd8	Apoa2	Fntb	Dpyd	Cnpy3	Cytip	H2afv	1700019E19Rik
9030617O03Rik	B3gnt8	Adarb1	Abl1	Apol9b	Foxa1	Dtx1	Copg	D16Ertd472e	H3f3a	1700019G17Rik
9030624J02Rik	B4galnt4	Adat2	Ablim2	Aqp4	Foxi1	Dtx2	Cops4	D18Ertd653e	Harbi1	1700019L03Rik
9130011E15Rik	B4galt5	Adck3	Abtb1	Aqp7	Gbp2	Dus2l	Coro1c	D2hgdh	Haus6	1700019M22Rik
9130011J15Rik	B630005N14Rik	Adcy9	Acaa1a	Arf5	Gfi1	Dus3l	Cox5b	D4Wsu53e	Hbp1	1700019N12Rik
9230105E10Rik	B9d2	Adh5	Acaa2	Arfgap1	Gh	Dusp28	Cox7a2	Dad1	Hectd3	1700019N19Rik
9330159F19Rik	BC003331	Ado	Acad10	Arhgap20	Gimap3	Dusp5	Cox7c	Dcaf11	Hexim2	1700019O17Rik
9930021D14Rik	BC005537	Adprhl2	Acad9	Arhgap21	Git2	Dync1h1	Cpsf3	Dda1	Hibadh	1700020A23Rik
9930021J03Rik	BC017643	Adss	Acadm	Arhgap23	Gjb5	E430018J23Rik	Cpsf6	Ddit3	Hinfp	1700020C07Rik
9930023K05Rik	BC023105	Aebp2	Acat1	Arhgap42	Gk5	Ebag9	Crkl	Ddx24	Hist1h2bm	1700020D05Rik
A130022J15Rik	BC024659	Afap1	Acbd5	Arhgef12	Gm1045	Ect2l	Crlf3	Ddx3y	Hist1h2br	1700020L24Rik
A230051G13Rik	BC025190	Aff1	Acbd7	Arhgef26	Gm12185	Eid1	Crtam	Ddx46	Hist1h4n	1700020O03Rik
A230083G16Rik	BC031353	Aff4	Accn2	Arhgef6	Gm13154	Eif1a	Cryz	Ddx5	Hivep2	1700021C14Rik
A330021E22Rik	BC031781	Afg3l1	Acin1	Arl4c	Gm14137	Eif1b	Csrnp1	Ddx54	Hjurp	1700021F05Rik
A430033K04Rik	BC048943	Afg3l2	Acot8	Arl6ip4	Gm14446	Eif2s2	Cstf1	Dgka	Hmg20a	1700021F07Rik
A430105I19Rik	BC094916	Aftph	Acp1	Armc1	Gm15319	Eif4ebp2	Ctnna3	Dhcr7	Hnrnpa2b1	1700021K19Rik
A530054K11Rik	BC106179	Agap3	Acp2	Armc10	Gm4841	Eif4g1	Cul3	Dhfr	Hspbap1	1700022I11Rik
A930001N09Rik	Bahcc1	Agps	Acpl2	Arpc3	Gm5134	Elavl1	Cyb561	Dhx37	Iars2	1700022P22Rik
AA408296	Baz2a	Agxt2l2	Acss1	Arsi	Gm5431	Eml4	Cyp24a1	Dhx38	Ifi47	1700023A16Rik
AA881470	Baz2b	Ahcyl2	Acss2	Asah1	Gm5901	Enoph1	Cyp26c1	Dhx8	Ifrg15	1700023E05Rik
AI987944	Bbc3	Ahsa2	Actb	Asb15	Gm595	Entpd5	Cyth2	Dnajc28	Ift122	1700023F06Rik
AK011498	Bbs2	Aip	Actn4	Asb4	Gm6034	Entpd7	D230025D16Rik	Dnajc8	Igsf8	1700023I07Rik
AK016179	Bbs9	Akap10	Actr1a	Ascl1	Gne	Ep400	D630039A03Rik	Dusp6	Ilf3	1700024G13Rik
AK053790	Bbx	Akap11	Actr1b	Ascl2	Golt1b	Epb4.1	D930014E17Rik	Dynlrb2	Ing3	1700024P04Rik
AK132123	Bcar3	Akap13	Actr2	Asna1	Gp2	Eprs	D9Ertd402e	Eapp	Ints10	1700024P16Rik
AK143234	Bcas3	Akap8	Actr3	Aspa	Gpr183	Ercc6l	Daglb	Ect2	Irf1	1700025E21Rik
AK155472	Bckdha	Akap9	Acvr2b	Asph	Gpr82	Erlin2	Dapk3	Ehmt1	Junb	1700025F22Rik
AU022252	Bcl2l11	Akirin2	Adam17	Aspm	Gpr84	Etf1	Dbf4	Eif2a	Kcnc1	1700025G04Rik
AU040320	Bcl6	Akna	Adamts6	Ate1	Gprasp1	Exosc1	Dbn1	Eif3e	Kdm2b	1700025K23Rik
AV249152	Bcl7b	Akt1s1	Adamtsl3	Atg14	Grap	F630110N24Rik	Dchs1	Eif3k	Kdm5b	1700026D08Rik
AW146154	Bcr	Alas1	Adat2	Atg4c	Gsn	Fam105a	Dclre1a	Elk3	Khsrp	1700026J04Rik
AW549877	Becn1	Aldh6a1	Adat3	Atg9a	Gtf2a1l	Fam161a	Ddx4	Elk4	Kif20a	1700026L06Rik
Aacs	Begain	Alg5	Adck3	Atn1	Gtf2a2	Fam162a	Ddx6	Elmo1	Klf10	1700027A23Rik
Aamp	Bet1l	Als2cl	Adck4	Atp13a4	Gtse1	Fam176b	Def6	Emp1	Klf16	1700027D21Rik
Aanat	Bex6	Amdhd1	Add1	Atp1b1	Guca2b	Fam3a	Dhx32	Enthd1	Klf7	1700028K03Rik
Aars2	Bfar	Amdhd2	Adh5	Atp2c1	Gvin1	Fam46d	Diap1	Entpd6	Klf9	1700028P14Rik
Aasdhppt	Bhlhe40	Amz2	Adipor1	Atp5g3	Gyltl1b	Fam50a	Dio1	Epc2	Klhl24	1700029F09Rik
Aatk	Bhlhe41	Anapc13	Adk	Atp5j	H2-Eb2	Fam78a	Dip2c	Ercc3	Leng8	1700029F12Rik
Abca1	Bid	Anapc16	Adnp	Atp5l	H47	Farp2	Dkk3	Ero1l	Letm2	1700029G01Rik
Abca17	Blk	Anapc2	Ado	Atp6v0b	Hbb-b1	Fbxl5	Dnaic1	Etv5	Lig4	1700029H14Rik
Abca2	Blnk	Anapc5	Adpgk	Atp7a	Hcls1	Fbxo34	Dnaja1	Evi2b	Lnpep	1700029I15Rik
Abca3	Bmf	Angel1	Adrm1	Atp8b2	Hdac4	Fbxw5	Dnaja2	Exosc5	Lpxn	1700029J07Rik
Abca7	Bmp2k	Angel2	Adsl	Atpbd4	Hdac8	Fbxw9	Dnaja4	Ezh1	Lrrc51	1700029J11Rik
Abca8a	Bnip3	Ank	Adss	Atr	Hist1h1b	Fdft1	Dnajc21	Fadd	Lrrc68	1700029P11Rik
Abca8b	Bpnt1	Ankar	Aebp2	Atrx	Hist1h2bp	Fgf11	Dnajc3	Fam100a	Luc7l2	1700030F18Rik
Abcc4	Brd1	Ankmy1	Aff1	Atxn10	Hist1h3i	Flad1	Dnalc1	Fam114a2	Lzts2	1700030J22Rik
Abcc5	Brd8	Ankrd11	Aff3	Aurkaip1	Hlx	Fnip1	Dnali1	Fam129c	Maf1	1700030K09Rik
Abcd2	Brpf1	Ankrd13c	Afg3l1	Aurkb	Hmcn1	Foxa3	Dnmt1	Fam134a	Maml3	1700031F05Rik
Abcf3	Brwd1	Ankrd24	Aftph	B230118H07Rik	Hmga1	Ftl1	Dock10	Fam174a	March7	1700034E13Rik
Abhd12	Btbd17	Ankrd26	Agap3	B3galt4	Hmx2	Fut11	Dock3	Fam3c	Marcks	1700034F02Rik
Abhd13	Btg1	Ankrd27	Agbl5	B3galt5	Hoxd10	G630025P09Rik	Dock8	Fam84b	Mark2	1700034H14Rik
Abhd4	Btnl2	Ankrd40	Agfg1	B3gnt1	Hoxd11	Galns	Dpy19l1	Fam96a	Max	1700034J05Rik
Abhd8	Btnl3	Ankrd44	Agl	B3gnt3	Hoxd12	Gan	Dpy19l3	Fam98b	Maz	1700034O15Rik
Abl1	Bub1	Ankrd60	Agpat4	BC017158	Hoxd13	Gapvd1	Dpy30	Fbxl3	Mbd4	1700037C18Rik
Ablim2	C130026I21Rik	Anks3	Agtpbp1	BC024978	Hpgds	Gca	Drap1	Fgd3	Mbd6	1700037H04Rik
Abtb1	C1galt1	Anln	Agxt2l2	BC030307	Hsd17b13	Ggcx	Dstyk	Fgfr1op	Mbtps1	1700039E15Rik
Acaa2	C1galt1c1	Ano8	Ahi1	BC034090	Hsd17b7	Gkn2	Dtymk	Fgfr1op2	Mcart1	1700040I03Rik
Acad8	C230081A13Rik	Antxr2	Aifm1	BC048609	Hspa1a	Glg1	Dusp16	Fkbp3	Mcm7	1700040L02Rik
Acadl	C79407	Anxa11	Akap10	BC049762	Hvcn1	Glt25d1	Dvl3	Fnbp4	Mdm2	1700042B14Rik
Acbd5	Cab39l	Ap1ar	Akap11	BC125332	I830012O16Rik	Glul	Eda	Folr4	Med13l	1700042G07Rik
Acbd7	Cabc1	Ap1g1	Akap13	Bag3	Ifi203	Gm11696	Efcab4b	Frat2	Mett11d1	1700045I19Rik
Accsl	Cabin1	Ap2a2	Akap8	Bai2	Ifi27l1	Gm6654	Efha2	Frg1	Mfap3	1700049E17Rik1
Acin1	Cabp1	Ap3m2	Akirin2	Bai3	Ifit2	Gm711	Egflam	Fryl	Mgea5	1700049G17Rik
Aco1	Cacnb1	Ap4m1	Akna	Bcan	Ifit3	Gm9766	Ehmt2	Fyco1	Morc3	1700052N19Rik
Acot1	Cage1	Apba3	Akt1	Bche	Ifitm1	Gmeb1	Eif2s3x	Fyn	Morn4	1700054N08Rik
Acot2	Calcrl	Apex1	Akt1s1	Bcl2l13	Ifitm5	Gna11	Eif3d	Fzr1	Mpdu1	1700054O13Rik
Acox2	Calr3	Aph1c	Alas1	Bcl2l2	Igll1	Gnl3	Eif4b	Gabpb1	Mrpl17	1700056E22Rik
Acox3	Camk1g	Aplp1	Alg2	Bcl7c	Iigp1	Golga3	Elovl5	Gapdh	Mrpl41	1700057G04Rik
Acoxl	Card6	Apom	Alg5	Bco2	Il12b	Gpr68	Elp2	Gars	Mrpl44	1700057K13Rik
Acp2	Casc5	Arc	Alkbh5	Bcs1l	Il1r1	Grifin	Eno3	Gbp5	Msh3	1700058C13Rik
Acsbg1	Casp8	Arfgap2	Als2cl	Bdh2	Il2ra	Grm8	Enpp4	Gbp9	Msl2	1700061G19Rik
Acsm5	Cass4	Arfip1	Amdhd1	Bdnf	Il5ra	Grpb	Epn1	Gcfc1	Mtl5	1700061J05Rik
Acss1	Cat	Arglu1	Amz2	Bend5	Il9r	Gtf2a1	Eps15	Gclc	Mtmr14	1700065D16Rik
Actb	Cbfa2t3	Arhgap10	Anapc13	Bend7	Ino80d	H2-Q8	Erap1	Gimap6	Mxd1	1700065I17Rik
Actn4	Cbll1	Arhgap11a	Anapc4	Bicd2	IntegrinAlpha-4	Hat1	Ercc2	Gm10348	Mxd4	1700066B19Rik
Actr1a	Cbx3	Arhgap39	Angel2	Bivm	Irak1bp1	Hcfc2	Erf	Gm3417	Mylpf	1700066M21Rik
Actr2	Ccbp2	Arhgap4	Ankhd1	Bloc1s1	Irgm2	Hcn3	Erlin1	Gm5113	Nadsyn1	1700067K01Rik
Actr6	Ccdc101	Arhgdia	Ankle2	Blvra	Itga4	Hdac1	Esd	Gm7092	Nap1l4	1700067P10Rik
Acvr2b	Ccdc126	Arhgdib	Ankrd10	Blzf1	Itgam	Hdac2	Espn	Gmds	Narfl	1700071K01Rik
Acy1	Ccdc25	Arid2	Ankrd11	Bmpr1b	Itgb3	Hectd1	Esyt3	Gmfg	Nat9	1700072E05Rik
Acy3	Ccdc38	Arid4a	Ankrd13c	Bod1	Itih5	Hey2	Ewsr1	Gmpr2	Ncapd3	1700074P13Rik
Adam10	Ccdc45	Arid5a	Ankrd17	Braf	Jub	Hgsnat	Exoc2	Gng2	Ndor1	1700080E11Rik
Adam12	Ccdc50	Arid5b	Ankrd24	Brms1	Kcnq5	Higd2a	Exoc6	Golph3l	Ndrg3	1700080O16Rik
Adam5	Ccdc81	Arih1	Ankrd26	Brsk2	Kif17	Hint1	Exoc7	Gorasp1	Ndufs5	1700081L11Rik
Adam8	Ccdc88c	Arih2	Ankrd37	Btbd11	Kif19a	Hipk2	Ext2	Gpn3	Nedd8	1700084C01Rik
Adamts14	Ccl26	Arl1	Ankrd44	Btrc	Kif22	Hira	Ezr	Gpr137c	Neil1	1700088E04Rik
Adamts17	Ccni	Arl2	Ankrd57	Bud13	Kif2a	Hk2	Faf2	Gpsm3	Nek7	1700090G07Rik
Adamts4	Ccnk	Arl4a	Anks3	Bud31	Kif3a	Hmgxb3	Fam107a	Gramd1a	Nme1	1700093K21Rik
Adamts6	Ccpg1	Arl5a	Ano10	C1qtnf1	Klhl14	Hnrnpa1	Fam107b	Grk4	Nmt1	1700094C09Rik
Adat2	Ccr5	Arl5b	Ap1ar	C1qtnf2	Klhl6	Hnrnpa3	Fam123a	Gstt2	Nop14	1700094D03Rik
Adck3	Cd180	Arl5c	Ap1g1	C1qtnf5	Klhl9	Hnrnph3	Fam167a	Gtf2ird2	Npc1	1700101E01Rik
Adck4	Cd19	Arl6ip6	Ap2a2	C1qtnf9	Klra5	Hnrpdl	Fam168b	H2-Ab1	Nsmce4a	1700102P08Rik
Add3	Cd1d1	Armc6	Ap2m1	C330019G07Rik	Klra6	Hook3	Fam173b	H2-D1	Nub1	1700106J16Rik
Adhfe1	Cd2	Arntl	Ap3m1	C4b	Klra7	Hoxa6	Fam178a	H2-DMb2	Numa1	1700106N22Rik
Adipor1	Cd24a	Arpc1a	Ap3m2	CacnB2	Klrd1	Hps1	Fam179b	H2-Ke2	ORF61	1700108M19Rik
Adm	Cd274	Arpc4	Ap4b1	Cacna2d4	Lalba	Hps3	Fam195a	H2-Ob	Ogt	1700109H08Rik
Adpgk	Cd300a	Arrb1	Ap4m1	Cacng2	Lamp2	Hpse	Fam196a	H2-T23	Otud1	1700110M21Rik
Adprhl1	Cd300ld	Arrb2	Apaf1	Cacng3	Larp1b	Hrsp12	Fam78b	H2-T24	Paip2b	1700112E06Rik
Adrbk1	Cd47	Arrdc2	Apba3	Cacybp	Lefty2	Hspb6	Fancg	H2afv	Pan3	1700113H08Rik
Aff1	Cd5	Arrdc3	Apc	Cad	Litaf	Hydin	Fanci	H3f3a	Parn	1700113I22Rik
Afmid	Cd53	Arrdc4	Apcdd1	Cadm1	Lman2l	Hyi	Fank1	Harbi1	Pbxip1	1700123I01Rik
Aftph	Cd69	Arsg	Apoe	Cadm2	Lpar1	Ido1	Fasn	Haus6	Pcmtd1	1700123K08Rik
Agap3	Cd72	Arsk	Apol7b	Cald1	Lpin2	Ifit1	Fbxl4	Hbp1	Pcmtd2	1700123L14Rik
Agbl5	Cd79b	Art2b	Apol7e	Calm1	Lpp	Igsf3	Fbxo25	Hectd3	Pdcd4	1700123O20Rik
Aggf1	Cd97	Asb16	Apom	Calm3	Lrig2	Ikzf5	Fbxo45	Hexim1	Pef1	1700125D06Rik
Agk	Cdadc1	Asb3	Appbp2	Camk2a	Lrmp	Il16	Fbxo7	Hexim2	Phf8	1700125H20Rik
Agpat1	Cdc14a	Asb8	Appl2	Camk2g	Lrp10	Il27ra	Fbxw16	Hibadh	Phip	1700128F08Rik
Agt	Cdc16	Ascc1	Ar	Caml	Lrrc23	Immp2l	Fchsd2	Hif1an	Phlpp1	1700129C05Rik
Agxt2l2	Cdc26	Ascc2	Arhgap12	Camta1	Lrrc8c	Imp3	Fkbp1a	Hinfp	Pi4k2a	1810006K21Rik
Ahcyl1	Cdc37	Ascc3	Arhgap15	Capg	Lrsam1	Ing1	Fkbp1b	Hist1h1a	Picalm	1810008A18Rik
Aifm3	Cdc42ep3	Asnsd1	Arhgap18	Capns1	Lsmd1	Ints5	Fkbp4	Hist1h2bm	Pik3ip1	1810009A15Rik
Aipl1	Cdc45	Astl	Arhgap26	Caps2	Lta	Ipo9	Flt1	Hist1h2br	Pik3r2	1810009J06Rik
Ak1	Cdhr4	Asxl1	Arhgap33	Capza1	Ltk	Iqcg	Fmo2	Hist1h3a	Pip5k1a	1810011H11Rik
Akap10	Cdk19	Asxl2	Arhgap39	Card9	Lyg1	Irgm1	Foxa2	Hist1h4a	Plekha4	1810011O10Rik
Akap14	Cdk9	Atad2	Arhgdia	Carhsp1	Lyl1	Isg20l2	Foxc2	Hist1h4n	Plekhm1	1810012P15Rik
Akap3	Cdkl3	Atad5	Arid1a	Cars	Lyn	Isoc1	Foxj3	Hivep1	Plk1s1	1810013D10Rik
Akap6	Cdkl4	Atf1	Arid1b	Casd1	Madd	Itga3	Fpgs	Hivep2	Pnpla7	1810013L24Rik
Akap8	Cdkn1b	Atf2	Arid5a	Caskin1	Magt1	Itm2c	Frmd6	Hjurp	Pnpla8	1810014F10Rik
Akap8l	Cdnf	Atf5	Arid5b	Caskin2	Maml2	Itpr1	Frs2	Hmg20a	Pnrc1	1810019J16Rik
Akap9	Cdo1	Atg13	Arih1	Casp3	Manea	Iws1	Ftsjd2	Hmox2	Polg2	1810020D17Rik
Akirin2	Ceacam1	Atg16l1	Arl16	Casq1	Map3k15	Jhdm1d	Fyb	Hnrnpa2b1	Polr2a	1810022C23Rik
Akr1b10	Celf2	Atg16l2	Arl5b	Casz1	March1	Jmjd6	Fyttd1	Hsdl2	Polr3b	1810022K09Rik
Akt1s1	Cenpa	Atg2a	Arl5c	Cblb	Mcm6	Jund	G3bp2	Hspa9	Polr3e	1810024B03Rik
Aldh3b1	Cenpc1	Atg7	Arl6ip5	Cbr1	Meig1	Kcmf1	Gabarapl2	Hspbap1	Pot1a	1810026J23Rik
Aldh6a1	Cenpj	Athl1	Arl6ip6	Cbr4	Meox1	Kcnh2	Gadd45g	Hspbp1	Pou2f1	1810027O10Rik
Aldoc	Cenpt	Atic	Arl8b	Cbs	Mfi2	Kcnq2	Gadd45gip1	Iars2	Ppm1a	1810029B16Rik
Alg14	Cep120	Atl3	Armc6	Cc2d2a	Mgst2	Kcns1	Gatad1	Ifi27l2a	Ppp1r15a	1810030J14Rik
Alg9	Cep57l1	Atm	Arntl	Ccbl2	Mina	Kdm1b	Gatc	Ifi47	Prpf18	1810030N24Rik
Alkbh2	Cep63	Atp11a	Arpc1a	Ccdc14	Mlec	Kif24	Gch1	Ifngr2	Prpf4	1810030O07Rik
Alkbh7	Cep68	Atp11b	Arpc2	Ccdc15	Mmp10	Kifap3	Gclm	Ifrg15	Prps1	1810031K17Rik
Alkbh8	Cep70	Atp1b3	Arpc5l	Ccdc150	Mmp28	Kifc2	Gdi1	Ift122	Prss53	1810033B17Rik
Aloxe3	Cep97	Atp2a2	Arrb1	Ccdc153	Mmp7	Klf11	Gimap4	Ift46	Ptch1	1810035L17Rik
Als2cl	Cetn3	Atp2b1	Arrdc3	Ccdc159	Mnd1	Klrc2	Gimap7	Igsf8	Pxk	1810037I17Rik
Ambra1	Chaf1a	Atp5c1	Arsb	Ccdc163	Mndal	Klrc3	Gjd3	Il21r	Rab33b	1810041L15Rik
Amdhd1	Chchd8	Atp5f1	Arsg	Ccdc34	Mr1	Kpna3	Gli1	Il7r	Rab3gap1	1810043G02Rik
Amigo3	Chi3l4	Atp5g2	Art2b	Ccdc40	Mtrf1l	Krt16	Glrx2	Ilf3	Rab5b	1810043H04Rik
Ammecr1l	Chka	Atp5sl	Asb3	Ccdc76	Myl10	Larp1	Glrx3	Ing3	Rad21	1810046J19Rik
Amn1	Chst12	Atp6v0c	Asb6	Ccdc77	Myo1c	Larp7	Gm5887	Ints10	Rad50	1810046K07Rik
Amotl2	Chst15	Atp6v0d1	Asb8	Ccdc83	N6amt1	Lats2	Gm6904	Ints6	Rae1	1810048J11Rik
Amt	Chst3	Atp6v0e	Asf1a	Ccdc85b	Naa16	Lck	Gm71	Ipcef1	Ralbp1	1810049H13Rik
Amz2	Ciao1	Atp6v1a	Asnsd1	Ccdc89	Napepld	Ldha	Gns	Irf1	Rbl2	1810055G02Rik
Anapc1	Cic	Atp6v1d	Aspscr1	Ccdc90b	Napsa	Lemd3	Gpr108	Irf4	Rbm25	1810063B05Rik
Anapc13	Ciita	Atp6v1f	Aste1	Ccdc91	Ncf1	Letmd1	Gpr139	Iscu	Rc3h1	1810063B07Rik
Anapc2	Cir1	Atp8a2	Asxl1	Ccin	Nenf	Limd1	Gpr152	Itm2b	Rcc1	1810065E05Rik
Anapc4	Cited2	Atpaf2	Atad2b	Ccl2	Nfatc3	Limk1	Gpr18	Ivns1abp	Reep3	1810074P20Rik
Ang2	Clasp1	Atpif1	Atad5	Ccl5	Nln	Lmtk3	Gprc5a	Jakmip1	Rfesd	2010001E11Rik
Angptl4	Clec12a	Atrn	Atf2	Ccl7	Nlrp3	Lpar6	Gria3	Junb	Rgs2	2010001M09Rik
Ank2	Clec2d	Atxn1	Atf5	Ccnd1	Nmral1	Lrpprc	Grpel2	Kcnc1	Ric8	2010002M12Rik
Ankib1	Clec4f	Atxn1l	Atf7	Ccnh	Nr1d1	Lsm11	Gtf2f1	Kdm2b	Riok1	2010002N04Rik
Ankle2	Clgn	Atxn3	Atg10	Ccrl2	Nsun4	Ly9	Gtf3c3	Kdm5a	Riok3	2010003K11Rik
Ankrd10	Clint1	Atxn7	Atg13	Cct6a	Nudt16	Man2a1	H2-Gs10	Kdm5b	Rmnd5a	2010005H15Rik
Ankrd11	Clk1	Atxn7l1	Atg16l2	Ccz1	Nxn	Man2b2	H2-Oa	Khsrp	Rnasel	2010007H12Rik
Ankrd13b	Clock	Atxn7l2	Atg2a	Cd109	Oas1a	Map2k2	Has3	Kif20a	Rnf167	2010011I20Rik
Ankrd13c	Clpb	Atxn7l3	Atg2b	Cd276	Oas1g	Map2k5	Hddc2	Klf10	Rnf26	2010012O05Rik
Ankrd13d	Cmah	Auh	Atg5	Cd300lg	Oas3	Map3k11	Hemgn	Klf16	Rnf44	2010015L04Rik
Ankrd2	Cmtm6	Aup1	Atl1	Cd38	Oasl1	Mapk14	Herpud1	Klf6	Rpf1	2010106E10Rik
Ankrd24	Cnn2	Avl9	Atl2	Cd3eap	Olfr1447	Mboat2	Hes2	Klf7	Rpp14	2010106G01Rik
Ankrd27	Cnnm3	Axin1	Atl3	Cd40	Olfr15	Mcat	Hgs	Klf9	Rps6ka5	2010107E04Rik
Ankrd28	Cnnm4	Axin2	Atm	Cd44	Olfr433	Med15	Hhat	Klhl24	Rsad2	2010107G12Rik
Ankrd34a	Cnot10	Azi2	Atp1b3	Cd7	Olfr56	Memo1	Hipk1	Kremen2	Sart3	2010107G23Rik
Ankrd40	Cnot4	Azin1	Atp5b	Cd81	Orc6	Mex3d	Hnrnpl	Kri1	Scrn3	2010107H07Rik
Ankrd43	Cnot6l	B230219D22Rik	Atp5d	Cdc123	Ostm1	Mlh3	Hnrnpu	L3mbtl3	Sdccag1	2010109I03Rik
Ankrd44	Cnot8	B3galt6	Atp5f1	Cdc5l	Otub2	Mllt1	Hoxa7	Lars	Sec23a	2010109K11Rik
Ankrd5	Cnp	B4galnt1	Atp5g2	Cdca3	Padi1	Mlycd	Hoxb4	Lax1	Sepp1	2010110P09Rik
Ankrd54	Cog2	B4galt1	Atp5h	Cdh6	Pak1	Mmgt2	Hsdl1	Lbh	Sept7	2010111I01Rik
Anks1	Cog3	B4galt5	Atp5k	Cdhr5	Parp9	Mocs2	Hsf2bp	Lef1	Serinc1	2010300C02Rik
Anks3	Col5a3	B630005N14Rik	Atp5o	Cdk11b	Pax5	Mon2	Hspa2	Leng8	Serp1	2010305A19Rik
Ankzf1	Col6a6	BC002230	Atp5sl	Cdk18	Pcyox1	Mphosph6	Htr2a	Letm2	Sh3gl1	2010317E24Rik
Ano3	Copb1	BC004004	Atp6v0c	Cdk4	Pde4c	Mrpl48	Iah1	Lig4	Sharpin	2200002D01Rik
Ano8	Cops7b	BC005537	Atp6v0d1	Cdk5rap3	Pde6d	Mrpl9	Ier3ip1	Lmf1	Sidt2	2200002J24Rik
Aox1	Coq4	BC005624	Atp6v1a	Cdk8	Pex13	Mrps24	Iffo2	Lnpep	Sip1	2200002K05Rik
Ap2b1	Coro1a	BC019943	Atp6v1f	Cdkn1a	Pex16	Mrps35	Ifi204	Lpxn	Slc12a6	2210009G21Rik
Ap2m1	Coro1b	BC021785	Atpif1	Cdkn2a	Pik3cd	Msl1	Ifna1	Lrrc51	Slc17a5	2210010C04Rik
Ap3m2	Cox15	BC023814	Atxn1l	Cdkn2b	Pik3r6	Msrb2	Ift81	Lrrc68	Slc25a11	2210010C17Rik
Ap3s2	Cox6a2	BC024814	Atxn2	Cdr2l	Pinx1	Mtap1a	Igbp1	Lsm3	Slc39a10	2210012G02Rik
Ap4b1	Cox7b	BC026590	Atxn2l	Cdsn	Pkn1	Mtg1	Ikbip	Lsm6	Slc6a19	2210016L21Rik
Ap4e1	Cpeb3	BC031181	Atxn7	Cdv3	Pla2g15	Mthfd2	Ikzf1	Ltb	Snn	2210018M11Rik
Ap4m1	Cpn2	BC031781	Atxn7l1	Cebpa	Pla2g2c	Muc5b	Ikzf3	Luc7l2	Snw1	2210020M01Rik
Apba3	Cpne7	BC046331	Atxn7l2	Cecr2	Plb1	Mxd3	Il22ra2	Lypla1	Spata5l1	2210021J22Rik
Apbb3	Cpsf2	BC046404	Atxn7l3	Celf4	Plcg2	Mybl2	Il6ra	Lzts2	Spo11	2210404O07Rik
Apeh	Cpsf7	BC051628	Auh	Cenpf	Plekhg2	Mycl1	Ilf2	Maf1	Spty2d1	2210407C18Rik
Aph1c	Cr1l	BC053749	Aup1	Cenpl	Plp2	Myo5a	Inf2	Maml3	Sqstm1	2210408I21Rik
Aplf	Creb1	BC057022	Aurka	Cenpq	Poli	Mysm1	Ing2	Map1lc3b	Sri	2210411K11Rik
Apoa2	Creb3l3	BC057079	Aven	Cenpw	Polq	Myst4	Ing5	Map4k1	Srrm2	2210415F13Rik
Apobec1	Creb3l4	BC106179	Avl9	Cep135	Pou2af1	Mzt2	Inpp1	Map4k4	Ssbp3	2210418O10Rik
Apoe	Crebl2	Bach1	Axin2	Cep164	Ppef2	Nanp	Insrr	March5	Stag2	2300002M23Rik
Apol9b	Crhbp	Bag1	Azi2	Cept1	Ppm1f	Nbn	Ippk	March7	Stat1	2300003K06Rik
Apom	Crisp1	Bahcc1	Azin1	Cer1	Ppp1r14d	Ncstn	Iqch	Marcks	Stk11	2300005B03Rik
Appl2	Crisp3	Baiap3	B230219D22Rik	Cerk	Ppp6r2	Nde1	Irx1	Mark2	Stk11ip	2300009A05Rik
Aqp4	Crot	Bambi	B3galt2	Cfb	Prdm8	Ndufa12	Itgb1bp1	Max	Supt4h1	2310001A20Rik
Aqp7	Crtc2	Banp	B3galt6	Chaf1b	Prkcb	Ndufa4l2	Itk	Maz	Taf8	2310002J15Rik
Arc	Csf2rb	Bap1	B4galnt1	Chchd5	Prkd2	Ndufv1	Jarid2	Mbd4	Tagap1	2310002L09Rik
Arf5	Csnk2a1	Bard1	B4galnt4	Chchd6	Prrg1	Nefh	Kbtbd7	Mbd6	Tatdn2	2310002L13Rik
Arfgap1	Csprs	Bat1a	B630005N14Rik	Chd6	Ptgr1	Nek3	Kbtbd8	Mbnl2	Tbc1d10b	2310003C23Rik
Arhgap11a	Csrp2bp	Bat3	B930041F14Rik	Chga	Ptp4a3	Neto1	Kctd2	Mbp	Tbc1d17	2310003F16Rik
Arhgap12	Cst3	Batf	B9d2	Chgb	Ptpn14	Nf1	Kctd21	Mbtps1	Tbc1d23	2310003H01Rik
Arhgap18	Cst7	Bax	BC003266	Chkb	Ptprc	Nfatc1	Kctd6	Mcart1	Tbl1x	2310003L22Rik
Arhgap20	Cstf2t	Baz2b	BC003331	Chl1	Ptprj	Nfatc2	Kdelr1	Mcm7	Tbx6	2310004I24Rik
Arhgap21	Ctbs	Bbc3	BC005537	Chpf	Pycr2	Nfkbie	Khdrbs1	Mdm2	Tcf4	2310004N24Rik
Arhgap23	Ctdsp1	Bbs2	BC013529	Chst11	Pydc3	Nfrkb	Kif16b	Mdm4	Tcfap4	2310005G13Rik
Arhgap26	Ctsc	Bbs9	BC016423	Chst5	Pyhin1	Nfu1	Klf3	Med13l	Tcp11l2	2310007B03Rik
Arhgap42	Ctse	Bbx	BC019943	Chtf18	Rag1	Nipsnap3b	Klhdc5	Med20	Tex261	2310007L24Rik
Arhgef1	Ctu1	Bcap31	BC024814	Cirbp	Ranbp2	Nit1	Klhdc9	Mett11d1	Tgif1	2310008H04Rik
Arhgef12	Cul2	Bcas2	BC026590	Cit	Rbp2	Nlrp2	Klhl17	Mfap3	Tmbim6	2310008H09Rik
Arhgef26	Cutc	Bcas3	BC030336	Ckap2	Rdh12	Nmbr	Klhl28	Mfsd11	Tmem127	2310009B15Rik
Arhgef6	Cwf19l2	Bcat2	BC030867	Ckb	Recql	Nmi	Klhl32	Mgea5	Tmem140	2310010M20Rik
Arid1a	Cxcl17	Bckdha	BC031353	Cks1b	Refbp2	Nob1	Klhl7	Mgll	Tmem203	2310011J03Rik
Arid2	Cxcr4	Bcl2l11	BC031781	Cks2	Ren1	Nol11	Klhl8	Mmadhc	Tmem50a	2310014H01Rik
Arid4a	Cxcr5	Bcl6	BC046331	Clasp2	Rfc2	Nol9	Kpna4	Mobkl3	Tmem55b	2310014L17Rik
Arid4b	Cyb5d1	Bcl7b	BC049715	Clcn4-2	Rgs13	Nop16	Kpnb1	Morc3	Tmpo	2310016C08Rik
Arid5b	Cyp2j9	Bcl9l	BC055324	Clcn6	Rgs18	Notch2	Krr1	Morn4	Tnip1	2310016M24Rik
Arih1	Cyp4f16	Bclaf1	BC057079	Clec16a	Rnf19b	Npcd	Krt32	Mospd3	Tor1aip1	2310021H06Rik
Arl2	Cyp4f18	Bcr	BC067068	Clec3b	Rpl19	Npm3	Lace1	Mpdu1	Tor1aip2	2310021P13Rik
Arl4c	Cyth1	Becn1	BC068281	Clip1	Rpl21	Nr4a2	Lancl1	Mreg	Tpp2	2310022A10Rik
Arl5b	Cytip	Bet1	BC106179	Clip3	Rpl24	Nras	Lap3	Mrpl17	Tprgl	2310022B05Rik
Arl6ip4	D16Ertd472e	Bet1l	Bace2	Clk3	Rps13	Nuak2	Laptm5	Mrpl34	Trim23	2310028H24Rik
Armc1	D17H6S56E-5	Bfar	Bach1	Clnk	Rps15a	Nudt2	Las1l	Mrpl41	Trp53inp1	2310028O11Rik
Armc10	D18Ertd653e	Bhlhe40	Bag1	Clns1a	Rragd	Ocel1	Lass4	Mrpl44	Trpc4ap	2310030G06Rik
Arnt	D2hgdh	Bid	Bag5	Clrn1	Rtn4rl2	Ola1	Lat	Mrps31	Tsc1	2310030N02Rik
Arntl	D330028D13Rik	Bin3	Bahcc1	Cluap1	Rtp3	Olfr1198	Lbr	Ms4a6b	Tsc22d4	2310033E01Rik
Arpc3	D4Wsu53e	Birc2	Bahd1	Cndp2	Rtp4	Onecut2	Lcmt1	Msh3	Tspyl1	2310033P09Rik
Arpm1	D930015E06Rik	Birc3	Baiap3	Cnih	Scai	Opn1sw	Ldlrad3	Msh6	Ttc33	2310034C09Rik
Arrdc2	D930048N14Rik	Birc5	Bambi	Cnksr1	Scn4b	Osgep	Lfng	Msl2	Tubb2c	2310035C23Rik
Arrdc3	Dad1	Birc6	Banp	Cnot1	Scnm1	Osgepl1	Lgmn	Mtap9	Txnip	2310035K24Rik
Arrdc4	Daxx	Bmi1	Bard1	Cnpy2	Sdc4	Osgin2	Lnx2	Mterfd3	Txnl4b	2310036O22Rik
Arsi	Dcaf11	Bnip2	Bat1a	Coasy	Sdcbp	Ost4	Lpcat3	Mtl5	Ubb	2310037I24Rik
Arsk	Dclre1c	Bnip3	Bat3	Cobll1	Sdhd	Panx1	Lrp6	Mtmr14	Ubc	2310039D24Rik
Asah1	Dcun1d3	Bnip3l	Batf	Col5a2	Serpina3g	Papd5	Lrrc4c	Mxd1	Ube2b	2310039H08Rik
Asb1	Dda1	Bod1l	Baz2b	Col9a3	Serpina3i	Papola	Lrrc50	Mxd4	Ube2s	2310042D19Rik
Asb15	Ddi2	Bop1	Bbc3	Commd9	Serpinb9b	Pbld2	Lrrc8a	Myb	Ubl7	2310042E22Rik
Asb16	Ddit3	Bpnt1	Bbs2	Copb2	Setdb2	Pbrm1	Lrrc8d	Mylpf	Ubn2	2310043J07Rik
Asb3	Ddit4	Bptf	Bbs9	Copz1	Sft2d3	Pcnx	Lsm14b	Naa30	Urod	2310044G17Rik
Asb4	Ddx24	Brap	Bbx	Coq10a	Sgk3	Pcnxl3	Lyzl4	Naa35	Vkorc1	2310044H10Rik
Asb6	Ddx3y	Brca1	Bcap29	Coq7	Sgms1	Pddc1	Lzts1	Nadsyn1	Vps26b	2310046A06Rik
Asb8	Ddx46	Brd2	Bcap31	Coro7	Sgsh	Pfdn2	Magi3	Naif1	Vps72	2310046K01Rik
Ascc2	Ddx5	Brd3	Bcas2	Cotl1	Sin3b	Pfkfb2	Maneal	Nap1l4	Wbp1	2310046O06Rik
Ascc3	Ddx54	Brd8	Bcas3	Cox11	Sla	Pfn4	Map3k5	Narfl	Wdr18	2310047B19Rik
Ascl1	Ddx58	Bre	Bcat2	Cox17	Slamf7	Pgap1	Map3k6	Nars2	Wdr45	2310047M10Rik
Ascl2	Dgcr6	Brf2	Bckdha	Cp	Slc13a4	Pgls	Map4k2	Nat9	Wdr46	2310057J16Rik
Asf1a	Dgka	Bri3	Bcl10	Cpd	Slc17a4	Phf1	Map4k5	Nbeal1	Wdr73	2310057J18Rik
Asna1	Dhcr7	Brp44	Bcl2	Cpeb1	Slc17a9	Phf20l1	Mast1	Ncapd3	Wdr77	2310057M21Rik
Aspa	Dhfr	Brpf1	Bcl2a1d	Cpeb4	Slc22a8	Phf7	Mbd2	Ncaph	Wdr95	2310057N15Rik
Asph	Dhx30	Brpf3	Bcl2l11	Cpne3	Slc25a17	Phyhipl	Mblac2	Nck1	Wipi1	2310061C15Rik
Aspm	Dhx33	Bsdc1	Bcl6	Cpped1	Slc39a1	Pias1	Mc5r	Ncln	Wnk1	2310061I04Rik
Asxl1	Dhx37	Bsg	Bcl7b	Cpsf4l	Slc45a4	Pip4k2a	Mcoln3	Ndor1	Wrap53	2310061N02Rik
Asxl2	Dhx38	Btaf1	Bcr	Cpt1b	Slc4a1ap	Pip5k1b	Mcph1	Ndrg3	Xpa	2310067B10Rik
Atad5	Dhx8	Btbd19	Becn1	Cpt1c	Smg6	Pitpna	Mctp2	Ndufaf1	Xpo7	2310079F23Rik
Ate1	Dido1	Btbd7	Bet1l	Cpxm2	Snx20	Pkd1	Mdm1	Ndufs5	Yipf2	2310079G19Rik
Atf2	Dkc1	Btf3	Bfar	Crat	Snx29	Plekha5	Med14	Nedd8	Ypel3	2400001E08Rik
Atf6	Dlx1	Btg1	Birc2	Creb3l2	Snx30	Plekhf2	Mef2a	Neil1	Ypel5	2400003C14Rik
Atf7	Dmxl1	Btla	Birc3	Creb5	Sox15	Plk3	Mfap1b	Nek7	Ythdc1	2410001C21Rik
Atf7ip	Dnahc1	Btn3a3	Birc5	Crebbp	Sox8	Plrg1	Mfn2	Neurl2	Zbtb1	2410002F23Rik
Atg13	Dnajc10	Btnl2	Bmi1	Creg2	Sp110	Plxnd1	Mib1	Neurl3	Zbtb10	2410002I01Rik
Atg14	Dnajc28	Bub1	Bnip2	Crip1	Sp140	Pmepa1	Mical1	Nme1	Zbtb5	2410002O22Rik
Atg16l2	Dnajc7	C030006K11Rik	Bnip3l	Crnkl1	Speer4e	Pmm1	Mkln1	Nmt1	Zc3h10	2410003K15Rik
Atg2a	Dnajc8	C030039L03Rik	Bod1l	Cry2	Spn	Polr1a	Mll2	Nop14	Zc3h13	2410004A20Rik
Atg2b	Dnase1	C030048B08Rik	Bop1	Cryab	Spp1	Polr2h	Mmgt1	Npc1	Zcchc7	2410004B18Rik
Atg4c	Dnase1l3	C130039O16Rik	Bpnt1	Cryba4	Sqle	Pop1	Mms19	Nr1h2	Zer1	2410004P03Rik
Atg5	Dntt	C1galt1	Bptf	Crybb1	Srr	Ppa1	Mocos	Nsmce4a	Zfat	2410012M07Rik
Atg9a	Dock9	C230081A13Rik	Brap	Crygc	St3gal1	Ppcdc	Mon1a	Nub1	Zfp113	2410015M20Rik
Athl1	Dok3	C2cd2l	Brd1	Cryzl1	St3gal2	Ppif	Mpg	Nuf2	Zfp119b	2410016O06Rik
Atic	Dusp11	C2cd3	Brd2	Cs	Star	Ppil1	Mphosph9	Numa1	Zfp13	2410022L05Rik
Atm	Dusp15	C430048L16Rik	Brd3	Csdc2	Stard10	Ppm1m	Mrfap1	Nup210	Zfp146	2410022M11Rik
Atn1	Dusp2	C5ar1	Brd4	Csnk1g3	Steap4	Ppp3cb	Mrpl3	ORF61	Zfp330	2410042D21Rik
Atp13a4	Dusp23	C78339	Brd8	Cstad	Stk38	Ppp4r2	Mrpl53	Oasl2	Zfp36	2410066E13Rik
Atp1b1	Dusp6	C79407	Bre	Ctage5	Sult1a1	Ppt1	Ms4a6c	Ogt	Zfp369	2410075B13Rik
Atp1b3	Dynlrb2	C87436	Brp44	Ctdnep1	Supt7l	Prdx1	Mtap4	Otud1	Zfp36l1	2410076I21Rik
Atp2c1	Dzip3	C8g	Brpf1	Ctf1	Susd1	Prkar2b	Mtdh	Paip2b	Zfp36l2	2410089E03Rik
Atp5b	E030010A14Rik	Cab39	Brwd1	Cth	Susd3	Prkce	Mtx2	Pan3	Zfp395	2410091C18Rik
Atp5c1	E130309D02Rik	Cabc1	Bsdc1	Ctnnd1	Svopl	Prnp	Mycn	Parn	Zfp688	2410127L17Rik
Atp5d	E2f1	Cables2	Bsg	Ctns	Sykb	Psap	Myo1h	Pbx2	Zfp874a	2410131K14Rik
Atp5f1	Eapp	Cadps	Btbd6	Ctsf	Syne1	Ptcd3	Myoz3	Pbxip1	Zfp874b	2410137M14Rik
Atp5g3	Ebpl	Cage1	Btbd7	Ctsl	Synj2	Ptpn2	Naa25	Pcmtd1	Zfp91	2500003M10Rik
Atp5j	Ech1	Calcrl	Btd	Ctsz	Tapt1	Ptprn2	Nae1	Pcmtd2	Zfp949	2510002D24Rik
Atp5l	Ect2	Calm2	Btf3	Cttn	Tbxa2r	Ptx4	Nanos1	Pdcd4	Zfp959	2510003E04Rik
Atp5sl	Edaradd	Calr	Btg1	Cttnbp2nl	Tceanc	Purb	Nat15	Pef1	Zfyve20	2510006D16Rik
Atp6v0b	Edem1	Camk2d	Btg2	Ctxn1	Tgtp2	Qars	Ncoa3	Phf8	Zhx2	2510009E07Rik
Atp6v0d1	Efhd1	Camk2n1	Btk	Cuedc2	Thsd1	Rab11fip1	Ndfip2	Phip	Znfx1	2510012J08Rik
Atp6v1d	Egln2	Camkk1	Btnl2	Cul9	Ticam2	Rab28	Ndp	Phlpp1	Zscan10	2510039O18Rik
Atp6v1f	Ehd4	Camsap1	Bub1b	Cwc25	Timm8a2	Rad51c	Ndufv2	Phtf2	Zswim4	2510049J12Rik
Atp7a	Ehmt1	Camsap1l1	Bysl	Cx3cl1	Timm8b	Ralgapa2	Nedd4	Pi4k2a		2610002D18Rik
Atp8b2	Eif2a	Cand1	Bzw1	Cxxc1	Tmem173	Raly	Nedd9	Pi4ka		2610002I17Rik
Atpaf2	Eif2ak3	Cant1	C030006K11Rik	Cxxc4	Tmem201	Rap1a	Neil2	Picalm		2610002J02Rik
Atpbd4	Eif2c4	Capn10	C030048B08Rik	Cyb5r2	Tmtc4	Raph1	Nek11	Pik3ip1		2610008E11Rik
Atpif1	Eif3e	Caprin2	C130039O16Rik	Cybasc3	Tnf	Rasa2	Nfkb1	Pik3r2		2610015P09Rik
Atr	Eif3k	Capza2	C1galt1	Cyp1b1	Tnfrsf11a	Rasef	Nfya	Pik3r5		2610018G03Rik
Atrx	Eif4e3	Capzb	C1ql1	Cyp39a1	Tnfrsf14	Rbbp6	Nfyb	Pip5k1a		2610019F03Rik
Atxn1	Elfn1	Card6	C230052I12Rik	Cyr61	Tnfrsf1b	Rbm12b	Nhlrc2	Plekha2		2610020H08Rik
Atxn10	Elk3	Carf	C230081A13Rik	D17H6S53E	Tnfrsf25	Rbm14	Nhsl1	Plekha4		2610021K21Rik
Atxn3	Elk4	Carm1	C630004H02Rik	D17Wsu92e	Tnfsf14	Rbm3	Ninj1	Plekhm1		2610024G14Rik
Atxn7l1	Elmo1	Casc1	C78339	D2Ertd750e	Tpm4	Rcan3	Nipa1	Plk1s1		2610027L16Rik
Atxn7l2	Elovl6	Casc3	C79407	D3Ertd254e	Traf3ip2	Rcor1	Nkrf	Pnpla7		2610028H24Rik
Auh	Elovl7	Casc5	C87436	D6Wsu116e	Trim14	Rdbp	Nmnat3	Pnpla8		2610029G23Rik
Aup1	Emp1	Casp14	C8a	Daam1	Trim63	Rel	Nol7	Pnrc1		2610029I01Rik
Aurkaip1	Endou	Casp2	Cabc1	Dab2	Triobp	Rela	Nomo1	Poc5		2610034B18Rik
Aurkb	Enpep	Casp4	Cables2	Dact3	Tspan13	Rest	Nop2	Pold1		2610034M16Rik
Aven	Enthd1	Casp8	Cage1	Dak	Ttc39c	Rexo2	Nop56	Polg2		2610039C10Rik
Avl9	Entpd6	Casp9	Calcoco1	Dapk1	Ttc5	Rfx2	Nprl3	Polr2a		2610044O15Rik
Axin1	Entpd8	Cbfb	Calcrl	Dars2	Tulp4	Rgs1	Nr4a1	Polr3b		2610101N10Rik
Axin2	Epc2	Cbll1	Calm2	Dbil5	Tusc3	Rhebl1	Nrip1	Polr3e		2610109H07Rik
Azi2	Epha2	Cbx2	Calr	Dbndd1	Twsg1	Rhob	Nsg2	Pot1a		2610301G19Rik
B230118H07Rik	Ercc3	Cbx3	Camk2d	Dbndd2	Uba7	Rhpn2	Nt5dc3	Pou2f1		2610305D13Rik
B3galt2	Erich1	Cbx5	Camkk1	Dbr1	Ubash3a	Rnaset2a	Ntrk1	Ppm1a		2610318N02Rik
B3galt4	Ero1l	Cbx7	Camp	Dbx2	Ube2j1	Rnf145	Nudt15	Ppox		2610507B11Rik
B3galt5	Ero1lb	Cbx8	Camsap1l1	Dcp1b	Ubqln1	Rnf166	Nup43	Ppp1r15a		2610528E23Rik
B3gnt1	Esco2	Cby1	Cant1	Dctn2	Uimc1	Rnf170	ORF19	Ppp3ca		2610528J11Rik
B3gnt2	Esr1	Cc2d1a	Cap1	Dctn4	Upf3b	Rnf215	Oaz2-ps	Prcc		2700029M09Rik
B3gnt3	Etv5	Cc2d1b	Capn10	Ddah1	Usp24	Rnf4	Obfc1	Preb		2700049A03Rik
B630005N14Rik	Evi2a	Ccar1	Capn2	Ddb1	Ust	Rnft1	Odf2l	Prkacb		2700050L05Rik
B9d2	Evi2b	Ccbl1	Caprin1	Ddit4l	Vamp1	Rnpepl1	Olfr1402	Prpf18		2700060E02Rik
BC002230	Evx2	Ccdc107	Capza2	Ddr1	Vars	Rpl14	Olfr1469	Prpf4		2700062C07Rik
BC005537	Exosc5	Ccdc117	Capzb	Ddrgk1	Vezt	Rpl17	Olfr160	Prps1		2700078E11Rik
BC005624	Eya2	Ccdc127	Car11	Ddx26b	Vmn2r102	Rpl35a	Olfr450	Prr13		2700078K21Rik
BC017158	Ezh1	Ccdc21	Car2	Ddx3x	Vps33b	Rpl39	Olfr695	Prrg4		2700081O15Rik
BC019943	F5	Ccdc28a	Car4	Ddx47	Vps35	Rps17	Olfr876	Prss12		2700089E24Rik
BC024659	F630043A04Rik	Ccdc30	Card6	Ddx50	Vps45	Rps6ka2	Olfr91	Prss53		2700094K13Rik
BC024978	F9	Ccdc38	Carf	Ddx56	Vps54	Rps6ka3	Orc2	Psmd4		2700097O09Rik
BC030307	Fadd	Ccdc45	Carm1	Decr2	Wdfy4	Rpsa	Osbpl8	Ptch1		2810002N01Rik
BC031353	Faim3	Ccdc46	Cars2	Dennd2a	Wdr81	Rsl24d1	Otub1	Ptp4a2		2810004N23Rik
BC031781	Fam100a	Ccdc47	Casc3	Depdc1b	Wfdc11	Rxfp3	Otud3	Ptpn22		2810006K23Rik
BC034090	Fam114a2	Ccdc56	Casc5	Deptor	Wfdc16	Sap30l	P2rx3	Purg		2810007J24Rik
BC046331	Fam129c	Ccdc62	Casp2	Derl1	Wfdc5	Scamp2	P2ry6	Pxk		2810008M24Rik
BC048609	Fam134a	Ccdc66	Casp8ap2	Derl2	Xdh	Sdhaf1	Pam16	Pydc4		2810021B07Rik
BC049715	Fam165b	Ccdc87	Cast	Des	Ybx1	Secisbp2l	Panx2	Rab33b		2810021J22Rik
BC049762	Fam174a	Ccdc88c	Cbfb	Dgat1	Zbp1	Sema3f	Paqr7	Rab3gap1		2810025M15Rik
BC067068	Fam32a	Ccdc90a	Cbl	Dgkg	Zbtb37	Setd5	Patl1	Rab5b		2810030E01Rik
BC106179	Fam3c	Ccdc92	Cbll1	Dhps	Zfp319	Setd7	Pcbd2	Rad21		2810046L04Rik
BC125332	Fam53c	Ccdc93	Cbln3	Dhx29	Zfp346	Sfrs18	Pccb	Rad50		2810055F11Rik
Bag1	Fam63a	Ccdc96	Cbr3	Dixdc1	Zfp36l3	Sgpl1	Pcmt1	Rad9		2810403A07Rik
Bag3	Fam84b	Cchcr1	Cbwd1	Dkkl1	Zfp422	Sgsm3	Pdcd2	Rae1		2810405K02Rik
Bahcc1	Fam96a	Ccl25	Cbx2	Dlgap5	Zfp52	Sh3kbp1	Pde7a	Ralbp1		2810407C02Rik
Bai2	Fam98b	Ccnd2	Cbx3	Dll1	Zfp521	Siva1	Pdik1l	Rbl2		2810408A11Rik
Bai3	Fbxl18	Ccnd3	Cbx7	Dmrta2	Zfp53	Ska1	Pdk3	Rbm25		2810408M09Rik
Baiap3	Fbxl3	Ccndbp1	Cbx8	Dmrtb1	Zfp948	Skiv2l	Pdlim1	Rbm42		2810417H13Rik
Bambi	Fbxw13	Ccne1	Cby1	Dnahc6	Zfp951	Slc24a6	Pdpn	Rc3h1		2810422J05Rik
Banp	Fcf1	Ccne2	Cc2d1a	Dnahc7b	Zfp961	Slc25a16	Pdss1	Rcc1		2810422O20Rik
Bat1a	Fcrl1	Ccnf	Cc2d1b	Dnahc9	Zkscan16	Slc25a19	Pet112l	Reep3		2810428I15Rik
Bat3	Fcrla	Ccng2	Ccdc107	Dnaja3	Zmynd10	Slc26a8	Pex11b	Rfesd		2810432D09Rik
Baz2a	Ffar1	Ccni	Ccdc117	Dnajb13	Zmynd11	Slc30a5	Pfn1	Rgs14		2810432L12Rik
Bbc3	Fgd3	Ccnk	Ccdc125	Dnajc12	Zp3r	Slc35b4	Pgbd5	Rgs2		2810453I06Rik
Bbs2	Fgfr1op	Ccno	Ccdc127	Dnajc2	Zpbp	Slc35d1	Phf15	Rhof		2810459M11Rik
Bbs9	Fgfr1op2	Ccnt1	Ccdc134	Dock7		Slc35e2	Pik3c2a	Ric8		2810474O19Rik
Bbx	Fhl4	Ccnt2	Ccdc147	Dohh		Slc37a1	Pim1	Rilpl2		2900006K08Rik
Bcan	Fkbp3	Ccnyl1	Ccdc18	Dpagt1		Slc41a1	Pkib	Riok1		2900010J23Rik
Bcar3	Fkbp7	Ccpg1	Ccdc21	Dpf3		Slk	Pkn2	Riok3		2900010M23Rik
Bcas3	Flcn	Ccs	Ccdc23	Dph2		Smek1	Pla2g12a	Rltpr		2900011O08Rik
Bcat2	Fli1	Cct3	Ccdc27	Dpys		Snrnp48	Pla2g6	Rmnd1		2900026A02Rik
Bche	Fnbp1	Cct8	Ccdc28a	Dpysl3		Snx5	Plag1	Rmnd5a		2900062L11Rik
Bckdha	Fnbp4	Cd1d1	Ccdc38	Dram2		Spata2	Pld2	Rmnd5b		2900064A13Rik
Bcl10	Fnip2	Cd27	Ccdc45	Dsel		Spdya	Pnpla3	Rnasel		2900073G15Rik
Bcl2l11	Fntb	Cd3d	Ccdc47	Dst		Spg11	Pnpt1	Rnf167		2900092C05Rik
Bcl2l13	Folr4	Cd3g	Ccdc59	Dstn		Spin1	Pole4	Rnf20		2900092E17Rik
Bcl2l2	Foxa1	Cd47	Ccdc6	Dthd1		Spr	Polr1d	Rnf26		3010026O09Rik
Bcl6	Foxi1	Cd5	Ccdc62	Dtx3l		Sra1	Polr3g	Rnf44		3110001D03Rik
Bcl7b	Foxp4	Cd83	Ccdc66	Dtx4		Srprb	Pou2f2	Rnf8		3110001I22Rik
Bcl7c	Frat2	Cd96	Ccdc69	Dus1l		Srrt	Ppib	Rpf1		3110003A17Rik
Bcl9l	Frg1	Cdadc1	Ccdc8	Dusp12		Srsf4	Ppm1g	Rpl28		3110007F17Rik
Bco2	Fryl	Cdc14a	Ccdc88c	Dusp14		Srsf5	Ppp1r2	Rpl35		3110009E18Rik
Bcr	Fut10	Cdc26	Ccdc90a	Dusp18		Srsf9	Ppp2cb	Rpl7l1		3110035E14Rik
Bcs1l	Fuz	Cdc34	Ccdc92	Duxbl		St6galnac3	Ppp5c	Rpp14		3110040N11Rik
Bdh2	Fxn	Cdc42ep3	Ccdc93	Dvl2		Stat5b	Prdm15	Rps6ka5		3110043O21Rik
Bdnf	Fyco1	Cdc6	Ccdc96	Dync1i2		Stk40	Prdx6	Rps6kb1		3110047P20Rik
Becn1	Fyn	Cdc73	Ccna2	Dync1li2		Stmn1	Prf1	Rsad2		3110052M02Rik
Bend5	Fzr1	Cdca5	Ccnc	Dynlt3		Stt3b	Prkci	Rsrc1		3110056O03Rik
Bend7	G3bp1	Cdca7l	Ccndbp1	Dyrk1a		Stx11	Prkcz	Rtn3		3110057O12Rik
Bet1	Gabpb1	Cdk13	Ccne1	E130203B14Rik		Stx6	Prkrir	Runx1		3110062M04Rik
Bet1l	Ganc	Cdk19	Ccne2	E130303B06Rik		Styx	Prmt10	S100a10		3110079O15Rik
Bfar	Gapdh	Cdk2ap1	Ccnf	E230025N22Rik		Sugt1	Prmt2	S1pr4		3110082D06Rik
Bhlhe41	Gars	Cdk2ap2	Ccng2	E2f3		Supt3h	Prmt3	Sart3		3200002M19Rik
Bicd2	Gbp11	Cdk5	Ccni	E2f4		Syce2	Prmt6	Scamp4		3300002A11Rik
Birc2	Gbp2	Cdk9	Ccnl1	E2f5		Sympk	Prpf39	Scap		3425401B19Rik
Birc6	Gbp3	Cdkl3	Ccnt1	Eaf1		Syncrip	Prps2	Scn2b		3632451O06Rik
Bivm	Gbp4	Cdkl4	Ccnt2	Ear14		Syp	Psmg3	Scrn3		3830403N18Rik
Bloc1s1	Gbp5	Cdkn1b	Ccny	Ecd		Sys1	Psph	Sdccag1		3830406C13Rik
Blvra	Gbp9	Cdkn2aip	Ccpg1	Eda2r		Tab2	Ptger4	Sec23a		3830417A13Rik
Blzf1	Gcfc1	Cdkn2aipnl	Ccr7	Edem2		Tacc1	Rac2	Selplg		3830431G21Rik
Bmf	Gclc	Cdkn2c	Ccr8	Edil3		Tada3	Rap1b	Sepp1		4430402I18Rik
Bmpr1b	Gfi1	Cdkn2d	Cct3	Ednrb		Tas1r1	Rars	42254		4632411B12Rik
Bnip3l	Ggps1	Cdyl2	Cct5	Eepd1		Taz	Rasal3	Serinc1		4632415K11Rik
Bod1	Gh	Celsr3	Cct8	Efcab4a		Tbc1d5	Rasgef1a	Serinc5		4632419I22Rik
Bod1l	Gimap3	Cenpa	Cd163l1	Efcab7		Tbca	Rasgrp4	Serp1		4632428N05Rik
Bpnt1	Gimap6	Cenpk	Cd164	Efhc1		Tbl2	Rassf1	Serpinb9		4632434I11Rik
Braf	Gimap9	Cenpo	Cd2	Efna4		Tcf19	Rassf3	Sft2d2		4732415M23Rik
Brca1	Gin1	Cenpt	Cd27	Ehbp1		Tctex1d4	Raver1	Sh3gl1		4732418C07Rik
Brd2	Git2	Cep110	Cd274	Eid2		Tekt3	Rbck1	Sharpin		4732456N10Rik
Brd3	Gja1	Cep120	Cd3d	Eif2b2		Telo2	Rbm38	Shb		4732471D19Rik
Brd4	Gjb5	Cep350	Cd3g	Eif2b4		Tex2	Rbp7	Shox2		4831426I19Rik
Brd8	Gk5	Cep57l1	Cd47	Eif2b5		Tgif2	Rcbtb1	Sidt2		4832428D23Rik
Brms1	Glrx	Cep63	Cd5	Eif2c2		Tgm3	Rcn1	Sike1		4833403I15Rik
Brpf1	Gm10348	Cep70	Cd52	Eif3g		Th1l	Rdh9	Sip1		4833413D08Rik
Brsk2	Gm1045	Cep78	Cd53	Eif3h		Thap1	Rdx	Slc12a6		4833420G17Rik
Bsdc1	Gm12185	Cep97	Cd55	Eif3l		Thoc6	Rell1	Slc17a5		4833422F24Rik
Btbd11	Gm13154	Cetn3	Cd82	Eif4g2		Thra	Rere	Slc20a1		4833423E24Rik
Btbd17	Gm14137	Cfl1	Cd8b1	Eif5		Timm17a	Rhbdd1	Slc22a5		4833424O15Rik
Btbd6	Gm14446	Cgrrf1	Cd96	Eif6		Tmc6	Rhbdf1	Slc25a11		4833427G06Rik
Btbd7	Gm15319	Chaf1a	Cd97	Elac2		Tmcc1	Rhoa	Slc26a11		4833439L19Rik
Btd	Gm3417	Chchd3	Cd99l2	Elavl2		Tmed7	Ripk1	Slc30a4		4833442J19Rik
Btg1	Gm4841	Cherp	Cdadc1	Elf2		Tmed8	Rnf11	Slc39a10		4921501E09Rik
Btg2	Gm5113	Chic2	Cdc14a	Elf3		Tmem115	Rnf14	Slc6a19		4921504E06Rik
Btrc	Gm5134	Chmp1a	Cdc26	Elk1		Tmem120b	Rnf141	Smchd1		4921506M07Rik
Bub1	Gm5431	Chmp2a	Cdc34	Ell2		Tmem164	Rpl10	Smg7		4921507P07Rik
Bub1b	Gm5901	Chmp5	Cdc42	Elmod3		Tmem42	Rpl29	Smpd3		4921509C19Rik
Bud13	Gm595	Chmp7	Cdc42bpa	Elp3		Tmem67	Rpl36a	Snap29		4921510H08Rik
Bud31	Gm6034	Chordc1	Cdca2	Eml6		Tmem80	Rpp40	Snapin		4921511C20Rik
C030006K11Rik	Gm7092	Chrac1	Cdca5	Emx2		Tnfaip8	Rprd2	Snn		4921511H03Rik
C030039L03Rik	Gm885	Chrdl1	Cdipt	Enah		Tnfrsf12a	Rps20	Snrnp25		4921511M17Rik
C030048B08Rik	Gmds	Chrna10	Cdk10	Endod1		Tnfrsf18	Rps26	Snrnp35		4921513D23Rik
C1qtnf1	Gmfg	Chst10	Cdk16	Enpp2		Tnfrsf9	Rps27	Snw1		4921515J06Rik
C1qtnf2	Gmpr2	Chst12	Cdk19	Entpd1		Tnrc6a	Rrbp1	Snx1		4921517D21Rik
C1qtnf5	Gne	Ciao1	Cdk2ap2	Entpd2		Tox	Rrp1b	Socs1		4921517D22Rik
C1qtnf9	Gng2	Cib1	Cdk5rap2	Epb4.1l4a		Tpd52l1	Rrp8	Socs4		4921517L17Rik
C230081A13Rik	Golph3l	Cic	Cdk6	Epdr1		Tpmt	Rsl1d1	Sos2		4921523A10Rik
C2cd3	Golt1b	Cir1	Cdk9	Ephb1		Trappc2l	Rtn4	Sox4		4921524J17Rik
C330019G07Rik	Gorasp1	Cisd1	Cdkl3	Ephb3		Trim59	Rybp	Spata5l1		4921524L21Rik
C4b	Gp2	Cisd2	Cdkl4	Ephx1		Trmt11	S1pr1	Spo11		4921528I01Rik
C78339	Gpam	Cish	Cdkn1b	Epm2aip1		Tsfm	Samd14	Spty2d1		4921528O07Rik
C79407	Gpn3	Cited2	Cdkn2aip	Erbb2ip		Ttc17	Samm50	Sqstm1		4921530D09Rik
C87436	Gpr137c	Ckmt1	Cdkn2d	Erbb4		Ttc25	Sav1	Srgn		4921530L21Rik
Cabc1	Gpr142	Clasp1	Cds2	Erc1		Ttc3	Sbf1	Sri		4921536K21Rik
Cabin1	Gpr183	Clcn2	Cdt1	Ercc1		Ttll1	Sc4mol	Srrm2		4921539E11Rik
CacnB2	Gpr30	Cldn6	Cdyl2	Ercc5		Tubgcp4	Sc5d	Ssbp3		4922501C03Rik
Cacna2d4	Gpr82	Cldnd1	Cebpg	Ermn		Tuft1	Scml4	St3gal3		4922502D21Rik
Cacng2	Gpr84	Clk1	Celsr3	Espl1		Twf1	Scrib	St8sia4		4922505E12Rik
Cacng3	Gprasp1	Clk2	Cenpa	Esyt2		Twf2	Sdhaf2	Stag2		4922505G16Rik
Cacybp	Gpsm3	Clock	Cenpj	Etfb		U2af1	Sdhb	Stat1		4930402F06Rik
Cad	Gramd1a	Clpb	Cenpk	Etfdh		Ube2g1	Sec11a	Stk11		4930402H24Rik
Cadm1	Grap	Clpp	Cenpo	Evi5		Ube2j2	Sec11c	Stk11ip		4930403L05Rik
Cadm2	Grk4	Clptm1l	Cenpv	Exoc3l		Ube2o	Sec24c	Supt4h1		4930403N07Rik
Cadps	Gsn	Clpx	Cep110	Exoc4		Uckl1	Sec61b	Sypl		4930404A10Rik
Cage1	Gstm1	Cltc	Cep120	Exosc2		Ufm1	Sema4d	Taf8		4930404H21Rik
Calcoco1	Gstt2	Cmtm3	Cep192	Exosc4		Uhrf1bp1l	Sephs1	Tagap1		4930404N11Rik
Calcrl	Gtf2a1l	Cnbp	Cep350	Exosc9		Uncx	Sept10	Tars2		4930407I10Rik
Cald1	Gtf2a2	Cnksr3	Cep63	Ext1		Usf2	Sez6	Tatdn2		4930408F14Rik
Calm1	Gtf2ird2	Cnn2	Cep70	Eya3		Usp1	Sh2d1a	Tbc1d10b		4930412F15Rik
Calm2	Gtpbp3	Cnnm3	Cep72	F830045P16Rik		Usp50	Sh3pxd2b	Tbc1d17		4930415F15Rik
Calm3	Gtse1	Cnnm4	Cep78	Fabp7		Utp6	Sh3rf1	Tbc1d20		4930415L06Rik
Calr	Guca2b	Cnot10	Cep97	Fads3		Uxs1	Sh3tc2	Tbc1d23		4930415O20Rik
Camk1g	Gvin1	Cnot3	Cetn3	Faf1		Vamp3	Shq1	Tbl1x		4930417G10Rik
Camk2a	Gyltl1b	Cnot4	Cflar	Fahd1		Vmn1r90	Sla2	Tbx6		4930420K17Rik
Camk2g	H2-Ab1	Cnot6	Chaf1a	Fam102b		Vprbp	Slc10a3	Tceb1		4930422G04Rik
Camk2n1	H2-D1	Cnot6l	Chchd7	Fam116a		Vps4a	Slc12a4	Tcf4		4930427A07Rik
Camkk1	H2-DMb2	Cnst	Chd1	Fam123b		Wars2	Slc25a12	Tcfap4		4930428D18Rik
Caml	H2-Eb2	Cntd1	Chd2	Fam125a		Wdr1	Slc25a29	Tcp11l2		4930428E23Rik
Camsap1l1	H2-Ke2	Cog3	Cherp	Fam126a		Wdr20a	Slc25a3	Tex261		4930430A15Rik
Camta1	H2-Ob	Cog6	Chfr	Fam136a		Wdr33	Slc25a35	Tfam		4930430D24Rik
Cand1	H2-T22	Commd1	Chic2	Fam13a		Wdr61	Slc25a40	Tgif1		4930430F08Rik
Cap1	H2-T23	Commd5	Chmp2a	Fam149b		Wnt3	Slc35e3	Tle3		4930431A04Rik
Capg	H2-T24	Comtd1	Chmp2b	Fam159b		Wwp1	Slc39a6	Tmbim6		4930432E11Rik
Capn10	H2afj	Copa	Chmp4b	Fam164c		Wwp2	Slc39a8	Tmem127		4930432K09Rik
Capns1	H2afv	Copb1	Chmp5	Fam166b		Xrcc2	Slc44a1	Tmem134		4930432K21Rik
Caps2	H3f3a	Cops3	Chordc1	Fam168a		Yeats2	Slc7a1	Tmem139		4930433I11Rik
Capza1	H47	Cops6	Chrac1	Fam173a		Yif1b	Slfn5	Tmem140		4930435E12Rik
Card9	Harbi1	Coq4	Chst1	Fam175b		Yipf5	Smad1	Tmem203		4930443G12Rik
Carhsp1	Haus6	Coro1b	Chst12	Fam179a		Yod1	Smarcc2	Tmem30a		4930444A02Rik
Cars	Hbb-b1	Coro2a	Chst15	Fam181b		Ywhaq	Smarce1	Tmem50a		4930444G20Rik
Casc1	Hbp1	Cox18	Chtf8	Fam188b		Yy1	Smc5	Tmem55b		4930447C04Rik
Casc5	Hcls1	Cox19	Churc1	Fam195b		Zbtb33	Smox	Tmem60		4930449A18Rik
Casd1	Hdac11	Cox5a	Ciao1	Fam43a		Zbtb43	Snai3	Tmem66		4930449E01Rik
Caskin1	Hdac4	Cox6a1	Cic	Fam45a		Zcchc2	Snd1	Tmem71		4930449I24Rik
Caskin2	Hdac8	Cpeb2	Cir1	Fam46b		Zdhhc16	Snip1	Tmpo		4930451C15Rik
Casp2	Hdac9	Cpm	Cirh1a	Fam54a		Zfp161	Snrpa1	Tmx4		4930451I11Rik
Casp3	Hdgfrp2	Cpsf1	Cisd1	Fam59a		Zfp182	Snrpb2	Tnip1		4930452B06Rik
Casp8ap2	Hectd3	Cpsf4	Cisd2	Fam64a		Zfp213	Snrpe	Tnpo1		4930453N24Rik
Casp9	Hexim1	Cr1l	Cited2	Fam82a2		Zfp236	Snx12	Tnpo2		4930455C21Rik
Casq1	Hexim2	Cramp1l	Ckmt1	Fam82b		Zfp266	Snx13	Tnrc18		4930455F23Rik
Casz1	Hibadh	Crb3	Clasp1	Fam83d		Zfp273	Snx24	Tomm34		4930458L03Rik
Cat	Hif1an	Crbn	Clcc1	Fam83e		Zfp281	Snx3	Top3b		4930467E23Rik
Cbl	Hinfp	Creb1	Clcn3	Fam96b		Zfp335	Snx33	Tor1aip1		4930468A15Rik
Cblb	Hint2	Crebl2	Clec2d	Fanca		Zfp382	Soat1	Tor1aip2		4930471M23Rik
Cbll1	Hip1	Crebzf	Clic5	Fancb		Zfp442	Soat2	Tpp2		4930473A06Rik
Cbln3	Hist1h1a	Crem	Clint1	Fance		Zfp518a	Socs7	Tprgl		4930474N05Rik
Cbr1	Hist1h1b	Cript	Cln5	Farp1		Zfp526	Spaca1	Tpst2		4930479M11Rik
Cbr4	Hist1h2af	Crlf2	Clpb	Fars2		Zfp655	Spag4	Tpt1		4930480E11Rik
Cbs	Hist1h2ai	Crtc1	Clptm1	Fbl		Zfp672	Spata2L	Traf3ip3		4930486L24Rik
Cbwd1	Hist1h2ap	Crtc2	Clpx	Fbxl13		Zfp69	Spcs3	Tram1		4930502E18Rik
Cbx2	Hist1h2bm	Cry1	Clta	Fbxl19		Zfp784	Spef1	Trim12a		4930503B20Rik
Cbx3	Hist1h2bp	Csde1	Cltc	Fbxl20		Zfp787	Spint2	Trim23		4930503E14Rik
Cbx8	Hist1h2br	Cse1l	Cmas	Fbxl6		Zfp82	Sppl3	Trim34a		4930503L19Rik
Cby1	Hist1h3a	Csk	Cmc1	Fbxl7		Zfyve27	Sprr2a1	Trp53inp1		4930504O13Rik
Cc2d2a	Hist1h3e	Csnk2a1	Cmklr1	Fbxo11		Znrf3	Srpk1	Trpc4ap		4930505A04Rik
Ccar1	Hist1h3g	Csnk2b	Cmtm3	Fbxo16		Zscan29	Srsf6	Tsc1		4930506M07Rik
Ccbl1	Hist1h3h	Csrp1	Cmtm7	Fbxo2			Ssh2	Tsc22d4		4930511I11Rik
Ccbl2	Hist1h3i	Cst8	Cnbp	Fbxo22			Ssrp1	Tsg101		4930511M11Rik
Ccdc101	Hist1h4a	Cstf2t	Cnksr3	Fbxo24			St6gal1	Tspyl1		4930512M02Rik
Ccdc107	Hist1h4c	Ctbp1	Cnn2	Fbxo36			Stard7	Tssc1		4930519F16Rik
Ccdc117	Hist1h4h	Ctdp1	Cnnm2	Fbxo43			Stat5a	Ttc15		4930519G04Rik
Ccdc126	Hist1h4n	Ctdsp1	Cnnm3	Fbxo46			Stim2	Ttc32		4930522H14Rik
Ccdc127	Hist2h2ab	Ctdsp2	Cnot10	Fbxo48			Stk25	Ttc33		4930523C07Rik
Ccdc14	Hist2h2be	Ctdspl2	Cnot3	Fcgrt			Stx2	Tubb2c		4930524B15Rik
Ccdc147	Hist2h4	Ctla4	Cnot4	Fdx1l			Stxbp1	Txnip		4930524E20Rik
Ccdc15	Hist4h4	Ctnna1	Cnot6	Fem1a			Stxbp2	Txnl4b		4930525F21Rik
Ccdc150	Hivep1	Ctnnb1	Cnot6l	Fgd4			Sucla2	Uba6		4930526D03Rik
Ccdc153	Hivep2	Ctps	Cnot7	Fgf1			Suv39h1	Ubb		4930528F23Rik
Ccdc159	Hjurp	Ctse	Cnot8	Fgf10			Suv420h1	Ubc		4930529F22Rik
Ccdc163	Hlx	Ctss	Cnpy3	Fgf14			Taco1	Ube2b		4930529M08Rik
Ccdc28a	Hmcn1	Ctu2	Cnrip1	Fgfbp3			Tagap	Ube2s		4930534B04Rik
Ccdc30	Hmg20a	Cul4a	Cnst	Fh1			Tardbp	Ube3b		4930538K18Rik
Ccdc34	Hmga1	Cul5	Cog2	Fhit			Tbc1d12	Ubl7		4930539E08Rik
Ccdc38	Hmgb2	Cul7	Cog6	Fibp			Tbc1d24	Ublcp1		4930542N07Rik
Ccdc40	Hmox2	Cux1	Col4a3bp	Fign			Tcf12	Ubn2		4930544G11Rik
Ccdc45	Hmx2	Cwf19l2	Commd1	Filip1			Tcf7l1	Urod		4930544O15Rik
Ccdc47	Hnrnpa2b1	Cxcl10	Commd5	Fiz1			Tchhl1	Usp22		4930547C10Rik
Ccdc50	Hnrnpc	Cxcr4	Comtd1	Fkbpl			Tcta	Vkorc1		4930547N16Rik
Ccdc56	Hoxd10	Cyb561d1	Copb1	Fktn			Tdrd9	Vpreb1		4930548H24Rik
Ccdc59	Hoxd11	Cyb5r3	Copg	Flrt3			Tes	Vps26b		4930549C01Rik
Ccdc66	Hoxd12	Cyfip2	Cops3	Flywch2			Tex264	Vps72		4930550C14Rik
Ccdc69	Hoxd13	Cyhr1	Cops4	Fndc8			Tff3	Wasf2		4930550L24Rik
Ccdc76	Hpgds	Cyld	Coro1b	Foxj1			Tfip11	Wbp1		4930555G01Rik
Ccdc77	Hsd17b13	Cyp20a1	Coro1c	Foxo6			Thap7	Wbp4		4930555I21Rik
Ccdc83	Hsd17b7	Cyp4f13	Cox18	Foxp1			Thoc2	Wdfy2		4930557A04Rik
Ccdc85b	Hsdl2	Cyth4	Cox19	Foxp2			Tigd3	Wdhd1		4930562C15Rik
Ccdc87	Hsp90b1	D030056L22Rik	Cox5b	Frmpd1			Timp2	Wdr18		4930562F07Rik
Ccdc89	Hspa14	D10Wsu102e	Cox7a2	Fscn2			Tiparp	Wdr45		4930563D23Rik
Ccdc90b	Hspa1a	D11Wsu47e	Cox7c	Fto			Tiprl	Wdr46		4930564B18Rik
Ccdc91	Hspa1b	D11Wsu99e	Cpeb2	Ftsj1			Tln2	Wdr73		4930567H17Rik
Ccin	Hspa9	D14Abb1e	Cpeb3	Fundc1			Tlr12	Wdr77		4930568D16Rik
Ccl2	Hspb9	D14Ertd449e	Cpn2	Fv1			Tm2d3	Wdr95		4930571K23Rik
Ccl5	Hspbap1	D16Ertd472e	Cpsf3	Fxyd6			Tm6sf1	Whsc2		4930572J05Rik
Ccl7	Hspbp1	D17Wsu104e	Cpsf4	Fzd3			Tm9sf1	Wibg		4930578C19Rik
Ccnc	Hvcn1	D18Ertd653e	Cpsf6	Fzd7			Tmcc2	Wipi1		4930578G10Rik
Ccnd1	I830012O16Rik	D19Ertd737e	Cpsf7	Fzd8			Tmed10	Wnk1		4930578I06Rik
Ccne1	Iars2	D19Wsu162e	Cr1l	G2e3			Tmed2	Wrap53		4930578N16Rik
Ccne2	Idh1	D1Ertd622e	Cramp1l	G6pc3			Tmed5	Wrn		4930579C15Rik
Ccng2	Ifi203	D2Wsu81e	Crb3	Gab1			Tmem135	Xpa		4930579F01Rik
Ccnh	Ifi27l1	D330012F22Rik	Crbn	Gabarap			Tmem179	Xpo5		4930579G22Rik
Ccni	Ifi27l2a	D430042O09Rik	Creb1	Gabarapl1			Tmem189	Xpo7		4930579G24Rik
Ccnk	Ifi47	D4Ertd22e	Creb3	Gabpa			Tmem209	Xrcc1		4930579J09Rik
Ccnt1	Ifit2	D4Wsu53e	Crebl2	Gabrg1			Tmem215	Xrn2		4930583H14Rik
Ccpg1	Ifit3	D6Wsu163e	Crebzf	Gad1			Tmem41a	Yipf2		4930588N13Rik
Ccrl2	Ifitm1	Dad1	Crem	Gadd45a			Tmem56	Yipf4		4930590J08Rik
Ccs	Ifitm5	Dag1	Crim1	Gadd45b			Tmem57	Ylpm1		4930595M18Rik
Cct6a	Ifnar2	Dand5	Cript	Gal3st3			Tmem8	Ypel3		4930596D02Rik
Ccz1	Ifngr2	Dap	Crkl	Galc			Tmsb10	Ypel5		4931406B18Rik
Cd109	Ifrd2	Dap3	Crlf3	Galnt11			Tnfaip8l2	Ythdc1		4931406C07Rik
Cd1d1	Ifrg15	Dapp1	Crtam	Gas1			Tnk2	Zbtb1		4931406P16Rik
Cd276	Ift122	Dazap1	Crtc1	Gas8			Tnks	Zbtb10		4931407G18Rik
Cd300lg	Ift46	Dazap2	Crtc2	Gatad2a			Tonsl	Zbtb24		4931408A02Rik
Cd38	Igll1	Dbnl	Cry1	Gba2			Topors	Zbtb42		4931408C20Rik
Cd3eap	Igsf8	Dbt	Cryz	Gbf1			Tpi1	Zbtb5		4931409K22Rik
Cd40	Iigp1	Dcaf11	Csk	Gbp6			Tpr	Zc3h10		4931414P19Rik
Cd44	Il10ra	Dcaf6	Csnk1a1	Gbx1			Tprn	Zc3h13		4931417E11Rik
Cd55	Il12b	Dcdc2b	Csnk1d	Gcat			Traf1	Zcchc7		4931417G12Rik
Cd7	Il1r1	Dcp1a	Csrnp1	Gcc1			Traf4	Zdhhc13		4931423N10Rik
Cd81	Il21r	Dcp2	Csrp1	Gcdh			Triap1	Zer1		4931428F04Rik
Cdadc1	Il2ra	Dctn6	Csrp2bp	Gcet2			Trim25	Zfat		4931428L18Rik
Cdc123	Il33	Dcun1d2	Cstf1	Gcsh			Trim33	Zfp113		4931429I11Rik
Cdc14a	Il5ra	Ddb2	Cstf2t	Gemin4			Trip10	Zfp119b		4931429L15Rik
Cdc26	Il7r	Ddit3	Ctbp1	Gemin6			Trp53i11	Zfp13		4931431F19Rik
Cdc34	Il9r	Ddit4	Ctdp1	Gen1			Tsc22d2	Zfp146		4931440F15Rik
Cdc37	Ilf3	Ddx10	Ctdsp1	Gfap			Tspan14	Zfp259		4931440L10Rik
Cdc45	Ing3	Ddx17	Ctdsp2	Gfm2			Tspan4	Zfp330		4931440P22Rik
Cdc5l	Ino80d	Ddx24	Ctnna1	Ggct			Tssk6	Zfp36		4932411E22Rik
Cdca2	Inppl1	Ddx27	Ctnna3	Ggt5			Ttll9	Zfp369		4932411G14Rik
Cdca3	Insig1	Ddx28	Ctps	Ghrh			Tyw3	Zfp36l1		4932411N23Rik
Cdca5	Insm1	Ddx39	Ctr9	Gigyf2			Uba1	Zfp36l2		4932412H11Rik
Cdh6	IntegrinAlpha-4	Ddx41	Ctse	Gins1			Uba2	Zfp395		4932414N04Rik
Cdhr5	Ints1	Ddx42	Cul3	Gins2			Uba3	Zfp498		4932415M13Rik
Cdk11b	Ints10	Ddx46	Cul4a	Gipc1			Ubap1	Zfp608		4932418E24Rik
Cdk18	Ints6	Ddx5	Cul5	Git1			Ube2d3	Zfp646		4932425I24Rik
Cdk19	Ip6k2	Ddx52	Cul7	Gja4			Ube2g2	Zfp688		4932429P05Rik
Cdk2ap2	Ipcef1	Ddx54	Cwf19l2	Gjc3			Ubl4	Zfp777		4932438A13Rik
Cdk4	Iqgap1	Ddx59	Cxcl10	Glb1l			Ubr1	Zfp874a		4932438H23Rik
Cdk5	Irak1bp1	Deaf1	Cxcr4	Gle1			Ubr5	Zfp874b		4932441B19Rik
Cdk5rap2	Irf1	Dedd	Cxcr5	Gli2			Ubtd1	Zfp882		4932442L08Rik
Cdk5rap3	Irf4	Dedd2	Cyb561	Glo1			Ubxn11	Zfp91		4933400A11Rik
Cdk8	Irgm2	Dek	Cyc1	Glra1			Ubxn2b	Zfp94		4933400C05Rik
Cdk9	Iscu	Dennd1a	Cyld	Gm10391			Ufsp1	Zfp949		4933402E13Rik
Cdkl3	Itga4	Dffb	Cyp20a1	Gm10767			Uqcrc2	Zfp959		4933402J07Rik
Cdkn1a	Itgam	Dgcr8	Cyp24a1	Gm10778			Urb1	Zfyve20		4933402N03Rik
Cdkn1b	Itgb3	Dgka	Cyp26c1	Gm11437			Usf1	Zhx2		4933402N22Rik
Cdkn2a	Itih5	Dgkz	Cyp4f16	Gm11992			Ushbp1	Zmym1		4933402P03Rik
Cdkn2aip	Itm2b	Dguok	Cyth2	Gm129			Usp21	Znfx1		4933403F05Rik
Cdkn2b	Itpkb	Dhcr7	Cyth4	Gm1574			Usp25	Zscan10		4933403G14Rik
Cdkn2c	Ivns1abp	Dhfr	Cytip	Gm1604b			Usp3	Zswim4		4933403O08Rik
Cdkn2d	Jakmip1	Dhx16	D030056L22Rik	Gm16515			Usp46	0610007P14Rik		4933404M02Rik
Cdnf	Jub	Dhx30	D10Wsu102e	Gm16532			Usp47	1110001J03Rik		4933405L10Rik
Cdr2l	Jun	Dhx33	D11Wsu47e	Gm2058			Vamp5	1110003E01Rik		4933405O20Rik
Cdsn	Junb	Dhx35	D11Wsu99e	Gm5148			Vav2	1110004F10Rik		4933406J08Rik
Cdt1	Kat2a	Dhx37	D14Abb1e	Gm5506			Vdac1	1110008J03Rik		4933406M09Rik
Cdv3	Kcnc1	Dhx38	D16Ertd472e	Gm5595			Vipr1	1110049F12Rik		4933407C03Rik
Cebpa	Kcnq5	Dhx40	D18Ertd653e	Gm5741			Vmn1r9	1190002H23Rik		4933407H18Rik
Cecr2	Kdm2b	Dhx8	D1Bwg0212e	Gm889			Vps11	1500002O20Rik		4933407P14Rik
Celf4	Kdm5a	Dip2a	D230025D16Rik	Gm973			Vps24	1500003O03Rik		4933408B17Rik
Celsr3	Kdm5b	Dip2b	D2hgdh	Gm9897			Vps28	1500012F01Rik		4933409G03Rik
Cenpa	Khsrp	Dirc2	D430042O09Rik	Gm9934			Vps37a	1500032L24Rik		4933411G11Rik
Cenpc1	Kif17	Dis3	D4Wsu53e	Gm9992			Vps8	1700021C14Rik		4933411K16Rik
Cenpf	Kif19a	Dnajb12	D630039A03Rik	Gm9998			Wdr34	1700025K23Rik		4933411K20Rik
Cenpj	Kif20a	Dnajb14	D6Wsu163e	Gnai3			Wdr45l	1700049G17Rik		4933412E24Rik
Cenpk	Kif22	Dnajb2	D730040F13Rik	Gosr1			Wdr47	1700056E22Rik		4933413G19Rik
Cenpl	Kif2a	Dnajb6	D930014E17Rik	Gpaa1			Wdr53	1810008A18Rik		4933415F23Rik
Cenpo	Kif3a	Dnajb9	D9Ertd402e	Gpatch1			Wdr90	1810063B07Rik		4933416C03Rik
Cenpq	Kif9	Dnajc11	Dad1	Gpatch3			Wipf2	2210009G21Rik		4933417A18Rik
Cenpt	Klf10	Dnajc14	Daglb	Gpc2			Yaf2	2210012G02Rik		4933421E11Rik
Cenpw	Klf16	Dnajc16	Dand5	Gpc6			Yars2	2210018M11Rik		4933421I07Rik
Cep110	Klf6	Dnajc24	Dap	Gpld1			Zc3h18	2210021J22Rik		4933422H20Rik
Cep120	Klf7	Dnajc25	Dapk3	Gpm6a			Zc3hc1	2310009B15Rik		4933424B01Rik
Cep135	Klf9	Dnajc28	Dazap1	Gpm6b			Zcchc12	2310016C08Rik		4933425L06Rik
Cep164	Klhl14	Dnajc5	Dazap2	Gpn2			Zdhhc17	2310033P09Rik		4933425O20Rik
Cep350	Klhl18	Dnajc8	Dbf4	Gpr111			Zdhhc23	2310044H10Rik		4933426I21Rik
Cep57l1	Klhl24	Dnajc9	Dbn1	Gpr123			Zfhx3	2310057M21Rik		4933426M11Rik
Cep63	Klhl6	Dnase1l1	Dbp	Gpr137b			Zfp148	2310061I04Rik		4933427D06Rik
Cep68	Klhl9	Dnm1	Dbt	Gpr137b-ps			Zfp280c	2410001C21Rik		4933427D14Rik
Cep70	Klra5	Dnm2	Dcaf10	Gpr15			Zfp446	2410075B13Rik		4933427G17Rik
Cep97	Klra6	Doc2g	Dcaf11	Gpr172b			Zfp458	2410131K14Rik		4933430H15Rik
Cept1	Klra7	Dock11	Dcaf12	Gpr179			Zfp687	2510012J08Rik		4933430I17Rik
Cer1	Klrd1	Dock4	Dcaf6	Gpr180			Zfp707	2610021K21Rik		4933432B09Rik
Cerk	Kremen2	Donson	Dcaf7	Gpr19			Zfp746	2610507B11Rik		4933433C11Rik
Cetn3	Kri1	Dopey2	Dcaf8	Gpr37l1			Zfp846	2700097O09Rik		4933433P14Rik
Cfb	Krit1	Dot1l	Dcdc2b	Gpr56			Zfp935	2810025M15Rik		4933434E20Rik
Cfl1	L3mbtl3	Dpf2	Dchs1	Gpr61			Zfx	2810046L04Rik		4933434I20Rik
Cgrrf1	Lalba	Dph3	Dclre1a	Gpr88			Zfyve16	2810422J05Rik		4933436I01Rik
Chaf1a	Lamp2	Dpp9	Dclre1b	Gprc5b			Zkscan1	2810428I15Rik		4933437F05Rik
Chaf1b	Larp1b	Dpyd	Dctn6	Gprc5c			Zmat3	2900010J23Rik		4933439F18Rik
Chchd5	Lars	Dqx1	Dcun1d2	Gprin1			Zmym4	3110040N11Rik		5031410I06Rik
Chchd6	Lax1	Dscr3	Dda1	Gprin3			Znhit1	3110056O03Rik		5031414D18Rik
Chd6	Lbh	Dtl	Ddit3	Gpt2			Znrf2	3110062M04Rik		5031439G07Rik
Cherp	Lcp2	Dtx1	Ddost	Gramd3			Zpbp2	4921524J17Rik		5033411D12Rik
Chfr	Lef1	Dtx2	Ddx17	Grcc10			Zswim3	4930415O20Rik		5033414D02Rik
Chga	Lefty2	Dus2l	Ddx24	Gria2			Zyg11b	4930420K17Rik		5033421C21Rik
Chgb	Leng8	Dus3l	Ddx3y	Grin2a				4930432K21Rik		5133401N09Rik
Chic2	Leprotl1	Dusp10	Ddx4	Grin3a				4930473A06Rik		5330417C22Rik
Chkb	Letm2	Dusp13	Ddx41	Grip1				4933407H18Rik		5330437I02Rik
Chl1	Lig4	Dusp2	Ddx42	Grm3				4933411G11Rik		5430401F13Rik
Chmp5	Litaf	Dusp23	Ddx46	Grn				4933426M11Rik		5430402E10Rik
Chordc1	Lman2l	Dusp28	Ddx5	Grpel1				4933432B09Rik		5430405G05Rik
Chpf	Lmcd1	Dusp4	Ddx52	Gsg1				5730455O13Rik		5430407P10Rik
Chst11	Lmf1	Dusp5	Ddx54	Gsr				5730590G19Rik		5430411K18Rik
Chst12	Lmo4	Dusp6	Ddx6	Gss				5830418K08Rik		5430413K10Rik
Chst5	Lnp	Dvl1	Def6	Gstm7				5830433M19Rik		5430419D17Rik
Chtf18	Lnpep	Dync1h1	Dennd1a	Gsto1				6330408A02Rik		5430427O19Rik
Ciao1	Lpar1	Dync1li1	Dffb	Gstp2				6330577E15Rik		5430435G22Rik
Cic	Lpcat1	Dynlrb2	Dgka	Gtf2f2				6430548M08Rik		5430437P03Rik
Cir1	Lpin2	Dyrk1b	Dhcr7	Gtf3c2				9030624J02Rik		5530400C23Rik
Cirbp	Lpp	E2f6	Dhdds	Gtpbp2				9130023H24Rik		5730403B10Rik
Cit	Lpxn	E430018J23Rik	Dhfr	Gucy1b3				9430015G10Rik		5730409E04Rik
Cited2	Lrdd	E4f1	Dhrs7	Gxylt2				AI413582		5730419I09Rik
Ckap2	Lrig2	Eapp	Dhx32	Gys1				AI462493		5730437N04Rik
Ckb	Lrmp	Ears2	Dhx35	Gzf1				AI848100		5730455O13Rik
Cks1b	Lrp10	Ebag9	Dhx37	H1fx				Aamp		5730455P16Rik
Cks2	Lrrc23	Echdc1	Dhx38	H2afx				Abca1		5730469M10Rik
Clasp1	Lrrc48	Ect2	Dhx40	H3f3b				Abca17		5730494M16Rik
Clasp2	Lrrc51	Ect2l	Dhx8	Haao				Abca3		5730494N06Rik
Clcn4-2	Lrrc68	Eed	Diap1	Hagh				Abcd1		5730507C01Rik
Clcn6	Lrrc8c	Eef1d	Dio1	Haus1				Abcf1		5730508B09Rik
Clec16a	Lrrn3	Eef2	Dip2a	Hdhd3				Abhd10		5730528L13Rik
Clec2d	Lrrtm2	Efha1	Dip2c	Heatr7a				Abhd11		5730559C18Rik
Clec3b	Lrsam1	Eftud1	Dis3	Helq				Abhd4		5730590G19Rik
Clic5	Lsm3	Egr3	Dkk3	Hepacam				Abhd5		5830403L16Rik
Clip1	Lsm6	Ehmt1	Dld	Herc2				Abtb1		5830405N20Rik
Clip3	Lsmd1	Eid1	Dnaic1	Hes3				Acaa1a		5830411N06Rik
Clk1	Lta	Eid2b	Dnaja1	Hes6				Acaa2		5830415F09Rik
Clk3	Ltb	Eif1a	Dnaja2	Hhipl1				Acad10		5830418K08Rik
Clnk	Ltk	Eif1b	Dnaja4	Hist1h2ac				Acbd7		5830433M19Rik
Clns1a	Luc7l2	Eif2a	Dnajb12	Hist1h2bc				Acp1		5930416I19Rik
Clpb	Lyg1	Eif2ak3	Dnajb14	Hist1h2bh				Acpl2		5930434B04Rik
Clpp	Lyl1	Eif2b1	Dnajb2	Hist1h2bj				Acss2		6030405A18Rik
Clptm1	Lyn	Eif2c1	Dnajb4	Hist1h2bl				Actn4		6030419C18Rik
Clpx	Lypla1	Eif2s1	Dnajb6	Hist1h3f				Actr3		6030422M02Rik
Clrn1	Lzts2	Eif2s2	Dnajb9	Hist1h4d				Adat2		6030429G01Rik
Cltc	Madd	Eif3a	Dnajc11	Hist1h4i				Adh5		6030446N20Rik
Cluap1	Maf1	Eif3e	Dnajc21	Hk1				Aebp2		6030458C11Rik
Cmas	Magt1	Eif4a1	Dnajc25	Hmgcs2				Afg3l1		6030468B19Rik
Cmtm3	Maml2	Eif4a2	Dnajc28	Hmmr				Agap3		6030498E09Rik
Cnbp	Maml3	Eif4e2	Dnajc3	Hmox1				Agxt2l2		6230409E13Rik
Cndp2	Manea	Eif4ebp2	Dnajc5	Hmx3				Akap10		6230427J02Rik
Cnih	Map1lc3b	Eif4g1	Dnajc8	Hn1				Akap11		6330403A02Rik
Cnksr1	Map2k6	Eif4h	Dnalc1	Hnmt				Akap13		6330406I15Rik
Cnksr3	Map3k15	Eif5a	Dnali1	Hnrnpr				Akap8		6330407J23Rik
Cnn2	Map3k8	Eif5b	Dnmt1	Hoga1				Akirin2		6330408A02Rik
Cnnm2	Map4k1	Elavl1	Dnpep	Hoxa5				Alas1		6330409N04Rik
Cnnm3	Map4k4	Elf1	Dnttip2	Hps4				Alg5		6330416G13Rik
Cnnm4	March1	Elk3	Dock10	Hps6				Als2cl		6330439K17Rik
Cnot1	March5	Elmo1	Dock11	Hras1				Amz2		6330503K22Rik
Cnot10	March7	Elmo2	Dock3	Hsd17b11				Angel2		6330512M04Rik
Cnot3	Marcks	Emb	Dock8	Hsd17b12				Ankrd24		6330527O06Rik
Cnot4	Mark2	Eml4	Dos	Hsd17b4				Ankrd26		6330545A04Rik
Cnot6	Mat2b	Emp3	Dpf2	Hspa13				Ankrd44		6330577E15Rik
Cnot6l	Max	Enc1	Dph1	Hspa4				Anks3		6330578E17Rik
Cnot8	Maz	Enkur	Dph3	Hspa5				Ap1ar		6430527G18Rik
Cnp	Mbd4	Eno4	Dpp3	Hspb2				Ap1g1		6430531B16Rik
Cnpy2	Mbd6	Enoph1	Dpp9	Hspb3				Ap2a2		6430548M08Rik
Cnrip1	Mbnl2	Entpd5	Dpy19l1	Htr2b				Apba3		6430550D23Rik
Cnst	Mbp	Entpd6	Dpy19l3	Hus1				Apom		6430571L13Rik
Cntd1	Mbtps1	Entpd7	Dpy30	Huwe1				Arhgap39		6430573F11Rik
Coasy	Mcart1	Ep300	Dpysl2	Hyal3				Arhgdia		6430598A04Rik
Cobll1	Mcm3	Ep400	Dqx1	I830077J02Rik				Arid5a		6430704M03Rik
Col4a3bp	Mcm6	Epb4.1	Drap1	Iars				Arih1		6530401D17Rik
Col5a2	Mcm7	Epc2	Dscr3	Ibtk				Arl5b		6530401N04Rik
Col9a3	Mcmbp	Eprs	Dsn1	Ict1				Arl6ip6		6530418L21Rik
Commd1	Mcrs1	Eps15l1	Dstyk	Id2				Armc6		6720456B07Rik
Commd9	Mdc1	Ept1	Dtl	Id4				Arntl		6720456H20Rik
Comtd1	Mdm2	Ercc3	Dtwd1	Idh2				Arpc1a		6720463M24Rik
Copb1	Mdm4	Ercc6l	Dtymk	Ier2				Arrb1		6720489N17Rik
Copb2	Me2	Eri1	Dusp1	Ifi30				Arsg		6820408C15Rik
Cops6	Med13l	Erlec1	Dusp10	Ift27				Art2b		6820431F20Rik
Copz1	Med20	Erlin2	Dusp13	Ift74				Asb3		7420426K07Rik
Coq10a	Med25	Erp29	Dusp16	Ift88				Asb8		7420461P10Rik
Coq4	Meig1	Esco1	Dusp4	Igfbp3				Asnsd1		8030411F24Rik
Coq7	Meox1	Esrra	Dusp6	Ighmbp2				Atf5		8030462N17Rik
Coro7	Mesdc2	Etaa1	Dut	Igsf11				Atg16l2		8430406I07Rik
Cotl1	Mett11d1	Etf1	Dvl1	Igsf6				Atl3		8430408G22Rik
Cox11	Mex3b	Etv1	Dvl3	Ik				Atm		8430410A17Rik
Cox15	Mfap3	Etv5	Dync1li1	Il17rb				Atp5g2		8430410K20Rik
Cox17	Mfi2	Exd1	Dynlrb2	Il34				Atp6v0d1		8430419L09Rik
Cox18	Mfsd11	Exoc8	E2f6	Ilvbl				Atp6v1a		8430427H17Rik
Cox19	Mgea5	Exog	E4f1	Imp4				Atp6v1f		9030224M15Rik
Cp	Mgll	Exosc1	Eapp	Impact				Atxn1l		9030409G11Rik
Cpd	Mgst1	Exosc5	Ears2	Inpp4a				Atxn7		9030418K01Rik
Cpeb1	Mgst2	Exosc6	Echdc1	Inpp5f				Atxn7l2		9030425E11Rik
Cpeb2	Mina	Exosc8	Ect2	Ipp				Atxn7l3		9030612E09Rik
Cpeb3	Mlec	Ezh1	Eda	Iqcd				Auh		9030617O03Rik
Cpeb4	Mmadhc	F630110N24Rik	Eed	Iqce				Aup1		9030619P08Rik
Cpne3	Mmp10	F8a	Eef1b2	Iqck				Axin2		9030624J02Rik
Cpped1	Mmp28	Fadd	Eef1d	Iqsec3				Azi2		9030625A04Rik
Cpsf4	Mmp7	Fam100a	Eef1g	Iqub				Azin1		9130008F23Rik
Cpsf4l	Mnd1	Fam100b	Eef2	Irak3				B230219D22Rik		9130011E15Rik
Cpt1b	Mndal	Fam102a	Eef2k	Irak4				B3galt6		9130011J15Rik
Cpt1c	Mobkl3	Fam105a	Efcab2	Irgq				B4galnt1		9130014G24Rik
Cpxm2	Morc3	Fam105b	Efcab4b	Irx3				BC019943		9130017N09Rik
Cr1l	Morn4	Fam108a	Efha1	Isca2				BC024814		9130019O22Rik
Cramp1l	Mospd1	Fam109a	Efha2	Islr2				BC026590		9130023H24Rik
Crat	Mospd3	Fam114a2	Efna1	Itfg2				BC046331		9130401M01Rik
Crb3	Mpdu1	Fam116b	Eftud1	Itfg3				BC057079		9130404H23Rik
Crbn	Mpv17l2	Fam117b	Egflam	Itgb3bp				Bach1		9130409I23Rik
Creb1	Mpzl2	Fam118a	Egr1	Itgb8				Bag1		9230019H11Rik
Creb3	Mr1	Fam119a	Ehd1	Itpa				Baiap3		9230104L09Rik
Creb3l2	Mreg	Fam120c	Ehmt1	Itsn1				Bambi		9230105E10Rik
Creb5	Mrpl1	Fam122a	Ehmt2	Jakmip2				Banp		9230107M04Rik
Crebbp	Mrpl16	Fam134a	Eid2b	Jam2				Bard1		9230109A22Rik
Crebl2	Mrpl17	Fam134b	Eif2a	Jdp2				Bat1a		9230110C19Rik
Crebzf	Mrpl34	Fam134c	Eif2c1	Jkamp				Bat3		9230110F15Rik
Creg2	Mrpl41	Fam151b	Eif2c3	Jmjd5				Batf		9230112D13Rik
Crim1	Mrpl44	Fam154b	Eif2s3x	Josd2				Bcap31		9330101J02Rik
Crip1	Mrps18b	Fam161a	Eif3a	Jup				Bcas2		9330129D05Rik
Cript	Mrps31	Fam162a	Eif3d	Kat5				Bcat2		9330159F19Rik
Crlf2	Ms4a6b	Fam174a	Eif3e	Katnal2				Birc2		9330171B17Rik
Crnkl1	Msh3	Fam176b	Eif3k	Kbtbd3				Birc3		9330176C04Rik
Crtc2	Msh6	Fam18b	Eif4a1	Kbtbd5				Birc5		9330182L06Rik
Cry1	Msl2	Fam193b	Eif4b	Kcna10				Bmi1		9430007A20Rik
Cry2	Mt2	Fam35a	Eif4e2	Kcna2				Bnip2		9430015G10Rik
Cryab	Mtap9	Fam36a	Eif4h	Kcnab1				Bnip3l		9430016H08Rik
Cryba4	Mterfd3	Fam3a	Eif5a	Kcnab3				Bod1l		9430020K01Rik
Crybb1	Mtl5	Fam3c	Eif5b	Kcnb1				Bop1		9430023L20Rik
Crygc	Mtmr14	Fam40a	Elf1	Kcnc3				Bptf		9430031J16Rik
Cryzl1	Mtor	Fam46d	Elk3	Kcne1l				Brap		9430038I01Rik
Cs	Mtrf1	Fam49b	Elk4	Kcnip3				Brd2		9430070O13Rik
Csdc2	Mtrf1l	Fam50a	Ell	Kcnj10				Brd3		9530002B09Rik
Csnk1a1	Mxd1	Fam53a	Elmo1	Kcnj11				Bre		9530003J23Rik
Csnk1d	Mxd4	Fam53c	Elof1	Kcnj2				Brp44		9530008L14Rik
Csnk1g3	Myb	Fam54b	Elovl5	Kcnq3				Bsdc1		9530053A07Rik
Csnk2a1	Myl10	Fam55c	Elp2	Kctd14				Bsg		9530068E07Rik
Csnk2b	Mylpf	Fam60a	Emb	Kctd20				Btbd7		9530077C05Rik
Csrp1	Mynn	Fam71e1	Emp1	Kctd5				Btf3		9630014M24Rik
Cst3	Myo1c	Fam73b	Emp3	Kctd7				C030006K11Rik		9630033F20Rik
Cstad	Myo1e	Fam76a	Enc1	Kdm5c				C030048B08Rik		9830001H06Rik
Cstf2t	N4bp2	Fam78a	Eno3	Kdm6b				C130039O16Rik		9830107B12Rik
Ctage5	N4bp2l1	Fam98a	Enpp4	Khdrbs3				C78339		9930012K11Rik
Ctbp1	N6amt1	Fam98b	Enthd1	Kif11				C87436		9930013L23Rik
Ctdnep1	Naa16	Fan1	Entpd6	Kif13a				Cables2		9930021D14Rik
Ctdp1	Naa30	Fancl	Ep300	Kif14				Calm2		9930021J03Rik
Ctdsp1	Naa35	Fancm	Epc1	Kif15				Calr		9930022D16Rik
Ctdsp2	Nadk	Farp2	Epc2	Kif18b				Camk2d		9930023K05Rik
Ctf1	Nadsyn1	Fas	Epn1	Kif1b				Camkk1		9930032O22Rik
Cth	Naif1	Fastk	Eps15	Kif21a				Camsap1l1		9930111J21Rik1
Ctnna1	Nap1l1	Fastkd3	Eps15l1	Kif27				Cant1		9930111J21Rik2
Ctnnd1	Nap1l4	Fau	Ept1	Kif2c				Capn10		a
Ctns	Napepld	Fbrsl1	Erap1	Kif5a				Capza2		A130022J15Rik
Ctr9	Napsa	Fbxl3	Ercc2	Kifc3				Capzb		A1bg
Ctsf	Narfl	Fbxl5	Ercc3	Klhdc7a				Carf		A1cf
Ctsl	Nars2	Fbxo31	Ercc6	Klhl20				Carm1		A230046K03Rik
Ctsz	Nat9	Fbxo32	Erf	Klhl5				Casc3		A230050P20Rik
Cttn	Nav2	Fbxo33	Ergic3	Kpna2				Casp2		A230051G13Rik
Cttnbp2nl	Nbeal1	Fbxo34	Eri1	Krc				Cbfb		A230083G16Rik
Ctu1	Nbr1	Fbxo38	Erlec1	Krtcap2				Cbx2		A2ld1
Ctxn1	Ncapd3	Fbxo42	Erlin1	Ky				Cbx7		A2m
Cuedc2	Ncaph	Fbxo5	Ermp1	Lactb				Cbx8		A330008L17Rik
Cul7	Ncf1	Fbxo9	Ero1l	Lama5				Cby1		A330021E22Rik
Cul9	Nck1	Fbxw5	Erp29	Laptm4a				Cc2d1a		A330049M08Rik
Cutc	Ncln	Fbxw7	Esco1	Large				Cc2d1b		A330070K13Rik
Cux1	Ndor1	Fbxw9	Esd	Lat2				Ccdc107		A3galt2
Cwc25	Ndrg3	Fcgr3	Espn	Lcat				Ccdc117		A430005L14Rik
Cwf19l2	Ndufa9	Fcho2	Esrra	Ldhb				Ccdc127		A430033K04Rik
Cx3cl1	Ndufaf1	Fdft1	Esyt3	Lepre1				Ccdc21		A430078G23Rik
Cxcl10	Ndufs2	Fem1c	Etaa1	Leprel2				Ccdc28a		A430084P05Rik
Cxcr4	Ndufs5	Fen1	Etv5	Leprot				Ccdc47		A430089I19Rik
Cxxc1	Nedd8	Fermt3	Evi2b	Lgals8				Ccdc62		A430105I19Rik
Cxxc4	Neil1	Fgf11	Ewsr1	Lgi1				Ccdc66		A430107O13Rik
Cyb5r2	Nek2	Fgf9	Exd1	Lgi3				Ccdc90a		A430110N23Rik
Cyb5r3	Nek5	Fgfr1op	Exoc2	Lhfpl3				Ccdc92		A4galt
Cybasc3	Nek7	Fgfr1op2	Exoc6	Lias				Ccdc93		A4gnt
Cyc1	Nenf	Fignl1	Exoc7	Lin28a				Ccdc96		A530016L24Rik
Cyp1b1	Net1	Fkbp10	Exoc8	Lin37				Ccndbp1		A530021J07Rik
Cyp2j9	Neurl2	Fkbp3	Exog	Lipa				Ccne1		A530023O14Rik
Cyp39a1	Neurl3	Fkbp7	Exosc5	Llgl1				Ccne2		A530054K11Rik
Cyr61	Nfatc3	Fkbp8	Exosc6	Lmna				Ccnf		A530064D06Rik
Cyth1	Nipbl	Flad1	Exosc8	Lpcat2				Ccng2		A530095I07Rik
D10Wsu102e	Nln	Flcn	Ext2	Lphn2				Ccnt1		A530098C11Rik
D14Abb1e	Nlrp3	Flywch1	Ezh1	Lphn3				Ccnt2		A530099J19Rik
D17H6S53E	Nme1	Fmo5	Ezr	Lrch4				Cct3		A630001G21Rik
D17Wsu92e	Nme5	Fmr1	F8a	Lrguk				Cct8		A630007B06Rik
D18Ertd653e	Nme6	Fnbp4	Fadd	Lrp4				Cd27		A630010A05Rik
D19Ertd737e	Nmral1	Fndc3a	Faf2	Lrrc14b				Cd3d		A630033H20Rik
D1Bwg0212e	Nmt1	Fndc3b	Fam100a	Lrrc28				Cd3g		A630055G03Rik
D2Ertd750e	Nnt	Fnip1	Fam100b	Lrrc41				Cd96		A630073D07Rik
D2Wsu81e	Nop14	Folr4	Fam102a	Lrrc46				Cdc34		A630091E08Rik
D2hgdh	Npc1	Fos	Fam105b	Lrrc49				Cdca5		A630095E13Rik
D330028D13Rik	Nr1d1	Fosb	Fam107a	Lrrc56				Cdk2ap2		A730011L01Rik
D3Ertd254e	Nr1h2	Fosl2	Fam107b	Lrrfip1				Cdkn2aip		A730017C20Rik
D4Ertd22e	Nsmce4a	Foxa3	Fam108a	Lrrfip2				Cdkn2d		A730037C10Rik
D4Wsu53e	Nsun4	Foxn2	Fam114a2	Lrrk2				Cdyl2		A830007P12Rik
D6Wsu116e	Nt5c2	Foxo1	Fam116b	Lrrn1				Celsr3		A830010M20Rik
D730040F13Rik	Nub1	Foxo3	Fam117b	Lrrtm1				Cenpk		A830018L16Rik
D930048N14Rik	Nudt16	Foxo4	Fam118a	Lrrtm3				Cenpo		A830080D01Rik
Daam1	Nuf2	Foxp4	Fam120c	Lrrtm4				Cep110		A830093I24Rik
Dab2	Numa1	Frat1	Fam122a	Lsamp				Cep350		A930001N09Rik
Dact3	Nup210	Frat2	Fam123a	Lsm10				Cep78		A930004D18Rik
Dad1	Nutf2	Frg1	Fam129c	Lsm12				Cherp		A930005I04Rik
Dak	Nwd1	Frmd8	Fam134a	Lsp1				Chic2		A930011G23Rik
Dap	Nxn	Fryl	Fam134b	Ltbp3				Chmp2a		A930018P22Rik
Dapk1	ORF61	Fth1	Fam134c	Ltbr				Chmp5		A930038C07Rik
Dars2	Oas1a	Ftl1	Fam151b	Lypla2				Chordc1		AA408296
Dazap2	Oas1g	Furin	Fam154b	Lyrm2				Chrac1		AA467197
Dbil5	Oas3	Fut11	Fam160b1	Lyrm4				Cisd1		AA792892
Dbndd1	Oasl1	Fut8	Fam167a	Lysmd2				Cisd2		AA881470
Dbndd2	Oasl2	Fxn	Fam168b	Lysmd3				Ckmt1		AA960436
Dbp	Ogt	Fxr2	Fam173b	Lyst				Clpx		AA986860
Dbr1	Olfr1447	Fyco1	Fam174a	M6pr				Cltc		AA987161
Dbt	Olfr15	Fyn	Fam178a	Mad2l2				Cmtm3		Aaas
Dbx2	Olfr433	Fzr1	Fam179b	Mafa				Cnbp		Aacs
Dcaf10	Olfr56	G630025P09Rik	Fam18b	Mafb				Cnksr3		Aadac
Dcaf11	Orc4	G630090E17Rik	Fam192a	Maged1				Cnot3		Aadacl2
Dcaf12	Orc5	Gabpb1	Fam195a	Magi1				Cnot6		Aadacl3
Dcaf7	Orc6	Gak	Fam196a	Magi2				Cnst		Aadat
Dcaf8	Ostm1	Gale	Fam35a	Magoh				Cog6		Aagab
Dcdc2b	Otub2	Galns	Fam36a	Man1c1				Commd1		Aak1
Dclre1b	Otud1	Galnt1	Fam3c	Mapk8ip3				Commd5		Aamp
Dclre1c	Otud7b	Galnt4	Fam40a	Mapk9				Comtd1		Aanat
Dcp1a	Padi1	Gamt	Fam49b	Mapkapk5				Cops3		Aard
Dcp1b	Paip2b	Gan	Fam53a	Mapkbp1				Cox18		Aars
Dcp2	Pak1	Gapdh	Fam54b	Mapre2				Cox19		Aars2
Dctn2	Pan3	Gapvd1	Fam69a	Mapre3				Cpeb2		Aarsd1
Dctn4	Parn	Gar1	Fam71e1	March10				Cpsf4		Aasdh
Dctn6	Parp4	Gars	Fam78b	March2				Cramp1l		Aasdhppt
Dcun1d2	Parp9	Gart	Fam84b	March3				Crb3		Aass
Dda1	Pax5	Gatsl2	Fam96a	March4				Crbn		Aatf
Ddah1	Pbx2	Gbas	Fam98a	March9				Crebzf		Aatk
Ddb1	Pbxip1	Gbp8	Fam98b	Marcksl1				Crem		AB056442
Ddit3	Pck2	Gca	Fancg	Mark3				Cript		AB099516
Ddit4	Pcmtd1	Gcfc1	Fanci	Mast2				Crtc1		AB124611
Ddit4l	Pcmtd2	Gclc	Fancl	Mat2a				Cry1		Abat
Ddost	Pcyox1	Get4	Fancm	Mavs				Csk		Abca1
Ddr1	Pdcd4	Gga1	Fank1	Mbd3l1				Csrp1		Abca12
Ddrgk1	Pde4c	Ggcx	Fasn	Mbd5				Ctbp1		Abca13
Ddx10	Pde6d	Ggnbp2	Fastk	Mbip				Ctdp1		Abca14
Ddx17	Pef1	Ggt7	Fastkd1	Mboat7				Ctdsp2		Abca15
Ddx24	Pes1	Gimap9	Fastkd3	Mc4r				Ctnna1		Abca16
Ddx26b	Pex13	Gkn2	Fau	Mcm3ap				Ctps		Abca17
Ddx27	Pex16	Glg1	Fbxl3	Mdfic				Cul4a		Abca2
Ddx3x	Pfn2	Glis2	Fbxl4	Mdh1				Cul5		Abca3
Ddx41	Phf21b	Glrx5	Fbxo25	Mecr				Cul7		Abca4
Ddx42	Phf8	Glt25d1	Fbxo31	Med1				Cxcl10		Abca5
Ddx46	Phip	Glud1	Fbxo32	Med17				Cyld		Abca6
Ddx47	Phlpp1	Glul	Fbxo33	Med21				Cyp20a1		Abca7
Ddx5	Phtf2	Glyr1	Fbxo38	Med24				Cyth4		Abca8a
Ddx50	Phyh	Gm10094	Fbxo42	Med27				D030056L22Rik		Abca8b
Ddx52	Pi4k2a	Gm10348	Fbxo44	Med28				D10Wsu102e		Abca9
Ddx54	Pi4ka	Gm11696	Fbxo45	Med29				D11Wsu47e		Abcb10
Ddx56	Picalm	Gm15427	Fbxo5	Med31				D11Wsu99e		Abcb11
Ddx58	Pigt	Gm166	Fbxo7	Megf8				D14Abb1e		Abcb1a
Decr2	Pik3cd	Gm2382	Fbxo9	Meis1				D430042O09Rik		Abcb1b
Dedd	Pik3cg	Gm3417	Fbxw16	Meis2				D6Wsu163e		Abcb4
Dek	Pik3ip1	Gm5113	Fbxw7	Men1				Dand5		Abcb5
Dennd2a	Pik3r2	Gm5151	Fcho2	Metrn				Dap		Abcb6
Depdc1b	Pik3r5	Gm527	Fchsd2	Metrnl				Dazap1		Abcb7
Deptor	Pik3r6	Gm5617	Fdxacb1	Mettl10				Dazap2		Abcb8
Derl1	Pinx1	Gm6654	Fem1b	Mettl6				Dbt		Abcb9
Derl2	Pip5k1a	Gm7092	Fermt3	Mfap1a				Dcaf6		Abcc1
Des	Pkn1	Gm711	Fgd3	Mfge8				Dcdc2b		Abcc10
Dffb	Pla2g15	Gm885	Fgf9	Mfsd6				Dctn6		Abcc12
Dgat1	Pla2g2c	Gm9047	Fgfr1op	Mfsd8				Dcun1d2		Abcc2
Dgcr8	Plb1	Gm962	Fgfr1op2	Mgat5				Ddx17		Abcc3
Dgkg	Plcg2	Gm9766	Ficd	Mia1				Ddx41		Abcc4
Dgkz	Plekha2	Gmcl1	Fignl1	Mical2				Ddx42		Abcc5
Dhcr7	Plekha3	Gmeb1	Fip1l1	Miip				Ddx52		Abcc6
Dhdds	Plekha4	Gmeb2	Fis1	Mis12				Dennd1a		Abcc8
Dhfr	Plekhg2	Gmfg	Fkbp10	Mitd1				Dffb		Abcc9
Dhps	Plekhm1	Gmpr2	Fkbp1a	Mkrn3				Dhx35		Abcd1
Dhrs7	Plk1s1	Gna11	Fkbp1b	Mkx				Dhx40		Abcd2
Dhx16	Plk4	Gna13	Fkbp3	Mlc1				Dip2a		Abcd3
Dhx29	Plod2	Gnb1	Fkbp4	Mlf1				Dis3		Abcd4
Dhx30	Plp2	Gnb1l	Fkbp8	Mlf1ip				Dnajb12		Abce1
Dhx33	Pnpla7	Gng5	Flt1	Mlh1				Dnajb14		Abcf1
Dhx35	Pnpla8	Gnl3	Flywch1	Mllt10				Dnajb2		Abcf2
Dhx37	Pnrc1	Golga1	Fmo2	Mlx				Dnajb6		Abcf3
Dhx38	Poc5	Golga2	Fmo5	Mmab				Dnajb9		Abcg1
Dhx40	Pold1	Golga3	Fmr1	Mmachc				Dnajc11		Abcg2
Dhx8	Pole2	Golga5	Fnbp4	Mmp15				Dnajc25		Abcg3
Dirc2	Polg2	Golga7	Fndc3a	Mmp2				Dnajc5		Abcg4
Dis3	Poli	Gon4l	Folr4	Mnat1				Dock11		Abcg5
Dixdc1	Polq	Gopc	Fos	Mns1				Dpf2		Abcg8
Dkkl1	Polr2a	Gpank1	Fosb	Mobkl1b				Dph3		Abhd1
Dld	Polr3b	Gpatch8	Fosl2	Mogs				Dpp9		Abhd10
Dlgap5	Polr3e	Gpbp1l1	Foxa2	Morn1				Dqx1		Abhd11
Dll1	Pon2	Gpi1	Foxc2	Morn5				Dscr3		Abhd12
Dmrta2	Pot1a	Gpkow	Foxj3	Mosc2				Dtl		Abhd13
Dmrtb1	Pou2af1	Gpn3	Foxn2	Mospd2				Dusp10		Abhd14a
Dmxl1	Pou2f1	Gpr132	Foxo1	Mov10l1				Dusp13		Abhd14b
Dnahc6	Ppard	Gpr146	Foxo3	Mpa2l				Dusp4		Abhd15
Dnahc7b	Ppef2	Gpr68	Foxo4	Mpnd				Dvl1		Abhd16a
Dnahc9	Ppm1a	Gpsm3	Fpgs	Mpp3				Dync1li1		Abhd16b
Dnaja3	Ppm1f	Gramd4	Frat1	Mpp5				E2f6		Abhd2
Dnajb12	Ppox	Grb2	Frat2	Mpped2				E4f1		Abhd3
Dnajb13	Ppp1r14d	Grhl1	Frg1	Mpst				Ears2		Abhd4
Dnajb2	Ppp1r15a	Grifin	Frmd6	Mpzl3				Echdc1		Abhd5
Dnajb4	Ppp3ca	Grk4	Frmd8	Mrgpre				Eed		Abhd6
Dnajb9	Ppp6r2	Grk5	Frs2	Mrpl10				Eef1d		Abhd8
Dnajc11	Pramef8	Grk6	Fryl	Mrpl11				Eef2		Abi1
Dnajc12	Prcc	Grlf1	Fth1	Mrpl15				Efha1		Abi2
Dnajc16	Prdm8	Grm8	Ftsjd1	Mrpl18				Eftud1		Abi3
Dnajc2	Preb	Grpb	Ftsjd2	Mrpl19				Eid2b		Abi3bp
Dnajc24	Prkacb	Grsf1	Furin	Mrpl20				Eif2c1		Abl1
Dnajc28	Prkcb	Gse1	Fut8	Mrpl21				Eif3a		Abl2
Dnajc5	Prkd2	Gsk3a	Fxr2	Mrpl24				Eif4a1		Ablim1
Dnajc7	Prpf18	Gsk3b	Fyb	Mrpl28				Eif4e2		Ablim2
Dnajc8	Prpf4	Gstcd	Fyco1	Mrpl30				Eif4h		Ablim3
Dnm1	Prps1	Gstt2	Fyn	Mrpl50				Eif5a		Abo
Dnpep	Prr13	Gtf2a1	Fyttd1	Mrpl51				Eif5b		Abp1
Dnttip2	Prrg1	Gtf2b	Fzr1	Mrps12				Elf1		Abpa
Doc2g	Prrg4	Gtf2e2	G3bp2	Mrps15				Emb		Abpb
Dock4	Prss12	Gtf2h3	G630090E17Rik	Mrps18c				Emp3		Abpd
Dock7	Prss53	Gtf2ird2	Gabarapl2	Mrps2				Enc1		Abpe
Dock9	Prune	Gtf3a	Gabpb1	Mrps22				Ep300		Abpg
Dohh	Psen1	Gtf3c1	Gadd45g	Mrps28				Eps15l1		Abpz
Dopey2	Psma6	Gtpbp1	Gadd45gip1	Mrrf				Ept1		Abr
Dos	Psmb1	Gtpbp3	Gak	Mt3				Eri1		Abra
Dpagt1	Psmc6	Gtpbp6	Gale	Mta2				Erlec1		Abt1
Dpf3	Psmd3	Guk1	Galnt1	Mtap2				Erp29		Abtb1
Dph1	Psmd4	Gxylt1	Gamt	Mtap7				Esco1		Abtb2
Dph2	Psmd7	H13	Gapdh	Mtap7d1				Esrra		Acaa1a
Dpp3	Ptch1	H2-D1	Gars	Mtf2				Etaa1		Acaa1b
Dpys	Ptgr1	H2-Ke2	Gart	Mthfr				Exd1		Acaa2
Dpysl2	Ptp4a2	H2-Ke6	Gatad1	Mtmr11				Exoc8		Acaca
Dpysl3	Ptp4a3	H2-Q8	Gatc	Mtmr6				Exog		Acacb
Dqx1	Ptpn14	H2-T22	Gatsl2	Mtmr7				Exosc6		Acad10
Dram2	Ptpn22	H2-T24	Gbas	Mtnr1a				Exosc8		Acad8
Dsel	Ptprc	H2afv	Gbp5	Mtpap				F8a		Acad9
Dsn1	Ptprj	H2afz	Gbp8	Mtss1l				Fam100b		Acadl
Dst	Purg	H3f3a	Gbp9	Mtvr2				Fam102a		Acadm
Dstn	Pxk	Harbi1	Gcfc1	Muc1				Fam105b		Acads
Dthd1	Pycr2	Hat1	Gch1	Muc15				Fam108a		Acadsb
Dtl	Pydc3	Haus3	Gclc	Mul1				Fam116b		Acadvl
Dtwd1	Pydc4	Haus6	Gclm	Mup4				Fam117b		Acan
Dtx3l	Pyhin1	Hbp1	Gdf9	Mut				Fam118a		Acap1
Dtx4	Pyroxd1	Hbs1l	Gdi1	Mvk				Fam120c		Acap2
Dus1l	R3hdm1	Hcfc1	Gdi2	Mxra8				Fam122a		Acap3
Dusp1	Rab11a	Hcfc2	Gdpd1	Myadm				Fam134b		Acat1
Dusp10	Rab33b	Hcn3	Get4	Myh8				Fam134c		Acat2
Dusp12	Rab3a	Hdac1	Gfod1	Myh9				Fam151b		Acat3
Dusp14	Rab3gap1	Hdac10	Gfpt1	Myl6				Fam154b		Acbd3
Dusp15	Rab40c	Hdac2	Gga1	Myl6b				Fam18b		Acbd4
Dusp18	Rab5b	Hdac5	Ggt7	Myo6				Fam35a		Acbd5
Dusp23	Rabggta	Hdac7	Ghitm	Myst1				Fam36a		Acbd6
Dusp4	Rad21	Hddc3	Gimap4	Myt1				Fam40a		Acbd7
Dusp6	Rad50	Hdgf	Gimap6	N6amt2				Fam49b		Accn1
Dut	Rad9	Hdgfrp2	Gimap7	Naa20				Fam53a		Accn2
Duxbl	Rae1	Hdlbp	Gjd3	Naaa				Fam54b		Accn3
Dvl2	Rag1	Heca	Gli1	Nags				Fam71e1		Accn4
Dync1i2	Ralbp1	Hectd1	Glis2	Nap1l3				Fam98a		Accn5
Dync1li2	Ranbp2	Hectd3	Glrx2	Napb				Fancl		Accs
Dynlrb2	Rbl2	Helz	Glrx3	Nav3				Fancm		Accsl
Dynlt3	Rbm17	Herc4	Glrx5	Ncam1				Fastk		Acd
Dyrk1a	Rbm25	Herpud2	Gltscr2	Ncam2				Fastkd3		Ace
Dyrk1b	Rbm41	Hes1	Glud1	Ncapd2				Fau		Ace2
E130203B14Rik	Rbm42	Hexim2	Gm10094	Nckap5				Fbxo31		Ace3
E130303B06Rik	Rbp2	Hey1	Gm10348	Ndufa2				Fbxo32		Acer1
E230025N22Rik	Rc3h1	Hey2	Gm166	Ndufa3				Fbxo33		Acer2
E2f3	Rcc1	Hgsnat	Gm2382	Ndufa5				Fbxo38		Acer3
E2f4	Rdh12	Hiatl1	Gm3417	Ndufa8				Fbxo42		Ache
E2f5	Recql	Hibadh	Gm5113	Ndufc2				Fbxo5		Acin1
E4f1	Reep3	Hibch	Gm5151	Ndufs4				Fbxo9		Acly
Eaf1	Refbp2	Hic1	Gm527	Ndufs7				Fbxw7		Acmsd
Eapp	Ren1	Higd2a	Gm5464	Necap2				Fcho2		Acn9
Ear14	Rfc2	Hinfp	Gm5617	Nedd4l				Fermt3		Acnat1
Ears2	Rfesd	Hint1	Gm5887	Nek6				Fgf9		Acnat2
Ebpl	Rgs13	Hipk2	Gm6904	Nes				Fignl1		Aco1
Ecd	Rgs14	Hira	Gm7092	Neu3				Fkbp10		Aco2
Ect2	Rgs18	Hist1h1d	Gm71	Nfib				Fkbp8		Acot1
Eda2r	Rgs2	Hist1h1e	Gm9047	Nfil3				Flywch1		Acot10
Edem2	Rhof	Hist1h2af	Gmcl1	Nfkbib				Fmo5		Acot11
Edil3	Rhoh	Hist1h2ap	Gmds	Nfs1				Fmr1		Acot12
Ednrb	Ric8	Hist1h2be	Gmfg	Nfyc				Fndc3a		Acot13
Eef1b2	Rilpl2	Hist1h2bm	Gmpr2	Nhej1				Fos		Acot2
Eef1g	Riok1	Hist1h2br	Gnb1	Nif3l1				Fosb		Acot3
Eef2	Riok3	Hist1h3g	Gnb1l	Nipal3				Fosl2		Acot4
Eef2k	Rltpr	Hist1h4f	Gnb2	Nkiras1				Foxn2		Acot5
Eepd1	Rmnd1	Hist1h4h	Gng2	Nme7				Foxo1		Acot6
Efcab2	Rmnd5a	Hist1h4n	Gns	Nnat				Foxo3		Acot7
Efcab4a	Rmnd5b	Hist2h2aa2	Golga1	Nol6				Foxo4		Acot8
Efcab7	Rnasel	Hist2h3c1	Golga2	Nop10				Frat1		Acot9
Efhc1	Rnf167	Hivep1	Golga5	Notch1				Frmd8		Acox1
Efna1	Rnf168	Hivep2	Golph3l	Nova1				Fth1		Acox2
Efna4	Rnf19b	Hjurp	Gon4l	Npas3				Furin		Acox3
Egr1	Rnf20	Hk2	Gopc	Npas4				Fut8		Acoxl
Egr3	Rnf26	Hlf	Gorasp1	Npc2				Fxr2		Acp1
Ehbp1	Rnf44	Hmbox1	Gorasp2	Npdc1				G630090E17Rik		Acp2
Ehd1	Rnf8	Hmg20a	Gpatch8	Npffr1				Gak		Acp5
Eid2	Ropn1l	Hmg20b	Gpbp1l1	Nphp1				Gale		Acp6
Eid2b	Rpf1	Hmgn1	Gpcpd1	Npl				Galnt1		Acpl2
Eif2a	Rpl13a	Hmgn2	Gpkow	Nqo1				Gamt		Acpp
Eif2ak3	Rpl19	Hmgxb3	Gpn3	Nr2c2ap				Gart		Acpt
Eif2b1	Rpl21	Hmgxb4	Gpr108	Nr3c2				Gatsl2		Acr
Eif2b2	Rpl24	Hnrnpa0	Gpr132	Nrarp				Gbas		Acrbp
Eif2b4	Rpl27a	Hnrnpa1	Gpr137c	Nrbp1				Gbp8		Acrv1
Eif2b5	Rpl28	Hnrnpa2b1	Gpr139	Nrd1				Get4		Acsbg1
Eif2c1	Rpl35	Hnrnpa3	Gpr146	Nrip3				Gga1		Acsbg2
Eif2c2	Rpl38	Hnrnpf	Gpr152	Nrsn1				Ggt7		Acsf2
Eif2c3	Rpl41	Hnrnph1	Gpr18	Nsa2				Glis2		Acsf3
Eif2s1	Rpl7l1	Hnrnph3	Gprc5a	Nsfl1c				Glrx5		Acsl1
Eif3a	Rplp2	Hnrnpul2	Gpsm3	Nsun3				Glud1		Acsl3
Eif3e	Rpp14	Hnrpdl	Gpx4	Nthl1				Gm10094		Acsl4
Eif3g	Rpp30	Hook2	Gramd1a	Ntn5				Gm166		Acsl5
Eif3h	Rps13	Hook3	Grb2	Nudc				Gm2382		Acsl6
Eif3l	Rps14	Hoxa6	Grhl1	Nudcd2				Gm5151		Acsm1
Eif4a1	Rps15a	Hp1bp3	Gria3	Nudt21				Gm527		Acsm2
Eif4a2	Rps6ka5	Hps1	Grik5	Nudt5				Gm5617		Acsm3
Eif4e2	Rps6kb1	Hps3	Grk4	Nudt6				Gm9047		Acsm4
Eif4e3	Rps6kb2	Hpse	Grk5	Nup133				Gmcl1		Acsm5
Eif4g2	Rragd	Hrh2	Grk6	Nup54				Gnb1		Acss1
Eif5	Rras	Hrsp12	Grlf1	Nup88				Gnb1l		Acss2
Eif5a	Rsad2	Hs2st1	Grpel2	Nup93				Golga1		Acss3
Eif5b	Rsbn1	Hs6st1	Gse1	Nus1				Golga2		Acta1
Eif6	Rsrc1	Hsbp1	Gsg2	Nusap1				Golga5		Acta2
Elac2	Rsu1	Hsdl2	Gsk3a	Nxt1				Gon4l		Actb
Elavl2	Rtn3	Hsf1	Gstcd	Ogdh				Gopc		Actbl2
Elf2	Rtn4rl2	Hsp90aa1	Gstt2	Ogfod1				Gpatch8		Actc1
Elf3	Rtp3	Hspa1b	Gtf2b	Ogfod2				Gpbp1l1		Actg1
Elk1	Rtp4	Hspb11	Gtf2e2	Ogg1				Gpkow		Actg2
Elk3	Rufy3	Hspb6	Gtf2f1	Oip5				Gpr132		Actl6a
Elk4	Runx1	Hspbap1	Gtf2h1	Olfm1				Gpr146		Actl6b
Ell	S100a10	Hsph1	Gtf2ird2	Olfr1344				Grb2		Actl7a
Ell2	S1pr4	Htra2	Gtf3a	Olfr156				Grhl1		Actl7b
Elmo1	Sart3	Hydin	Gtf3c1	Olig1				Grk5		Actl9
Elmo2	Sash3	Hyi	Gtf3c3	Olig2				Grk6		Actn1
Elmod3	Scaf1	Iars2	Gtf3c6	Omg				Grlf1		Actn2
Elof1	Scai	Icam5	Gtpbp1	Opa3				Gse1		Actn3
Elovl6	Scamp4	Ick	Gtpbp6	Orai1				Gsk3a		Actn4
Elp3	Scap	Icmt	Guk1	Orai3				Gstcd		Actr10
Eml6	Scn2b	Icos	Gxylt1	Os9				Gtf2b		Actr1a
Emp1	Scn4b	Id3	H13	Osbp				Gtf2e2		Actr1b
Emx2	Scnm1	Ido1	H2-Ab1	Osbpl7				Gtf3a		Actr2
Enah	Scrn3	Ifi27l2a	H2-D1	Oscar				Gtf3c1		Actr3
Endod1	Sdc4	Ifi47	H2-DMb2	Osr2				Gtpbp1		Actr3b
Enkur	Sdcbp	Ifit1	H2-Gs10	Otof				Gtpbp6		Actr5
Eno4	Sdccag1	Ifnar1	H2-Ke2	Otud5				Guk1		Actr6
Enpp2	Sdccag8	Ifrd1	H2-Ke6	P2rx6				Gxylt1		Actr8
Entpd1	Sdhd	Ifrd2	H2-Oa	P2rx7				H13		Actrt1
Entpd2	Sec22c	Ifrg15	H2-Ob	Pa2g4				H2-Ke6		Actrt2
Entpd6	Sec23a	Ift122	H2-T23	Pacrg				H2afz		Acvr1
Ep300	Selplg	Ift140	H2-T24	Pacs2				Haus3		Acvr1b
Epb4.1l4a	Senp7	Ift20	H2afv	Paf1				Hbs1l		Acvr1c
Epc1	Sepp1	Ift80	H2afz	Pafah2				Hcfc1		Acvr2a
Epc2	Sept7	Igf1r	H3f3a	Pak4				Hdac10		Acvr2b
Epdr1	Serinc1	Igsf3	Hacl1	Papd4				Hdac5		Acvrl1
Ephb1	Serinc5	Igsf8	Harbi1	Park2				Hddc3		Acy1
Ephb3	Serp1	Ikbkap	Has3	Pars2				Hdgf		Acy3
Ephx1	Serpina3g	Ikzf2	Haus3	Parva				Heca		Acyp1
Epm2aip1	Serpina3i	Ikzf5	Haus6	Pax6				Herc4		Acyp2
Erbb2ip	Serpinb9	Il10ra	Hbp1	Paxip1				Herpud2		Ada
Erbb4	Serpinb9b	Il12rb1	Hbs1l	Pbx1				Hibch		Adad1
Erc1	Sertad4	Il16	Hcfc1	Pcca				Hic1		Adad2
Ercc1	Sesn1	Il1rl2	Hdac10	Pcdh1				Hmbox1		Adal
Ercc3	Setd3	Il21r	Hdac5	Pcdh11x				Hmg20b		Adam10
Ercc5	Setdb2	Il27ra	Hddc2	Pcdh17				Hmgn1		Adam11
Ercc6	Sfmbt1	Il2rb	Hddc3	Pcdh7				Hmgn2		Adam12
Ergic3	Sft2d2	Il3ra	Hdgf	Pcdh9				Hmgxb4		Adam15
Eri1	Sft2d3	Il4ra	Heca	Pcgf2				Hnrnpa0		Adam17
Erlec1	Sgk3	Il7r	Hectd3	Pcnp				Hnrnpf		Adam18
Ermn	Sgms1	Ilf3	Hemgn	Pcsk4				Hnrnph1		Adam19
Ermp1	Sgsh	Ilkap	Herc4	Pcsk5				Hnrnpul2		Adam1a
Espl1	Sh3gl1	Immp2l	Herpud1	Pcyt1a				Hook2		Adam1b
Esrra	Sharpin	Imp3	Herpud2	Pcyt1b				Hp1bp3		Adam2
Esyt2	Shb	Impdh1	Hes2	Pdcd10				Hrh2		Adam21
Etaa1	Shox2	Ing1	Hexim1	Pdcl				Hs6st1		ADAM22
Etfb	Sidt2	Ing3	Hexim2	Pde1a				Hsf1		Adam23
Etfdh	Sike1	Ino80c	Hgs	Pde1b				Hsp90aa1		Adam24
Etv1	Sin3a	Inpp5k	Hhat	Pde1c				Hspb11		Adam25
Etv5	Sin3b	Insr	Hibadh	Pde7b				Htra2		Adam26a
Evi2a	Sip1	Ints10	Hibch	Pdilt				Icam5		Adam26b
Evi5	Skp1a	Ints12	Hic1	Pdk4				Ick		Adam28
Exd1	Sla	Ints3	Hif1an	Pdlim5				Icmt		Adam29
Exoc3l	Slamf7	Ints5	Hinfp	Pdxp				Icos		Adam3
Exoc4	Slc12a6	Ints7	Hint3	Pebp1				Ifnar1		Adam30
Exoc8	Slc13a4	Ints9	Hipk1	Pebp4				Ift140		Adam32
Exosc2	Slc15a4	Ip6k1	Hist1h1a	Peci				Ift80		Adam33
Exosc4	Slc17a4	Ipcef1	Hist1h1c	Peg3				Igf1r		Adam34
Exosc5	Slc17a5	Ipmk	Hist1h2ak	Peg5				Ikbkap		Adam39
Exosc9	Slc17a9	Ipo8	Hist1h2bm	Peli2				Ikzf2		Adam4
Ext1	Slc20a1	Ipo9	Hist1h2bn	Pelp1				Il1rl2		Adam5
Eya3	Slc22a5	Iqcc	Hist1h2br	Per2				Il2rb		Adam6a
Ezh1	Slc22a8	Iqcg	Hist1h3a	Pex12				Il3ra		Adam6b
F830045P16Rik	Slc25a1	Iqgap1	Hist1h4a	Pfas				Il4ra		Adam7
F8a	Slc25a11	Iqgap2	Hist1h4k	Pfdn5				Ilkap		Adam8
Fabp7	Slc25a17	Ireb2	Hist1h4n	Pgk1				Impdh1		Adam9
Fadd	Slc26a11	Irf1	Hist2h2bb	Pgs1				Ino80c		Adamdec1
Fads3	Slc30a4	Irf2	Hist2h3b	Phb				Inpp5k		Adamts1
Faf1	Slc38a9	Irf2bp2	Hivep1	Phc2				Insr		Adamts10
Fahd1	Slc39a1	Irgm1	Hivep2	Phf23				Ints12		Adamts12
Fam100a	Slc39a10	Irs2	Hjurp	Phf5a				Ints3		Adamts13
Fam100b	Slc39a3	Irx5	Hmbox1	Phkg1				Ints7		Adamts14
Fam102b	Slc43a2	Iscu	Hmg20a	Phkg2				Ints9		Adamts15
Fam108a	Slc45a4	Isg20l2	Hmg20b	Phospho2				Ip6k1		Adamts16
Fam109a	Slc4a1ap	Isoc1	Hmgn1	Phyhd1				Ipmk		Adamts17
Fam114a2	Slc6a19	Itga3	Hmgn2	Pi16				Iqcc		Adamts18
Fam116a	Smchd1	Itgb5	Hmgxb4	Pigb				Iqgap2		Adamts19
Fam117b	Smg6	Itgb7	Hmox2	Pigc				Irf2		Adamts2
Fam118a	Smg7	Itm2c	Hnrnpa0	Pigm				Irf2bp2		Adamts20
Fam119a	Smpd3	Itpka	Hnrnpa2b1	Pigq				Irs2		Adamts3
Fam123b	Smyd4	Itpkb	Hnrnpf	Pigs				Itgb7		Adamts4
Fam125a	Snap29	Itpr1	Hnrnph1	Pigu				Itpka		Adamts5
Fam126a	Snapc5	Itsn2	Hnrnpk	Pigz				Itsn2		Adamts6
Fam134a	Snapin	Iws1	Hnrnpl	Pik3ap1				Izumo4		Adamts7
Fam134c	Snn	Izumo4	Hnrnpu	Pik3r1				Jak1		Adamts8
Fam136a	Snrnp200	Jak1	Hnrnpul1	Pin1				Jmy		Adamts9
Fam13a	Snrnp25	Jak2	Hnrnpul2	Pipox				Josd1		Adamtsl1
Fam149b	Snrnp35	Jak3	Hook2	Pitpnm2				Jtb		Adamtsl2
Fam159b	Snta1	Jakmip1	Hoxa7	Pitx3				Katna1		Adamtsl3
Fam160b1	Snw1	Jhdm1d	Hoxb4	Pkmyt1				Kbtbd2		Adamtsl4
Fam164c	Snx1	Jmjd6	Hp1bp3	Plaa				Kcnn4		Adamtsl5
Fam166b	Snx20	Jmy	Hps5	Plagl1				Kctd10		Adap1
Fam168a	Snx29	Josd1	Hrh2	Plcd4				Kctd13		Adap2
Fam173a	Snx30	Jtb	Hs3st1	Pld1				Kdm2a		Adar
Fam175b	Socs1	Jun	Hs6st1	Plec				Kdm3b		Adarb1
Fam179a	Socs2	Junb	Hsdl1	Plekha1				Kdm4b		Adarb2
Fam181b	Socs4	Jund	Hsdl2	Plekhb1				Kdm4c		Adat1
Fam188b	Sos2	Katna1	Hsf1	Plekhf1				Kdsr		Adat2
Fam18b	Sox15	Kbtbd2	Hsf2bp	Plekhh2				Kif23		Adat3
Fam192a	Sox4	Kcmf1	Hsp90aa1	Plekho2				Kifc1		Adc
Fam193b	Sox8	Kcnc1	Hsp90ab1	Plin2				Klc4		Adck1
Fam195b	Sp110	Kcnh2	Hspa2	Plod1				Klf13		Adck2
Fam36a	Sp140	Kcnn4	Hspa4l	Plp1				Klf2		Adck3
Fam3c	Spag8	Kcnq2	Hspa9	Plscr4				Klf4		Adck4
Fam40a	Spata5l1	Kcns1	Hspb11	Pltp				Klhdc10		Adck5
Fam43a	Spata6	Kctd10	Hspbap1	Plxdc1				Klhl15		Adcy1
Fam45a	Speer4e	Kctd13	Hspbp1	Plxnb2				Klhl21		Adcy10
Fam46b	Spn	Kdm1b	Htr2a	Plxnb3				Kntc1		Adcy2
Fam53a	Spo11	Kdm2a	Htra2	Plxnc1				Kpna1		Adcy3
Fam53c	Spp1	Kdm2b	Iah1	Pm20d1				Kras		Adcy4
Fam54a	Spty2d1	Kdm3b	Iars2	Pml				Krcc1		Adcy5
Fam54b	Sqle	Kdm4b	Icam5	Pmm2				Kremen1		Adcy6
Fam55c	Sqstm1	Kdm4c	Ick	Pmp22				Lag3		Adcy7
Fam59a	Srgn	Kdm5b	Icmt	Pnkp				Larp4b		Adcy8
Fam60a	Sri	Kdsr	Icos	Pnma1				Lasp1		Adcy9
Fam63a	Srr	Khsrp	Ier3ip1	Pnmal1				Ldb1		Adcyap1
Fam64a	Srrm2	Kif20a	Iffo2	Pno1				Leprel4		Adcyap1r1
Fam69a	Srsf3	Kif23	Ifi204	Pnpla2				Limd2		Add1
Fam73b	Ssbp3	Kif24	Ifi27l2a	Pnpo				Lin54		Add2
Fam76a	Ssu72	Kif9	Ifi47	Pofut2				Lipt2		Add3
Fam82a2	St3gal1	Kifap3	Ifna1	Poglut1				Lmbr1l		Adh1
Fam82b	St3gal2	Kifc1	Ifnar1	Poldip3				Lmbrd1		Adh4
Fam83d	St3gal3	Kifc2	Ifngr2	Polr2g				Lmnb1		Adh5
Fam83e	St8sia4	Kin	Ifrg15	Polr2i				Loh12cr1		Adh6a
Fam84b	Stag2	Klc4	Ift122	Polr3a				Lpcat4		Adh6b
Fam96a	Stap1	Klf10	Ift140	Polr3c				Lrch1		Adh7
Fam96b	Star	Klf11	Ift46	Polr3d				Lrch3		Adhfe1
Fam98b	Stard10	Klf13	Ift80	Polr3f				Lrrc24		Adi1
Fan1	Stard4	Klf16	Ift81	Polr3gl				Lrrc40		Adig
Fanca	Stat1	Klf2	Igbp1	Polr3h				Lrrc42		Adipoq
Fancb	Steap4	Klf4	Igf1r	Pot1b				Lrrc58		Adipor1
Fance	Stk11	Klf6	Igsf8	Pou2f3				Lrrc61		Adipor2
Farp1	Stk11ip	Klf7	Ikbip	Pou3f1				Lrrc8b		Adk
Fars2	Stk38	Klf9	Ikbkap	Pou3f2				Lsm14a		Adm
Fas	Stxbp3a	Klhdc10	Ikbke	Pou3f3				Lsm2		Adm2
Fastkd1	Stxbp5	Klhl15	Ikzf1	Ppan				Lsm7		Adnp
Fbl	Sult1a1	Klhl18	Ikzf2	Ppapdc3				Ly96		Adnp2
Fbrsl1	Supt4h1	Klhl21	Ikzf3	Ppia				Mad2l1		Ado
Fbxl13	Supt7l	Klhl24	Il11ra1	Ppil2				Maff		Adora1
Fbxl19	Surf4	Klrc2	Il1rl2	Ppil3				Mafk		Adora2a
Fbxl20	Susd1	Klrc3	Il21r	Ppil5				Man1b1		Adora2b
Fbxl3	Susd3	Kntc1	Il22ra2	Ppip5k2				Map2k7		Adora3
Fbxl6	Svopl	Kpna1	Il2rb	Ppp1r13l				Map3k2		Adpgk
Fbxl7	Swap70	Kpna3	Il3ra	Ppp1r14c				Mapk1ip1l		Adprh
Fbxo11	Sykb	Kras	Il4ra	Ppp1r15b				Mapk7		Adprhl1
Fbxo16	Syne1	Krcc1	Il6ra	Ppp2r2b				Mapk8		Adprhl2
Fbxo2	Synj2	Kremen1	Il7r	Ppp2r4				Mapksp1		Adra1a
Fbxo22	Sypl	Kri1	Ilf2	Ppp2r5b				March6		Adra1b
Fbxo24	Taf12	Krt16	Ilf3	Ppp2r5c				Mars		Adra1d
Fbxo31	Taf5	Lag3	Ilkap	Ppp6c				Mars2		Adra2a
Fbxo32	Taf8	Larp1	Immt	Ppp6r3				Mastl		Adra2b
Fbxo33	Tagap1	Larp4	Impdh1	Praf2				Mau2		Adra2c
Fbxo36	Tapt1	Larp4b	Incenp	Prcp				Mbd1		Adrb1
Fbxo38	Tars2	Larp7	Inf2	Prdm9				Mbd3		Adrb2
Fbxo43	Tatdn2	Lars2	Ing2	Prex2				Mbnl3		Adrb3
Fbxo44	Tbc1d10b	Lasp1	Ing3	Prickle1				Mbtd1		Adrbk1
Fbxo46	Tbc1d17	Lats2	Ing5	Prkag1				Mcee		Adrbk2
Fbxo48	Tbc1d20	Lck	Ino80b	Prkar1a				Mcoln1		Adrm1
Fbxo9	Tbc1d23	Lcp2	Ino80c	Prkcq				Meaf6		Adsl
Fcgr3	Tbl1x	Ldb1	Inpp1	Prlhr				Med6		Adss
Fcgrt	Tbp	Ldha	Inpp5k	Prmt1				Mef2d		Adssl1
Fcho2	Tbx6	Lef1	Insr	Prmt7				Mepce		Aebp1
Fdx1l	Tbxa2r	Lemd3	Insrr	Proca1				Metap1		Aebp2
Fdxacb1	Tceanc	Leng8	Ints10	Prox1				Mettl4		Aen
Fem1a	Tceb1	Leprel4	Ints12	Prpf4b				Mex3c		Aes
Fem1b	Tcf4	Leprotl1	Ints2	Prpsap1				Mga		AF251705
Fem1c	Tcfap4	Letm2	Ints3	Prr14				Mgat1		AF366264
Fen1	Tcp11l2	Letmd1	Ints4	Prr18				Mgmt		AF479018
Fgd4	Tctn1	Lig4	Ints6	Prr7				Mier1		AF529169
Fgf1	Tecr	Limd1	Ints7	Prss22				Mink1		Afap1
Fgf10	Tex14	Limd2	Ints9	Prss23				Mipol1		Afap1l1
Fgf14	Tex261	Limk1	Ip6k1	Psat1				Mkks		Afap1l2
Fgfbp3	Tfam	Lin54	Ipcef1	Psenen				Mknk1		Aff1
Fgfr1op	Tgif1	Lipt2	Ipmk	Psma5				Mknk2		Aff2
Fgfr1op2	Tgtp2	Lmbr1l	Ippk	Psmb3				Mkrn1		Aff3
Fh1	Thap11	Lmbrd1	Iqcc	Psmb6				Mll1		Aff4
Fhit	Thoc1	Lmnb1	Iqch	Psmb7				Mll3		Afg3l1
Fibp	Thsd1	Lmtk3	Iqgap2	Psmd1				Mll5		Afg3l2
Ficd	Thumpd2	Lnpep	Irf1	Psmd8				Mllt3		Afm
Fign	Ticam2	Loh12cr1	Irf2	Psme4				Mlst8		Afmid
Filip1	Timm8a2	Lpar6	Irf2bp2	Psmf1				Mmaa		Afp
Fip1l1	Timm8b	Lpcat1	Irf4	Pspc1				Mnt		Aftph
Fis1	Tjap1	Lpcat4	Irs2	Ptbp1				Mobkl2a		Aga
Fiz1	Tjp1	Lpin1	Irx1	Ptchd2				Mon1b		Agap1
Fkbp7	Tle3	Lpo	Isca1	Ptgds				Mphosph10		Agap2
Fkbp8	Tmbim6	Lpxn	Iscu	Ptov1				Mpp7		Agap3
Fkbpl	Tmc5	Lrch1	Isy1	Ptpn6				Mri1		Agbl1
Fktn	Tmem101	Lrch3	Itch	Ptpra				Mrm1		Agbl2
Flrt3	Tmem106b	Lrdd	Itgb1bp1	Ptprn				Mrpl14		Agbl3
Flywch1	Tmem127	Lrp12	Itgb7	Puf60				Mrpl2		Agbl4
Flywch2	Tmem131	Lrpprc	Itk	Pum1				Mrpl32		Agbl5
Fmr1	Tmem134	Lrrc24	Itm2b	Pus7				Mrpl36		Ager
Fnbp4	Tmem139	Lrrc40	Itpka	Pus7l				Mrpl45		Agfg1
Fndc3b	Tmem140	Lrrc42	Itpkc	Pvalb				Mrpl49		Agfg2
Fndc8	Tmem160	Lrrc51	Itprip	Pycr1				Mrpl54		Aggf1
Fos	Tmem161a	Lrrc58	Itsn2	Qpctl				Mrps26		Agk
Fosb	Tmem173	Lrrc61	Ivns1abp	Qsox1				Mrps27		Agl
Fosl2	Tmem201	Lrrc68	Izumo4	Qtrtd1				Mrs2		Agmat
Foxj1	Tmem203	Lrrc8b	Jak1	RP23-125A1.2				Mst1		Agpat1
Foxo1	Tmem206	Lsg1	Jakmip1	Rab1				Mtch2		Agpat2
Foxo3	Tmem218	Lsm11	Jarid2	Rab14				Mthfd1		Agpat3
Foxo4	Tmem30a	Lsm14a	Jmy	Rab17				Mthfs		Agpat4
Foxo6	Tmem50a	Lsm2	Josd1	Rab27a				Mtmr3		Agpat5
Foxp1	Tmem55b	Lsm3	Jtb	Rab34				Mtrr		Agpat6
Foxp2	Tmem60	Lsm6	Junb	Rab36				Mtx1		Agpat9
Frat1	Tmem66	Lsm7	Katna1	Rab40b				Myc		Agphd1
Frat2	Tmem71	Ltb	Kbtbd2	Rab4b				Mycbp		Agps
Frg1	Tmem87a	Luc7l2	Kbtbd7	Rab5a				Mycbp2		Agr2
Frmd8	Tmem91	Luc7l3	Kbtbd8	Rab7l1				Myd88		Agr3
Frmpd1	Tmpo	Ly9	Kcnc1	Rabgap1				Myo9a		Agrn
Fryl	Tmtc4	Ly96	Kcnn4	Rabif				Myst3		Agrp
Fscn2	Tmx4	Lyrm5	Kctd10	Rabl2				N4bp1		Agt
Fth1	Tnf	Lzts2	Kctd13	Rad51l1				Naa10		Agtpbp1
Fto	Tnfrsf11a	Mad2l1	Kctd2	Rad54l				Naa38		Agtr1a
Ftsj1	Tnfrsf14	Maf	Kctd21	Rai12				Naa40		Agtr1b
Ftsjd1	Tnfrsf1b	Maf1	Kctd6	Ralb				Naa50		Agtr2
Fundc1	Tnfrsf25	Maff	Kctd9	Ralgps2				Naca		Agtrap
Furin	Tnfsf14	Mafk	Kdelc1	Ramp1				Nampt		Agxt
Fut10	Tnip1	Malt1	Kdelr1	Ranbp17				Narf		Agxt2
Fut8	Tnpo1	Maml1	Kdm1a	Ranbp3l				Ncbp1		Agxt2l1
Fuz	Tnpo2	Maml3	Kdm2a	Rangap1				Nckipsd		Agxt2l2
Fv1	Tnrc18	Man1b1	Kdm2b	Rap1gap2				Ncoa2		Ahctf1
Fxr2	Tom1l2	Man2a1	Kdm3a	Rapgef2				Ndc80		Ahcy
Fxyd6	Tomm34	Man2b2	Kdm3b	Rasal1				Ndel1		Ahcyl1
Fyco1	Top3b	Manf	Kdm4a	Rasl11a				Ndrg1		Ahcyl2
Fyn	Tor1aip1	Map1lc3b	Kdm4b	Rassf2				Ndrg2		Ahdc1
Fzd3	Tor1aip2	Map2k2	Kdm4c	Rbbp5				Ndufa13		Ahi1
Fzd7	Tpm4	Map2k5	Kdm5a	Rbfox2				Ndufb10		Ahnak2
Fzd8	Tpp2	Map2k6	Kdm5b	Rbm15				Ndufb11		Ahr
Fzr1	Tprgl	Map2k7	Kdm6a	Rbm18				Ndufs6		Ahrr
G2e3	Tpst2	Map3k10	Kdsr	Rbm45				Nek4		Ahsa1
G3bp1	Tpt1	Map3k11	Khdrbs1	Rc3h2				Nfat5		Ahsa2
G630090E17Rik	Traf3ip2	Map3k12	Khnyn	Rchy1				Nfkbia		Ahsg
G6pc3	Traf3ip3	Map3k2	Khsrp	Rcn2				Nhlrc3		AI118078
Gab1	Tram1	Mapk1	Kif16b	Rdh13				Nisch		AI182371
Gabarap	Trim12a	Mapk14	Kif20a	Rdh5				Nol12		AI314180
Gabarapl1	Trim14	Mapk1ip1	Kif23	Rdm1				Npat		AI314976
Gabpa	Trim16	Mapk1ip1l	Kifc1	Recql4				Npm1		AI316807
Gabpb1	Trim2	Mapk7	Kifc5b	Recql5				Nptn		AI317395
Gabrg1	Trim23	Mapk8	Klc4	Reep4				Nr1d2		AI324046
Gad1	Trim34a	Mapksp1	Klf10	Reep6				Nr2c2		AI413582
Gadd45a	Trim63	March6	Klf13	Rer1				Nr3c1		AI428936
Gadd45b	Triobp	March7	Klf16	Retsat				Nrf1		AI429214
Gak	Trmt112	Marcks	Klf2	Rexo1				Nsun2		AI462493
Gal3st3	Trp53	Mark2	Klf3	Rfc3				Ntan1		AI464131
Galc	Trp53inp1	Mars	Klf4	Rft1				Nudt4		AI467606
Gale	Trpc4ap	Mars2	Klf5	Rfwd3				Nudt9		AI480653
Galnt11	Trub2	Mast3	Klf6	Rgnef				Nufip2		AI481877
Galnt4	Tsc1	Mastl	Klf7	Rgp1				Numbl		AI593442
Ganc	Tsc22d4	Mat2b	Klf9	Rgs16				Nup107		AI597468
Gapdh	Tsg101	Matr3	Klhdc10	Rgs20				Nup153		AI597479
Gar1	Tspan13	Mau2	Klhdc2	Rgs22				Nup50		AI606181
Gars	Tspyl1	Max	Klhdc3	Rgs3				Nup62		AI607873
Gas1	Tssc1	Maz	Klhdc5	Rhbdd2				Nupl1		AI646023
Gas8	Ttc15	Mbd1	Klhdc9	Rhoj				Nxf1		AI661453
Gatad2a	Ttc26	Mbd3	Klhl12	Rin2				Obfc2a		AI747448
Gatsl2	Ttc32	Mbd4	Klhl15	Ring1				Ociad1		AI836003
Gba2	Ttc33	Mbd6	Klhl17	Rint1				Odc1		AI837181
Gbf1	Ttc37	Mbnl3	Klhl21	Rlim				Olfr701		AI846148
Gbp11	Ttc39c	Mboat2	Klhl24	Rnase10				Osbpl2		AI848100
Gbp3	Ttc5	Mbp	Klhl28	Rnase13				Osbpl9		AI987944
Gbp4	Ttpal	Mbtd1	Klhl32	Rnaseh2c				Otud4		Aicda
Gbp5	Ttyh2	Mbtps1	Klhl7	Rnf115				Oxnad1		Aif1
Gbp6	Tubb2c	Mcart1	Klhl8	Rnf121				P4ha1		Aif1l
Gbp9	Tubb5	Mcat	Kntc1	Rnf122				Pabpc1		Aifm1
Gbx1	Tulp4	Mcee	Kpna1	Rnf13				Pabpn1		Aifm2
Gcat	Tusc3	Mcm3	Kpna4	Rnf130				Pacs1		Aifm3
Gcc1	Twsg1	Mcm4	Kpnb1	Rnf150				Pag1		Aig1
Gcdh	Txndc12	Mcm7	Kras	Rnf169				Paics		Aim1
Gcet2	Txnip	Mcmbp	Krcc1	Rnf5				Paip2		Aim1l
Gcfc1	Txnl4b	Mcoln1	Kremen1	Rnps1				Palb2		Aim2
Gclc	Uba6	Mcrs1	Kremen2	Romo1				Pank2		Aimp1
Gcsh	Uba7	Mdc1	Kri1	Rorc				Papd7		Aimp2
Gdf9	Ubash3a	Mdm2	Krr1	Rpa2				Park7		Aip
Gdi2	Ubb	Me2	Krt32	Rpain				Parp6		Aipl1
Gdpd1	Ubc	Meaf6	L3mbtl3	Rpap1				Patz1		Aire
Gemin4	Ube2b	Med13l	Lace1	Rpe65				Pbx4		Ajap1
Gemin6	Ube2j1	Med15	Lag3	Rpgr				Pcbp1		AK006434
Gen1	Ube2s	Med23	Lancl1	Rpgrip1l				Pcbp3		AK009188
Get4	Ube3b	Med6	Lap3	Rpia				Pcgf1		AK010878
Gfap	Ubiad1	Mef2d	Laptm5	Rpl13				Pcid2		AK011498
Gfm2	Ubl7	Memo1	Larp4b	Rpl15				Pcif1		AK016179
Gfod1	Ublcp1	Mepce	Lars	Rpl23				Pdcd5		AK028549
Gfpt1	Ubn2	Metap1	Las1l	Rpl26				Pde4a		AK031561
Gga1	Ubqln1	Mett11d1	Lasp1	Rpl34				Pde8a		AK031816
Ggct	Ubxn10	Mettl4	Lass4	Rpl9				Pdhb		AK035994
Ggnbp2	Ubxn6	Mex3b	Lat	Rplp1				Pdia4		AK046134
Ggps1	Ufd1l	Mex3c	Lax1	Rps11				Pdk1		AK053790
Ggt5	Uimc1	Mex3d	Lbh	Rps18				Pdk2		AK076605
Ghitm	Upf3b	Mfap3	Lbr	Rps19bp1				Pdpr		AK076950
Ghrh	Urod	Mfsd11	Lcmt1	Rps21				Pds5b		AK078446
Gigyf2	Usp22	Mga	Ldb1	Rps24				Pdxdc1		AK078566
Gin1	Usp24	Mgat1	Ldlrad3	Rps29				Pdzd7		AK085995
Gins1	Ust	Mgea5	Lef1	Rpusd1				Peli1		Ak1
Gins2	Vamp1	Mgmt	Lekr1	Rpusd2				Pelo		AK129341
Gipc1	Vars	Mier1	Lemd2	Rrm1				Per1		AK132123
Git1	Vbp1	Mink1	Leng8	Rrp1				Per3		AK138383
Gja1	Vezt	Mipol1	Leo1	Rrp12				Pex1		AK138949
Gja4	Vkorc1	Mkks	Leprel4	Rrp15				Pex10		AK143234
Gjc3	Vmn2r102	Mknk1	Letm2	Rrp7a				Pex3		AK145489
Glb1l	Vpreb1	Mknk2	Lfng	Rs1				Pfkl		AK155472
Gle1	Vps26b	Mkrn1	Lgmn	Rsad1				Pgam1		AK158547
Gli2	Vps33b	Mlh3	Lig4	Rsph9				Pgm2l1		AK168184
Glo1	Vps35	Mll1	Limd2	Rtbdn				Pgrmc2		Ak2
Glra1	Vps36	Mll3	Lin54	Rtdr1				Phf12		AK220016
Glrx	Vps45	Mll5	Lipt2	Rtn1				Phf13		Ak3
Gltscr2	Vps54	Mllt1	Lmbr1l	Ruvbl1				Phf20		Ak4
Glyr1	Vps72	Mllt3	Lmbrd1	Ruvbl2				Pias2		Ak5
Gm10094	Wasf2	Mlst8	Lmf1	S100a4				Pias4		Ak7
Gm10348	Wbp1	Mlycd	Lmnb1	S100a5				Pibf1		Ak8
Gm10391	Wbp4	Mmaa	Lnpep	S100b				Pigf		Akap1
Gm10767	Wbscr16	Mmd	Lnx2	S100pbp				Pigv		Akap10
Gm10778	Wdfy2	Mmgt2	Loh12cr1	Samd5				Pink1		Akap11
Gm11437	Wdfy4	Mnt	Lpcat3	Sap130				Pip5k1c		Akap12
Gm11992	Wdhd1	Mobkl2a	Lpcat4	Sap30bp				Pitpnb		Akap13
Gm129	Wdr18	Mocs2	Lpxn	Sar1a				Pitpnm1		Akap14
Gm15427	Wdr19	Mon1b	Lrch1	Sardh				Pkm2		Akap17b
Gm1574	Wdr41	Mon2	Lrch3	Sars2				Pla2g16		Akap2
Gm1604b	Wdr45	Morc3	Lrp1	Sash1				Plaur		Akap3
Gm16515	Wdr46	Morn4	Lrp6	Scaf11				Plcxd2		Akap4
Gm16532	Wdr54	Mospd1	Lrrc24	Scaf8				Plekhj1		Akap5
Gm166	Wdr67	Mpdu1	Lrrc29	Scamp5				Plekhm3		Akap6
Gm2058	Wdr73	Mphosph10	Lrrc40	Scand3				Pnkd		Akap7
Gm2382	Wdr77	Mphosph6	Lrrc42	Scara5				Pnrc2		Akap8
Gm3417	Wdr81	Mphosph8	Lrrc4c	Scd1				Pola2		Akap8l
Gm5113	Wdr95	Mpp7	Lrrc50	Scd2				Pold3		Akap9
Gm5148	Wfdc11	Mri1	Lrrc51	Scd4				Poldip2		Akirin1
Gm527	Wfdc16	Mrm1	Lrrc58	Scg3				Polh		Akirin2
Gm5464	Wfdc5	Mrpl1	Lrrc61	Scn2a1				Poln		Akna
Gm5506	Whsc2	Mrpl12	Lrrc68	Scp2				Polr2c		Aknad1
Gm5595	Wibg	Mrpl14	Lrrc8a	Scrn2				Polr2e		Akp3
Gm5741	Wipi1	Mrpl17	Lrrc8b	Scrt1				Polr2j		Akr1a4
Gm7092	Wnk1	Mrpl2	Lrrc8d	Sct				Polr3k		Akr1b10
Gm889	Wrap53	Mrpl32	Lsm14a	Sdc2				Pomt1		Akr1b3
Gm9047	Wrn	Mrpl36	Lsm14b	Sdk2				Pop7		Akr1b7
Gm962	Xdh	Mrpl40	Lsm2	Sec1				Ppat		Akr1b8
Gm973	Xpa	Mrpl41	Lsm3	Sel1l				Ppdpf		Akr1c12
Gm9897	Xpo5	Mrpl44	Lsm4	Sel1l3				Ppfia1		Akr1c13
Gm9934	Xpo7	Mrpl45	Lsm6	Sema6a				Ppil4		Akr1c14
Gm9992	Xrcc1	Mrpl48	Lsm7	Sema6d				Ppip5k1		Akr1c18
Gm9998	Xrn1	Mrpl49	Ltb	Senp3				Ppm1d		Akr1c19
Gmeb2	Xrn2	Mrpl54	Luc7l2	Sephs2				Ppp1cb		Akr1c20
Gmfg	Ybx1	Mrpl9	Ly96	Sept3				Ppp1cc		Akr1c21
Gmpr2	Yipf2	Mrps18b	Lypla1	Sept4				Ppp1r12a		Akr1c6
Gna13	Yipf4	Mrps24	Lyzl4	Serpina3n				Ppp1r12b		Akr1cl
Gnai3	Ylpm1	Mrps26	Lzic	Serpine1				Ppp1r8		Akr1d1
Gnb1l	Ypel3	Mrps27	Lztfl1	Serpine2				Ppp2ca		Akr1e1
Gnb2	Ypel5	Mrps35	Lzts1	Serpini1				Ppp2r5a		Akr7a5
Gng5	Ythdc1	Mrs2	Lzts2	Sesn2				Ppp2r5e		Akt1
Golga5	Zbp1	Ms4a6b	Macrod1	Setd4				Ppp4r4		Akt1s1
Golga7	Zbtb1	Msh3	Mad2l1	Setd8				Ppp6r1		Akt2
Golph3l	Zbtb10	Msh6	Maf1	Setdb1				Ppwd1		Akt3
Gon4l	Zbtb24	Msl1	Maff	Sez6l				Prkca		Aktip
Gorasp2	Zbtb26	Msl2	Mafk	Sf3b1				Prkch		Alad
Gosr1	Zbtb37	Msrb2	Magi3	Sf3b2				Prkrip1		Alas1
Gpaa1	Zbtb42	Mst1	Maml3	Sf3b5				Prkx		Alas2
Gpam	Zbtb5	Mt2	Man1b1	Sfrp4				Prpf3		Alb
Gpank1	Zc3h10	Mtap1a	Maneal	Sftpc				Prpf40a		Alcam
Gpatch1	Zc3h13	Mtch2	Maoa	Sfxn1				Prps1l3		Aldh16a1
Gpatch3	Zcchc4	Mtfmt	Map1lc3b	Sgce				Prrc2b		Aldh18a1
Gpatch8	Zcchc7	Mtg1	Map2k7	Sgcz				Psen2		Aldh1a1
Gpbp1l1	Zdhhc13	Mthfd1	Map3k2	Sgsm2				Psma2		Aldh1a2
Gpc2	Zdhhc20	Mthfd2	Map3k5	Sh2d5				Psmc4		Aldh1a3
Gpc6	Zeb2	Mthfs	Map3k6	Sh3bp4				Pstk		Aldh1a7
Gpcpd1	Zer1	Mtl5	Map4k1	Sh3bp5				Ptcd1		Aldh1b1
Gpi1	Zfat	Mtmr14	Map4k2	Sh3bp5l				Ptcd2		Aldh1l1
Gpkow	Zfp101	Mtmr3	Map4k4	Sh3rf3				Pten		Aldh1l2
Gpld1	Zfp113	Mtrr	Map4k5	Shc1				Ptk2		Aldh2
Gpm6a	Zfp119b	Mtx1	Mapk1ip1l	Shisa4				Ptma		Aldh3a1
Gpm6b	Zfp13	Muc5b	Mapk3	Shprh				Ptpn1		Aldh3a2
Gpn2	Zfp146	Mus81	Mapk7	Siglec15				Ptpn12		Aldh3b1
Gpn3	Zfp217	Mvd	Mapk8	Sik3				Ptpn4		Aldh3b2
Gpr111	Zfp238	Mvp	Mapksp1	Sil1				Pts		Aldh4a1
Gpr123	Zfp259	Mxd1	March5	Sirt2				Pttg1ip		Aldh5a1
Gpr137b	Zfp319	Mxd3	March6	Skap2				Pura		Aldh6a1
Gpr137b-ps	Zfp330	Mxd4	March7	Skiv2l2				Qk		Aldh7a1
Gpr137c	Zfp346	Mybl2	Marcks	Slc10a6				Rab10		Aldh8a1
Gpr142	Zfp354b	Myc	Mark2	Slc15a2				Rab18		Aldh9a1
Gpr15	Zfp36	Mycbp	Mars	Slc17a6				Rab1b		Aldoa
Gpr172b	Zfp369	Mycbp2	Mars2	Slc19a3				Rab2a		Aldoart1
Gpr179	Zfp36l1	Mycl1	Mast1	Slc22a12				Rab35		Aldob
Gpr180	Zfp36l2	Myd88	Mastl	Slc25a10				Rab3gap2		Aldoc
Gpr19	Zfp36l3	Mylpf	Mau2	Slc25a18				Rab6b		Alg1
Gpr30	Zfp395	Myo5a	Max	Slc25a27				Rab8a		Alg10b
Gpr37l1	Zfp422	Myo9a	Maz	Slc25a39				Rabac1		Alg11
Gpr56	Zfp498	Mysm1	Mbd1	Slc26a6				Rac1		Alg12
Gpr61	Zfp52	Myst3	Mbd2	Slc27a1				Rad18		Alg13
Gpr88	Zfp521	Myst4	Mbd3	Slc27a6				Rad23a		Alg14
Gprc5b	Zfp53	Mzt2	Mbd4	Slc29a1				Rad23b		Alg2
Gprc5c	Zfp59	N4bp1	Mbd6	Slc33a1				Rad51ap1		Alg3
Gprin1	Zfp595	Naa10	Mblac2	Slc35a2				Rad54b		Alg5
Gprin3	Zfp608	Naa38	Mbnl1	Slc35a4				Raf1		Alg6
Gpt2	Zfp629	Naa40	Mbnl2	Slc35c2				Ralgapb		Alg8
Gpx4	Zfp646	Naa50	Mbnl3	Slc35d3				Ran		Alg9
Gramd3	Zfp667	Nab1	Mbp	Slc35f5				Ranbp1		Alk
Gramd4	Zfp688	Naca	Mbtd1	Slc37a4				Ranbp3		Alkbh1
Grb2	Zfp706	Nadsyn1	Mbtps1	Slc38a10				Ranbp9		Alkbh2
Grcc10	Zfp712	Nampt	Mc5r	Slc38a3				Rap2a		Alkbh3
Gria2	Zfp748	Nanp	Mcart1	Slc38a7				Rapgef6		Alkbh4
Grik5	Zfp777	Nap1l4	Mcee	Slc39a12				Rara		Alkbh5
Grin2a	Zfp874a	Narf	Mcl1	Slc4a9				Rasa1		Alkbh6
Grin3a	Zfp874b	Narfl	Mcm7	Slc7a11				Rasal2		Alkbh7
Grip1	Zfp882	Nat9	Mcoln1	Slc7a6os				Rasgef1b		Alkbh8
Grk4	Zfp90	Nbn	Mcoln3	Slc9a9				Rasgrp2		Allc
Grk5	Zfp91	Nbr1	Mcph1	Slit1				Rasl11b		Alms1
Grk6	Zfp94	Ncapd3	Mctp2	Slitrk5				Rb1cc1		Alox12
Grlf1	Zfp942	Ncapg2	Mdm1	Slitrk6				Rbak		Alox12b
Grm3	Zfp943	Ncbp1	Mdm2	Slmap				Rbbp4		Alox12e
Grn	Zfp945	Nckipsd	Mdm4	Smad5				Rbbp7		Alox15
Grpel1	Zfp948	Ncoa2	Mea1	Smap2				Rbbp8		Alox5
Grsf1	Zfp949	Ncstn	Meaf6	Smarca2				Rbfa		Alox5ap
Gsg1	Zfp951	Ndc80	Med13l	Smarcal1				Rbks		Alox8
Gsg2	Zfp955a	Nde1	Med14	Smc6				Rbm10		Aloxe3
Gsk3b	Zfp955b	Ndel1	Med20	Smo				Rbm33		Alpi
Gsr	Zfp959	Ndor1	Med6	Smpdl3b				Rbm39		Alpk1
Gss	Zfp961	Ndrg1	Mef2a	Smtn				Rbm4b		Alpk2
Gstm1	Zfp97	Ndrg2	Mef2d	Smtnl1				Rbm6		Alpk3
Gstm7	Zfyve20	Ndrg3	Mepce	Smug1				Rbm7		Alpl
Gsto1	Zhx2	Ndufa12	Metap1	Snapc4				Rbpj		Alppl2
Gstp2	Zkscan14	Ndufa13	Mett11d1	Snph				Rbx1		Als2
Gtf2b	Zkscan16	Ndufa4l2	Mettl4	Snrnp70				Rcbtb2		Als2cl
Gtf2f2	Zkscan5	Ndufb10	Mex3c	Snrpa				Rcc2		Als2cr11
Gtf2h1	Zmym1	Ndufb11	Mfap1b	Snrpb				Rcl1		Als2cr12
Gtf2h3	Zmym2	Ndufb4	Mfap3	Snrpd2				Rdh14		Als2cr4
Gtf3c2	Zmynd10	Ndufs2	Mfn2	Snrpg				Reps1		Alx1
Gtf3c6	Zmynd11	Ndufs5	Mfsd11	Sntg2				Rev3l		Alx3
Gtpbp1	Znfx1	Ndufs6	Mga	Snx17				Rexo4		Alx4
Gtpbp2	Zp3r	Ndufv1	Mgat1	Socs5				Rfwd2		Amac1
Gtpbp3	Zpbp	Nedd8	Mgea5	Sorcs2				Rfx1		Amacr
Gucy1b3	Zranb3	Nefh	Mgll	Sox2				Rfx3		Ambn
Gxylt2	Zscan10	Neil1	Mgmt	Sox21				Rfx7		Ambp
Gys1	Zswim4	Nek3	Mib1	Sox5				Rhog		Ambra1
Gzf1	Zufsp	Nek4	Mib2	Sox9				Rictor		Amd2
H13		Nek7	Mical1	Sp9				Rnaset2b		Amdhd1
H1fx		Nek8	Mier1	Sparc				Rnf113a2		Amdhd2
H2-Ab1		Neto1	Mink1	Sparcl1				Rnf123		Amelx
H2-D1		Nf1	Mipol1	Spata5				Rnf2		Amfr
H2-Ke2		Nfat5	Mitf	Spata7				Rnf38		Amh
H2-Ke6		Nfatc1	Mkks	Spats2l				Rnf39		Amhr2
H2-T24		Nfatc2	Mkln1	Spcs2				Rnf40		Amica1
H2afj		Nfkb2	Mknk1	Specc1				Rnf7		Amigo1
H2afv		Nfkbia	Mknk2	Spg20				Rnft2		Amigo2
H2afx		Nfkbie	Mkrn1	Sphk2				Rnh1		Amigo3
H3f3a		Nfrkb	Mll1	Spnb3				Rock1		Ammecr1
H3f3b		Nfu1	Mll2	Spns1				Rod1		Ammecr1l
Haao		Nhlrc3	Mll3	Spon2				Rph3al		Amn
Hacl1		Nipsnap3b	Mll5	Spred1				Rpl22		Amn1
Hagh		Nisch	Mllt11	Spred2				Rpl3		Amot
Harbi1		Nit1	Mllt3	Spry1				Rpl31		Amotl1
Haus1		Nlrp2	Mlst8	Spry2				Rpl3l		Amotl2
Haus3		Nmbr	Mmaa	Spsb2				Rpl8		Ampd1
Haus6		Nme1	Mmadhc	Sptlc2				Rplp0		Ampd2
Hbp1		Nmi	Mmgt1	Srcin1				Rpp38		Ampd3
Hdac10		Nmt1	Mmp17	Srf				Rps10		Amph
Hdac11		Nob1	Mms19	Srl				Rps5		Amt
Hdac5		Nol11	Mnt	Srm				Rqcd1		Amtn
Hdac7		Nol12	Mobkl2a	Srp14				Rrad		Amy1
Hdac9		Nol9	Mobkl3	Srrd				Rragc		Amy2a5
Hddc3		Nop14	Mocos	Srrm4				Rsbn1l		Amy2b
Hdgfrp2		Nop16	Mon1a	Ssbp1				Rsf1		Amz1
Hdhd3		Notch2	Mon1b	Ssbp4				Rsph3a		Amz2
Hdlbp		Npat	Morc3	Ssh1				Rsph3b		Anapc1
Heatr7a		Npc1	Morf4l1	Sspn				Rsrc2		Anapc10
Heca		Npcd	Morn4	Sssca1				Rtcd1		Anapc11
Hectd3		Npm1	Mospd3	St5				Rwdd1		Anapc13
Helq		Npm3	Mpdu1	St7				Rxrb		Anapc16
Helz		Nptn	Mpg	St7l				Saal1		Anapc2
Hepacam		Nr1d2	Mphosph10	Stag3				Sae1		Anapc4
Herc2		Nr2c2	Mphosph9	Stap2				Safb		Anapc5
Herc4		Nr3c1	Mpp7	Stard5				Safb2		Anapc7
Herpud2		Nr4a2	Mreg	Stat2				Samd8		Ang
Hes1		Nras	Mrfap1	Stat3				Sart1		Ang2
Hes3		Nrf1	Mri1	Steap3				Sass6		Ang4
Hes6		Nsmce4a	Mrm1	Stip1				Satb1		Ang5
Hexim1		Nsun2	Mrpl14	Stoml1				Scarb2		Ang6
Hexim2		Ntan1	Mrpl17	Stoml2				Sdcbp2		Angel1
Hey1		Ntrk2	Mrpl2	Stox2				Sdf4		Angel2
Hhipl1		Nuak2	Mrpl3	Stub1				Sdha		Angpt1
Hiatl1		Nub1	Mrpl32	Stx16				Sdk1		Angpt2
Hibadh		Nudt19	Mrpl34	Stx18				Sec14l1		Angpt4
Hibch		Nudt2	Mrpl36	Stx4a				Sec31a		Angptl1
Hic1		Nudt3	Mrpl39	Stx5a				Sec61a1		Angptl2
Hif1an		Nudt4	Mrpl41	Stxbp4				Sec62		Angptl3
Hinfp		Nudt8	Mrpl44	Suclg1				Sec63		Angptl4
Hint2		Nudt9	Mrpl45	Sulf1				Seh1l		Angptl6
Hint3		Nuf2	Mrpl49	Sun3				Selk		Angptl7
Hip1		Nufip2	Mrpl53	Supt5h				Senp8		Ank
Hist1h1a		Numa1	Mrpl54	Svop				42258		Ank1
Hist1h1c		Numbl	Mrps14	Syde2				Serinc3		Ank2
Hist1h1d		Nup107	Mrps23	Sync				Serping1		Ank3
Hist1h1e		Nup153	Mrps26	Syt4				Sertad1		Ankar
Hist1h2ac		Nup50	Mrps27	Tacc2				Setx		Ankdd1b
Hist1h2af		Nup62	Mrps31	Tacc3				Sf3a2		Ankfn1
Hist1h2ai		Nupl1	Mrps5	Taf1				Sft2d1		Ankfy1
Hist1h2ak		Nxf1	Mrs2	Taf11				Sfxn3		Ankhd1
Hist1h2ap		Nxnl1	Ms4a6b	Taf13				Sgol1		Ankib1
Hist1h2bc		ORF61	Ms4a6c	Taf1c				Sgta		Ankk1
Hist1h2be		Obfc2a	Msh3	Taf4a				Sh2d2a		Ankle1
Hist1h2bh		Ocel1	Msh6	Tapbp				Sh3yl1		Ankle2
Hist1h2bj		Ociad1	Msl2	Tbc1d1				Sik1		Ankmy1
Hist1h2bl		Odc1	Mst1	Tbc1d10a				Sirt6		Ankmy2
Hist1h2bm		Ogt	Msto1	Tbc1d10c				Sirt7		Ankra2
Hist1h2bn		Ola1	Mtap4	Tbc1d8b				Ski		Ankrd1
Hist1h2br		Olfr1198	Mtap9	Tbcb				Skil		Ankrd10
Hist1h3a		Olfr701	Mtch2	Tbcc				Slain1		Ankrd11
Hist1h3e		Onecut2	Mtdh	Tbl3				Slc16a6		Ankrd12
Hist1h3f		Opn1sw	Mterfd3	Tbrg4				Slc25a23		Ankrd13a
Hist1h3g		Orai2	Mthfd1	Tbx2				Slc25a28		Ankrd13b
Hist1h3h		Osbpl2	Mthfd2l	Tcea1				Slc25a36		Ankrd13c
Hist1h4a		Osbpl9	Mthfs	Tcf15				Slc25a45		Ankrd13d
Hist1h4c		Osgep	Mtl5	Tcf3				Slc35b3		Ankrd16
Hist1h4d		Osgepl1	Mtmr12	Tchp				Slc38a1		Ankrd17
Hist1h4f		Osgin2	Mtmr14	Tcn2				Slc38a2		Ankrd2
Hist1h4h		Ost4	Mtmr3	Tcp1				Slc39a13		Ankrd22
Hist1h4i		Otud1	Mtr	Tctn2				Slc39a14		Ankrd23
Hist1h4k		Otud4	Mtrr	Tdrd3				Slc39a7		Ankrd24
Hist1h4n		Otud7b	Mtx1	Tead2				Slc7a5		Ankrd26
Hist2h2aa2		Oxnad1	Mtx2	Tecrl				Slmo2		Ankrd27
Hist2h2ab		P4ha1	Mxd1	Tef				Sltm		Ankrd28
Hist2h2bb		P4hb	Mxd4	Tekt4				Slx4		Ankrd29
Hist2h2be		Pabpc1	Mxi1	Tekt5				Smad3		Ankrd32
Hist2h3b		Pabpn1	Myb	Tenc1				Smad4		Ankrd33
Hist2h3c1		Pacs1	Myc	Tesk2				Smarca4		Ankrd33b
Hist2h4		Pag1	Mycbp	Tet3				Smarcb1		Ankrd34a
Hist4h4		Paics	Mycbp2	Tgds				Smarcc1		Ankrd34b
Hivep2		Paip2	Mycn	Tgfb2				Smc4		Ankrd34c
Hjurp		Paip2b	Myd88	Tgfb3				Smcr7l		Ankrd35
Hk1		Palb2	Mylpf	Thap2				Smndc1		Ankrd36
Hlf		Pan3	Myo1h	Them4				Smyd3		Ankrd37
Hmbox1		Pank2	Myo9a	Thrsp				Snap23		Ankrd39
Hmg20a		Panx1	Myoz3	Thtpa				Snrk		Ankrd40
Hmgb2		Papd5	Mypop	Thyn1				Snx14		Ankrd42
Hmgcs2		Papd7	Myst3	Tial1				Snx18		Ankrd43
Hmgn2		Papola	N4bp1	Ticam1				Son		Ankrd44
Hmgxb4		Papss1	N4bp2l2	Timm10				Sox12		Ankrd45
Hmmr		Park7	Naa10	Timm22				Sp1		Ankrd46
Hmox1		Parn	Naa25	Timp4				Sp4		Ankrd49
Hmx3		Parp6	Naa30	Tkt				Spast		Ankrd5
Hn1		Patz1	Naa35	Tm4sf1				Specc1l		Ankrd50
Hnmt		Pbld2	Naa38	Tm7sf3				Spen		Ankrd52
Hnrnpa2b1		Pbrm1	Naa40	Tmc3				Spg7		Ankrd53
Hnrnpc		Pbx2	Naa50	Tmco7				Spice1		Ankrd54
Hnrnpf		Pbx4	Nab2	Tmem100				Spink10		Ankrd55
Hnrnph1		Pbxip1	Naca	Tmem11				Srd5a1		Ankrd56
Hnrnpk		Pcbp1	Nadsyn1	Tmem126a				Srd5a3		Ankrd57
Hnrnpr		Pcbp3	Nae1	Tmem129				Srebf2		Ankrd58
Hnrnpul1		Pcgf1	Naif1	Tmem138				Srp54a		Ankrd6
Hnrnpul2		Pcid2	Nampt	Tmem149				Srp54c		Ankrd60
Hoga1		Pcif1	Nanos1	Tmem167				Srrm1		Ankrd61
Hoxa5		Pcmtd1	Nap1l4	Tmem176a				Srsf1		Ankrd7
Hp1bp3		Pcmtd2	Napa	Tmem176b				Srsf10		Ankrd9
Hps4		Pcna	Narf	Tmem186				Srsf2		Anks1
Hps5		Pcnt	Narfl	Tmem188				Ssb		Anks1b
Hps6		Pcnx	Nars2	Tmem194				St13		Anks3
Hras1		Pcnxl3	Nat15	Tmem195				St6galnac4		Anks4b
Hs2st1		Pdcd4	Nat9	Tmem198				Stam		Anks6
Hs3st1		Pdcd5	Nbeal1	Tmem204				Stat6		Ankzf1
Hsbp1		Pddc1	Ncapd3	Tmem22				Stim1		Anln
Hsd17b11		Pde4a	Ncaph	Tmem222				Stk17b		Ano1
Hsd17b12		Pde8a	Ncbp1	Tmem223				Stk24		Ano10
Hsd17b4		Pdhb	Nck1	Tmem229a				Strn		Ano2
Hsp90ab1		Pdia4	Nckipsd	Tmem229b				Stx12		Ano3
Hsp90b1		Pdk1	Ncln	Tmem33				Sugp1		Ano4
Hspa13		Pdk2	Ncoa2	Tmem39b				Sugp2		Ano5
Hspa14		Pdpr	Ncoa3	Tmem41b				Sumf2		Ano6
Hspa4		Pdrg1	Ndc80	Tmem44				Sumo1		Ano7
Hspa4l		Pds5b	Ndel1	Tmem64				Sumo3		Ano8
Hspa5		Pdxdc1	Ndfip2	Tmem88				Syf2		Ano9
Hspa9		Pdzd7	Ndnl2	Tmem89				Syt11		Anp32a
Hspb11		Pef1	Ndor1	Tmem8c				Tada2b		Anp32b
Hspb2		Peli1	Ndp	Tmem9				Taf3		Anp32e
Hspb3		Pelo	Ndrg1	Tmem97				Taf4b		Anpep
Hspb9		Per1	Ndrg2	Tmod3				Taf5l		Antxr1
Hspbap1		Per3	Ndrg3	Tmod4				Tarbp1		Antxr2
Hspbp1		Pex1	Ndufa13	Tmprss7				Tax1bp1		Antxrl
Hsph1		Pex10	Ndufa6	Tmsb15l				Tbc1d15		Anubl1
Htr2b		Pex3	Ndufab1	Tmsb4x				Tbcel		Anxa1
Htra2		Pfdn2	Ndufaf1	Tmtc1				Tbl1xr1		Anxa10
Hus1		Pfkfb2	Ndufb10	Tmtc2				Tbrg1		Anxa11
Huwe1		Pfkl	Ndufb11	Tmx1				Tceb3		Anxa13
Hyal3		Pfn4	Ndufs1	Tnfaip6				Tcf25		Anxa2
I830077J02Rik		Pgam1	Ndufs5	Tnfaip8l3				Tcf7		Anxa3
Iars		Pgap1	Ndufs6	Tnfrsf23				Tcf7l2		Anxa4
Iars2		Pgls	Ndufv2	Tnfsf15				Tdp1		Anxa5
Ibtk		Pgm2l1	Nedd4	Tnik				Tecpr1		Anxa6
Ick		Pgpep1l	Nedd8	Tnks1bp1				Tet2		Anxa7
Icmt		Pgrmc2	Nedd9	Tnr				Tex10		Anxa8
Ict1		Phactr4	Negr1	Tob1				Tfb2m		Anxa9
Id2		Phf1	Neil1	Tomm40l				Tfdp2		Aoah
Id3		Phf12	Neil2	Tomt				Tgfbr2		Aoc2
Id4		Phf13	Nek11	Top1				Tgs1		Aoc3
Idh1		Phf20	Nek4	Top1mt				Thbs3		Aox1
Idh2		Phf20l1	Nek7	Top2b				Thoc7		Aox3
Ier2		Phf7	Nek9	Tor2a				Thop1		Aox3l1
Ifi30		Phf8	Neurl2	Tor3a				Tia1		Aox4
Ifi47		Phip	Neurl3	Tpbg				Tigd2		Ap1ar
Ifnar1		Phlpp1	Nfat5	Trafd1				Tigd5		Ap1b1
Ifnar2		Phyhipl	Nfkb1	Trak1				Tjp3		Ap1g1
Ifrd1		Pi4k2a	Nfkbia	Trap1				Tlk1		Ap1g2
Ifrd2		Pi4ka	Nfx1	Trappc1				Tlk2		Ap1m1
Ifrg15		Pias1	Nfya	Trappc5				Tlr6		Ap1m2
Ift122		Pias2	Nfyb	Trappc6b				Tm9sf2		Ap1s1
Ift140		Pias4	Nhlrc2	Trex1				Tmco3		Ap1s2
Ift20		Pibf1	Nhlrc3	Trf				Tmed3		Ap1s3
Ift27		Picalm	Nhsl1	Tril				Tmed4		Ap2a1
Ift74		Pigf	Ninj1	Trim27				Tmem104		Ap2a2
Ift80		Pigp	Nipa1	Trim35				Tmem106c		Ap2b1
Ift88		Pigv	Nisch	Trim41				Tmem123		Ap2m1
Igf1r		Pik3ip1	Nkrf	Trim45				Tmem147		Ap2s1
Igfbp3		Pik3r2	Nktr	Trim46				Tmem167b		Ap3b1
Ighmbp2		Pik3r3	Nme1	Trim62				Tmem170b		Ap3b2
Igsf11		Pik3r5	Nmnat1	Trim65				Tmem175		Ap3d1
Igsf6		Pim3	Nmnat3	Trim67				Tmem199		Ap3m1
Igsf8		Pink1	Nmt1	Trim9				Tmem2		Ap3m2
Ik		Pip4k2a	Nol12	Trio				Tmem59		Ap3s1
Ikbke		Pip5k1a	Nol7	Trip12				Tmem63b		Ap3s2
Ikzf2		Pip5k1b	Nomo1	Trit1				Tmem65		Ap4b1
Il11ra1		Pip5k1c	Nop14	Trmt1				Tmem68		Ap4e1
Il12rb1		Pitpna	Nop2	Trmt12				Tmem69		Ap4m1
Il17rb		Pitpnb	Nop56	Trmt61a				Tmf1		Ap4s1
Il33		Pitpnm1	Npat	Trnt1				Tmie		Apaf1
Il34		Pkd1	Npc1	Troap				Tmub1		Apba1
Il4ra		Pkm2	Npm1	Trp53inp2				Tmx3		Apba2
Ilf3		Pknox1	Nprl3	Trp53rk				Tnfaip3		Apba3
Ilvbl		Pla2g16	Nptn	Trpc2				Tnks2		Apbb1
Immt		Plaur	Nr1d2	Trpm7				Tnnc1		Apbb1ip
Imp4		Plcxd2	Nr1h2	Trpv1				Tnrc6b		Apbb2
Impact		Pldn	Nr2c2	Trub1				Tnrc6c		Apbb3
Incenp		Plekha2	Nr3c1	Tsc2				Tomm7		Apbh
Ing3		Plekha3	Nr4a1	Tsen34				Tpk1		Apc
Ino80b		Plekha4	Nrbf2	Tsen54				Tppp2		Apc2
Inpp4a		Plekha5	Nrf1	Tsn				Trabd		Apcdd1
Inpp5f		Plekhf2	Nrip1	Tspan15				Trappc10		Apcs
Inppl1		Plekhj1	Nsg2	Tsr1				Trappc9		Apeh
Insig1		Plekhm1	Nsmce1	Tssc4				Trib2		Apex1
Insm1		Plekhm3	Nsmce4a	Tst				Trim39		Apex2
Insr		Plekho1	Nsun2	Ttc23				Trim44		Aph1a
Ints1		Plk1s1	Nsun6	Ttc27				Trim8		Aph1c
Ints10		Plk3	Nt5dc3	Ttc30b				Trmt2a		Api5
Ints2		Plk4	Ntan1	Ttc35				Trove2		Apip
Ints3		Plrg1	Ntrk1	Ttc39b				Tsen2		Apitd1
Ints4		Plxnd1	Nub1	Ttc8				Tsga10		Aplf
Ints6		Pmepa1	Nudt15	Ttll10				Tstd2		Apln
Ints7		Pmm1	Nudt4	Ttll3				Ttc4		Aplnr
Ints9		Pmpcb	Nudt9	Ttr				Ttc9c		Aplp1
Ip6k1		Pnkd	Nuf2	Ttyh3				Ttll5		Aplp2
Ip6k2		Pnpla7	Nufip2	Tubb2b				Tubd1		Apoa1
Ipo8		Pnpla8	Numa1	Tubgcp2				Tube1		Apoa1bp
Ipp		Pnrc1	Numbl	Tubgcp5				Tubg1		Apoa2
Iqcc		Pnrc2	Nup107	Tusc2				Tubgcp6		Apoa4
Iqcd		Poc1b	Nup153	Tut1				Txlna		Apoa5
Iqce		Pola2	Nup210	Txlnb				Txndc11		Apob
Iqck		Pold2	Nup43	Txn1				Txndc9		Apob48r
Iqsec3		Pold3	Nup50	Txn2				Txnl1		Apobec1
Iqub		Poldip2	Nup62	Txnrd2				Txnl4a		Apobec2
Irak3		Pole2	Nupl1	Tyk2				U2af2		Apobec3
Irak4		Polg	Nxf1	Tyro3				Uba52		Apobec4
Ireb2		Polg2	ORF19	U2af1l4				Ubac1		Apoc1
Irf1		Polh	ORF61	Uba5				Ube2d2		Apoc2
Irf2		Poln	Oasl2	Ube2f				Ube2e3		Apoc3
Irf2bp2		Polr1a	Oaz2-ps	Ube2z				Ube2i		Apoc4
Irgq		Polr2a	Obfc1	Ube3a				Ube2n		Apod
Irs2		Polr2c	Obfc2a	Ubp1				Ube2r2		Apoe
Irx3		Polr2e	Obfc2b	Ubr7				Ube3c		Apof
Irx5		Polr2h	Ociad1	Ubtf				Ube4a		Apoh
Isca1		Polr2j	Odc1	Ubxn1				Ubfd1		Apol10a
Isca2		Polr3b	Odf2l	Ubxn4				Ubr4		Apol10b
Islr2		Polr3e	Ogt	Uchl4				Ubxn2a		Apol11a
Isy1		Polr3k	Olfr1402	Ucp2				Ubxn7		Apol11b
Itch		Pomt1	Olfr1469	Ufsp2				Uchl5		Apol6
Itfg2		Pon2	Olfr160	Ugp2				Uhrf2		Apol7a
Itfg3		Pop1	Olfr450	Ung				Ulk1		Apol7b
Itgb3bp		Pop7	Olfr695	Uqcrb				Ulk2		Apol7c
Itgb5		Pot1a	Olfr701	Uqcrh				Unc45a		Apol7e
Itgb8		Pou2f1	Olfr876	Urm1				Upf1		Apol8
Itm2b		Ppa1	Olfr91	Usp29				Upf2		Apol9a
Itpa		Ppa2	Opa1	Usp36				Uqcrc1		Apol9b
Itpkc		Ppard	Orc2	Usp37				Urb2		Apold1
Itprip		Ppat	Osbpl2	Usp4				Uso1		Apom
Itsn1		Ppcdc	Osbpl8	Usp5				Usp10		Apoo
Itsn2		Ppdpf	Osbpl9	Utf1				Usp12		Apool
Izumo4		Ppfia1	Otub1	Uvrag				Usp19		App
Jak2		Ppif	Otud1	Vapa				Usp28		Appbp2
Jak3		Ppil1	Otud3	Vasn				Usp34		Appl1
Jakmip2		Ppil4	Otud4	Vav1				Usp45		Appl2
Jam2		Ppip5k1	Oxnad1	Vcl				Usp53		Aprt
Jdp2		Ppm1a	P2rx3	Vcpip1				Usp9x		Aptx
Jkamp		Ppm1b	P2ry6	Vgf				Utp18		Aqp1
Jmjd5		Ppm1d	P4ha1	Vipar				Utp3		Aqp11
Jmy		Ppm1m	Pabpc1	Vldlr				Vamp4		Aqp12
Josd1		Ppme1	Pabpn1	Vnn1				Vapb		Aqp2
Josd2		Ppp1cb	Pacs1	Vps18				Vars2		Aqp3
Jtb		Ppp1cc	Pag1	Vps25				Vdac3		Aqp4
Jun		Ppp1r11	Paics	Vps52				Vgll4		Aqp5
Junb		Ppp1r12a	Paip2	Vstm2l				Vkorc1l1		Aqp6
Jup		Ppp1r12b	Paip2b	Vwa1				Vps13a		Aqp7
Kat2a		Ppp1r15a	Palb2	Vwa3b				Vps13b		Aqp8
Kat5		Ppp1r8	Pam16	Vwa5a				Vps13c		Aqp9
Katnal2		Ppp1r9b	Pan2	Vwc2				Vps37b		Aqr
Kbtbd2		Ppp2ca	Pan3	Vwc2l				Vrk3		Ar
Kbtbd3		Ppp2r2d	Pank2	Wbp5				Wapal		Araf
Kbtbd5		Ppp2r5a	Panx2	Wbscr28				Wasl		Arap1
Kcna10		Ppp2r5e	Papd7	Wdr24				Wbp2		Arap2
Kcna2		Ppp3cb	Paqr7	Wdr37				Wbp7		Arap3
Kcnab1		Ppp4r2	Park7	Wdr44				Wdr12		Arc
Kcnab3		Ppp4r4	Parn	Wdr52				Wdr26		Arcn1
Kcnb1		Ppp6r1	Parp6	Wdr59				Wdr62		Areg
Kcnc1		Ppt1	Pask	Wdr63				Wdr78		Arf1
Kcnc3		Ppwd1	Patl1	Wdr7				Wdsub1		Arf2
Kcne1l		Prdm1	Patz1	Wdr76				Wdtc1		Arf3
Kcnip3		Prdm4	Pbx2	Wdr82				Wipi2		Arf4
Kcnj10		Prdx1	Pbx3	Wdr85				Wrb		Arf5
Kcnj11		Prdx2	Pbx4	Wdr92				Xbp1		Arf6
Kcnj2		Prdx5	Pbxip1	Wdyhv1				Xpc		Arfgap1
Kcnq3		Preb	Pcbd2	Whsc1l1				Xpnpep3		Arfgap2
Kctd13		Prkar2b	Pcbp1	Wnt11				Xpot		Arfgap3
Kctd14		Prkca	Pcbp3	Wnt5a				Yeats4		Arfgef1
Kctd20		Prkce	Pccb	Wnt5b				Yipf6		Arfgef2
Kctd5		Prkch	Pcf11	Wnt8a				Yme1l1		Arfip1
Kctd7		Prkdc	Pcgf1	Wnt9a				Ypel2		Arfip2
Kctd9		Prkrip1	Pcgf3	Wrnip1				Ythdf1		Arfrp1
Kdelc1		Prkx	Pcid2	Wwtr1				Ywhag		Arg1
Kdm1a		Prmt5	Pcif1	X99384				Ywhah		Arg2
Kdm2a		Prnp	Pcmt1	Xiap				Ywhaz		Arglu1
Kdm2b		Prpf18	Pcmtd1	Xkr5				Zbtb2		Arhgap1
Kdm3a		Prpf19	Pcmtd2	Xkr7				Zbtb25		Arhgap10
Kdm4a		Prpf3	Pdcd2	Xrcc4				Zbtb41		Arhgap11a
Kdm4b		Prpf4	Pdcd4	Xrcc5				Zbtb8os		Arhgap12
Kdm5a		Prpf40a	Pdcd5	Xrra1				Zc3h14		Arhgap15
Kdm5b		Prps1	Pde12	Yars				Zc3h15		Arhgap17
Kdm5c		Prps1l3	Pde4a	Ybey				Zc3h6		Arhgap18
Kdm6a		Prr12	Pde7a	Ypel4				Zc3h7a		Arhgap19
Kdm6b		Prrc2b	Pde8a	Yrdc				Zc3h8		Arhgap20
Kdsr		Prss53	Pdhb	Zbed3				Zc3hav1		Arhgap21
Khdrbs3		Psap	Pdia4	Zbtb3				Zcwpw1		Arhgap22
Khnyn		Psen1	Pdik1l	Zbtb45				Zfml		Arhgap23
Khsrp		Psen2	Pdk1	Zbtb48				Zfp106		Arhgap24
Kif11		Psip1	Pdk2	Zbtb7b				Zfp119a		Arhgap25
Kif13a		Psma2	Pdk3	Zcchc14				Zfp12		Arhgap26
Kif14		Psmb1	Pdlim1	Zcchc6				Zfp120		Arhgap27
Kif15		Psmb2	Pdpn	Zdhhc14				Zfp143		Arhgap28
Kif18b		Psmc4	Pdpr	Zfand2a				Zfp212		Arhgap29
Kif1b		Psmd9	Pds5b	Zfand6				Zfp280d		Arhgap30
Kif20a		Pstk	Pdss1	Zfc3h1				Zfp295		Arhgap31
Kif21a		Ptbp2	Pdxdc1	Zfhx2				Zfp3		Arhgap32
Kif23		Ptcd1	Pdzd7	Zfp1				Zfp318		Arhgap33
Kif27		Ptcd2	Pef1	Zfp142				Zfp326		Arhgap36
Kif2c		Ptcd3	Peli1	Zfp169				Zfp341		Arhgap39
Kif5a		Ptch1	Pelo	Zfp184				Zfp362		Arhgap4
Kif9		Pten	Per1	Zfp189				Zfp398		Arhgap40
Kifc1		Ptk2	Per3	Zfp191				Zfp41		Arhgap42
Kifc3		Ptma	Pet112l	Zfp207				Zfp473		Arhgap44
Kifc5b		Ptms	Pex1	Zfp229				Zfp516		Arhgap5
Kin		Ptpn1	Pex10	Zfp248				Zfp560		Arhgap6
Klc4		Ptpn12	Pex11b	Zfp27				Zfp605		Arhgap8
Klf10		Ptpn2	Pex3	Zfp282				Zfp639		Arhgap9
Klf16		Ptpn22	Pex6	Zfp286				Zfp664		Arhgdia
Klf5		Ptpn23	Pfkl	Zfp324				Zfp703		Arhgdib
Klf7		Ptpn3	Pfn1	Zfp365				Zfp866		Arhgdig
Klf9		Ptpn4	Pgam1	Zfp386				Zfpl1		Arhgef1
Klhdc10		Ptprn2	Pgbd5	Zfp397				Zfpm1		Arhgef10
Klhdc2		Pts	Pgm2l1	Zfp40				Zhx1		Arhgef10l
Klhdc3		Pttg1ip	Pgrmc2	Zfp408				Znhit2-ps		Arhgef11
Klhdc7a		Ptx4	Phf12	Zfp420				Zrsr2		Arhgef12
Klhl12		Pura	Phf13	Zfp444				Zswim6		Arhgef15
Klhl15		Purb	Phf15	Zfp46				Zxdc		Arhgef16
Klhl18		Pxk	Phf20	Zfp511				1110051M20Rik		Arhgef17
Klhl20		Pxmp4	Phf8	Zfp524				1810024B03Rik		Arhgef18
Klhl21		Pyroxd1	Phip	Zfp551				2810453I06Rik		Arhgef19
Klhl24		Qars	Phlpp1	Zfp553				8430406I07Rik		Arhgef2
Klhl5		Qk	Phtf2	Zfp558				9230105E10Rik		Arhgef25
Kpna1		Rab10	Pi4k2a	Zfp568				A230051G13Rik		Arhgef26
Kpna2		Rab11a	Pi4ka	Zfp609				AK138383		Arhgef3
Krc		Rab11fip1	Pias2	Zfp62				Abi1		Arhgef33
Krcc1		Rab18	Pias4	Zfp647				Adamts4		Arhgef37
Kremen2		Rab1b	Pibf1	Zfp677				Adar		Arhgef38
Krit1		Rab28	Picalm	Zfp691				Aldh6a1		Arhgef40
Krtcap2		Rab2a	Pigf	Zfp692-ps				Ankrd40		Arhgef5
Ky		Rab2b	Pigv	Zfp710				Ano8		Arhgef6
Lactb		Rab33b	Pik3c2a	Zfp715				Antxr2		Arhgef7
Lama5		Rab35	Pik3ip1	Zfp719				Arhgap11a		Arhgef9
[truncated: 17,966 more rows]
