# Supplementary material for: Characterization of the direct targets of FOXO transcription factors throughout evolution
Source: Aging Cell. 2016 Apr 8;15(4):673–85. doi: 10.1111/acel.12479 (PMC4933671; doi:10.1111/acel.12479)
Supplement: Supplementary file 3 — Table S2 FOXO/DAF‐16 target genes in Caenorhabditis elegans (wild‐type, daf‐2 mutants, and the overlap between wild‐type and daf‐2 mutants). [file ACEL-15-673-s003.xlsx]

## Sheet: Sheet1
wild type	daf-2 mutants	wild type and daf-2 mutants	All worm genes
2L52.1	2L52.1	2L52.1	21ur-1
2RSSE.1	2RSSE.1	2RSSE.1	21ur-10
6R55.2	aagr-1	aagr-1	21ur-100
aagr-1	aagr-2	aagr-2	21ur-1000
aagr-2	aak-2	aak-2	21ur-10000
aagr-3	aakb-1	aakb-1	21ur-10001
aagr-4	aakb-2	aakb-2	21ur-10002
aak-2	aakg-3	aakg-3	21ur-10003
aakb-1	aakg-4	aakg-4	21ur-10004
aakb-2	aakg-5	aakg-5	21ur-10005
aakg-1	aars-1	aars-1	21ur-10007
aakg-2	aars-2	aars-2	21ur-10008
aakg-3	aat-1	aat-3	21ur-10009
aakg-4	aat-3	abce-1	21ur-1001
aakg-5	abce-1	abcf-1	21ur-10010
aars-1	abcf-1	abcf-2	21ur-10011
aars-2	abcf-2	abl-1	21ur-10012
aat-3	abl-1	abtm-1	21ur-10013
aat-6	abtm-1	abts-4	21ur-10014
aat-8	abts-3	acbp-3	21ur-10015
abce-1	abts-4	acdh-12	21ur-10016
abcf-1	acbp-3	acdh-13	21ur-10017
abcf-2	acc-1	acdh-2	21ur-10018
abf-5	acdh-12	acdh-7	21ur-10019
abf-6	acdh-13	acin-1	21ur-1002
abi-1	acdh-2	acl-1	21ur-10020
abl-1	acdh-7	acl-12	21ur-10021
abt-2	acin-1	acl-14	21ur-10022
abtm-1	acl-1	acl-2	21ur-10023
abts-1	acl-12	acl-4	21ur-10024
abts-4	acl-14	acl-5	21ur-10025
abu-12	acl-2	acl-6	21ur-10026
abu-13	acl-3	acl-8	21ur-10027
AC3.5	acl-4	acly-1	21ur-10029
acbp-3	acl-5	aco-1	21ur-1003
acbp-6	acl-6	aco-2	21ur-10030
acc-3	acl-8	acp-5	21ur-10031
acdh-11	acly-1	acr-18	21ur-10032
acdh-12	aco-1	acr-5	21ur-10033
acdh-13	aco-2	acs-12	21ur-10034
acdh-2	acp-5	acs-17	21ur-10035
acdh-3	acr-10	acs-19	21ur-10036
acdh-7	acr-18	acs-2	21ur-10037
acdh-9	acr-5	acs-21	21ur-10038
acin-1	acr-7	acs-7	21ur-10039
acl-1	acr-8	act-1	21ur-1004
acl-11	acs-12	act-2	21ur-10040
acl-12	acs-17	act-3	21ur-10042
acl-14	acs-19	act-4	21ur-10043
acl-2	acs-2	act-5	21ur-10044
acl-4	acs-21	acy-1	21ur-10045
acl-5	acs-7	acy-3	21ur-10046
acl-6	act-1	add-2	21ur-10047
acl-8	act-2	adm-2	21ur-10048
acly-1	act-3	adr-1	21ur-10049
acn-1	act-4	adt-2	21ur-1005
aco-1	act-5	aex-1	21ur-10050
aco-2	acy-1	aex-5	21ur-10051
acox-1	acy-3	afmd-1	21ur-10052
acp-2	add-2	agef-1	21ur-10053
acp-5	adm-2	agl-1	21ur-10054
acr-12	adr-1	ags-3	21ur-10055
acr-17	adt-2	agt-2	21ur-10056
acr-18	aex-1	AH9.1	21ur-10057
acr-5	aex-4	ahcy-1	21ur-10058
acs-1	aex-5	ain-1	21ur-10059
acs-11	afmd-1	ain-2	21ur-1006
acs-12	agef-1	aip-1	21ur-10060
acs-13	agl-1	aipl-1	21ur-10061
acs-14	ags-3	air-1	21ur-10062
acs-16	agt-2	ajm-1	21ur-10063
acs-17	AH9.1	aka-1	21ur-10064
acs-18	ahcy-1	akap-1	21ur-10065
acs-19	ain-1	akt-1	21ur-10066
acs-2	ain-2	akt-2	21ur-10067
acs-20	aip-1	aldo-2	21ur-10068
acs-21	aipl-1	alfa-1	21ur-10069
acs-22	air-1	alh-1	21ur-1007
acs-4	ajm-1	alh-10	21ur-10070
acs-5	aka-1	alh-12	21ur-10071
acs-7	akap-1	alh-2	21ur-10072
act-1	akt-1	alh-3	21ur-10073
act-2	akt-2	alh-4	21ur-10074
act-3	aldo-1	alh-8	21ur-10075
act-4	aldo-2	alh-9	21ur-10076
act-5	alfa-1	alx-1	21ur-10077
acy-1	alh-1	aly-3	21ur-10078
acy-2	alh-10	ama-1	21ur-10079
acy-3	alh-12	amph-1	21ur-1008
ada-2	alh-2	amx-3	21ur-10080
adbp-1	alh-3	anc-1	21ur-10081
add-1	alh-4	ani-1	21ur-10082
add-2	alh-8	anmt-1	21ur-10083
adm-2	alh-9	anmt-2	21ur-10084
adm-4	alx-1	ant-1.1	21ur-10085
adr-1	aly-3	ant-1.2	21ur-10086
adt-2	ama-1	aps-1	21ur-10087
aex-1	aman-2	aps-3	21ur-10088
aex-3	amph-1	aptf-2	21ur-10089
aex-5	amx-3	apy-1	21ur-1009
afd-1	anc-1	aqp-2	21ur-10091
afmd-1	ani-1	aqp-7	21ur-10092
age-1	anmt-1	aqp-9	21ur-10093
agef-1	anmt-2	ard-1	21ur-10094
agl-1	ant-1.1	arf-1.2	21ur-10095
ags-3	ant-1.2	arf-3	21ur-10096
agt-2	aps-1	ari-1	21ur-10097
AH9.1	aps-3	ark-1	21ur-10098
aha-1	aptf-2	arp-11	21ur-10099
ahcy-1	apy-1	arr-1	21ur-101
ain-1	aqp-2	arrd-11	21ur-1010
ain-2	aqp-7	arrd-20	21ur-10100
aip-1	aqp-9	arrd-28	21ur-10101
aipl-1	ard-1	arrd-6	21ur-10102
air-1	arf-1.2	arx-2	21ur-10103
air-2	arf-3	arx-4	21ur-10104
ajm-1	ari-1	asb-2	21ur-10105
aka-1	ark-1	asd-1	21ur-10106
akap-1	arp-11	asd-2	21ur-10107
akir-1	arr-1	asg-2	21ur-10108
akt-1	arrd-11	ash-2	21ur-10109
akt-2	arrd-20	asic-2	21ur-1011
aldo-2	arrd-28	asna-2	21ur-10110
alfa-1	arrd-6	asns-2	21ur-10111
alg-1	arx-2	asp-4	21ur-10112
alg-2	arx-4	aspm-1	21ur-10113
alh-1	asb-2	atf-2	21ur-10114
alh-10	asd-1	atf-5	21ur-10115
alh-12	asd-2	atf-6	21ur-10116
alh-13	asg-2	atf-7	21ur-10117
alh-2	ash-2	atfs-1	21ur-10118
alh-3	asic-2	atg-11	21ur-10119
alh-4	asna-2	atg-13	21ur-1012
alh-6	asns-2	atg-16.1	21ur-10120
alh-8	asp-3	atg-18	21ur-10121
alh-9	asp-4	atg-2	21ur-10122
alx-1	aspm-1	atg-3	21ur-10123
aly-2	atf-2	atm-1	21ur-10124
aly-3	atf-5	atp-2	21ur-10125
ama-1	atf-6	atp-3	21ur-10126
amph-1	atf-7	atp-4	21ur-10127
amt-1	atfs-1	atp-5	21ur-10128
amt-4	atg-11	attf-2	21ur-10129
amx-3	atg-13	attf-3	21ur-1013
anc-1	atg-16.1	attf-4	21ur-10130
angl-1	atg-18	atx-2	21ur-10131
ani-1	atg-2	B0035.3	21ur-10132
ani-2	atg-3	B0041.5	21ur-10134
anmt-1	atm-1	B0041.8	21ur-10135
anmt-2	atn-1	B0205.13	21ur-10136
anmt-3	atp-2	B0205.8	21ur-10137
ant-1.1	atp-3	B0205.9	21ur-10138
ant-1.2	atp-4	B0228.1	21ur-10139
apa-2	atp-5	B0228.7	21ur-1014
apb-1	attf-2	B0238.10	21ur-10140
apc-2	attf-3	B0238.11	21ur-10141
ape-1	attf-4	B0238.12	21ur-10142
apg-1	attf-5	B0272.3	21ur-10143
apl-1	atx-2	B0272.4	21ur-10144
apm-1	B0035.3	B0284.1	21ur-10145
apm-3	B0041.5	B0284.2	21ur-10146
apr-1	B0041.8	B0284.3	21ur-10147
aps-1	B0205.13	B0303.3	21ur-10148
aps-2	B0205.8	B0303.4	21ur-10149
aps-3	B0205.9	B0334.3	21ur-1015
aptf-2	B0228.1	B0334.4	21ur-10150
apy-1	B0228.7	B0361.11	21ur-10151
aqp-1	B0238.10	B0361.2	21ur-10152
aqp-10	B0238.11	B0361.6	21ur-10153
aqp-11	B0238.12	B0361.9	21ur-10154
aqp-12	B0272.3	B0393.3	21ur-10155
aqp-2	B0272.4	B0393.6	21ur-10156
aqp-7	B0284.1	B0393.9	21ur-10157
aqp-8	B0284.2	B0395.3	21ur-10158
aqp-9	B0284.3	B0410.3	21ur-10159
ard-1	B0303.3	B0416.2	21ur-1016
arf-1.2	B0303.4	B0416.3	21ur-10160
arf-3	B0334.3	B0416.7	21ur-10161
arf-6	B0334.4	B0432.10	21ur-10162
ari-1	B0334.5	B0457.2	21ur-10163
arid-1	B0361.11	B0457.6	21ur-10164
ark-1	B0361.2	B0464.2	21ur-10165
arl-13	B0361.6	B0464.6	21ur-10166
arl-8	B0361.9	B0464.9	21ur-10167
arp-1	B0379.6	B0491.1	21ur-10168
arp-11	B0393.3	B0491.5	21ur-10169
arr-1	B0393.6	B0491.6	21ur-1017
arrd-10	B0393.8	B0495.8	21ur-10170
arrd-11	B0393.9	B0495.9	21ur-10171
arrd-13	B0395.3	B0507.2	21ur-10172
arrd-14	B0403.6	B0507.3	21ur-10173
arrd-17	B0410.3	B0507.6	21ur-10174
arrd-18	B0416.2	B0511.11	21ur-10175
arrd-19	B0416.3	B0511.12	21ur-10176
arrd-20	B0416.7	B0513.2	21ur-10177
arrd-21	B0432.10	B0513.4	21ur-10179
arrd-22	B0457.2	B0546.4	21ur-1018
arrd-23	B0457.6	baf-1	21ur-10180
arrd-28	B0464.2	bag-1	21ur-10181
arrd-6	B0464.6	bar-1	21ur-10183
arx-2	B0464.9	bath-36	21ur-10184
arx-3	B0491.1	bath-38	21ur-10185
arx-4	B0491.5	bath-39	21ur-10186
arx-5	B0491.6	bath-42	21ur-10187
arx-6	B0495.8	bath-44	21ur-10188
asb-2	B0495.9	bca-1	21ur-10189
asd-1	B0507.2	bcat-1	21ur-1019
asd-2	B0507.3	bed-2	21ur-10190
asg-1	B0507.6	ben-1	21ur-10191
asg-2	B0511.11	best-14	21ur-10193
ash-2	B0511.12	bet-2	21ur-10194
asic-2	B0513.2	bir-2	21ur-10195
asm-2	B0513.4	bli-6	21ur-10196
asna-2	B0524.5	bra-2	21ur-10197
asns-2	B0546.4	brc-1	21ur-10198
asp-4	baf-1	brd-1	21ur-10199
aspm-1	bag-1	bre-3	21ur-102
atad-3	bar-1	bub-1	21ur-1020
atat-2	bath-36	bus-19	21ur-10200
atf-2	bath-38	C01A2.1	21ur-10201
atf-5	bath-39	C01A2.3	21ur-10202
atf-6	bath-42	C01A2.4	21ur-10204
atf-7	bath-44	C01B10.4	21ur-10205
atf-8	bbs-8	C01B7.3	21ur-10206
atfs-1	bca-1	C01C4.3	21ur-10207
atg-11	bcat-1	C01F1.3	21ur-10208
atg-13	bcmo-2	C01F6.9	21ur-10209
atg-16.1	bed-1	C01G10.7	21ur-1021
atg-16.2	bed-2	C01G10.8	21ur-10210
atg-18	ben-1	C01G6.5	21ur-10211
atg-2	best-14	C01H6.9	21ur-10212
atg-3	bet-2	C02B4.3	21ur-10213
atg-9	bir-2	C02B4.4	21ur-10214
atgp-1	bli-3	C02D5.2	21ur-10215
atgp-2	bli-6	C02F12.9	21ur-10216
athp-1	bra-2	C02F5.5	21ur-10217
atm-1	brc-1	C02F5.7	21ur-10218
atp-2	brd-1	C02H6.3	21ur-10219
atp-3	bre-3	C03A3.2	21ur-1022
atp-4	btb-16	C03B1.2	21ur-10220
atp-5	btb-17	C03B1.7	21ur-10221
attf-2	btb-5	C03B8.3	21ur-10222
attf-3	btf-1	C03D6.1	21ur-10223
attf-4	bub-1	C03H5.3	21ur-10224
attf-6	bus-19	C03H5.5	21ur-10225
atx-2	C01A2.1	C04A11.2	21ur-10226
ave-1	C01A2.3	C04A11.5	21ur-10228
B0001.3	C01A2.4	C04A2.15	21ur-10229
B0001.4	C01B10.10	C04F12.16	21ur-1023
B0034.1	C01B10.4	C04F12.8	21ur-10230
B0034.4	C01B7.3	C04G6.2	21ur-10231
B0035.1	C01B7.7	C05A9.2	21ur-10232
B0035.12	C01C4.3	C05C10.2	21ur-10233
B0035.15	C01F1.3	C05C10.3	21ur-10234
B0035.3	C01F6.9	C05C10.7	21ur-10235
B0041.5	C01G10.7	C05D11.13	21ur-10236
B0041.8	C01G10.8	C05D11.5	21ur-10237
B0205.13	C01G5.6	C05D11.7	21ur-10238
B0205.4	C01G5.9	C05D9.3	21ur-10239
B0205.8	C01G6.4	C05D9.4	21ur-1024
B0205.9	C01G6.5	C05E11.2	21ur-10240
B0207.6	C01H6.3	C05E7.1	21ur-10241
B0212.3	C01H6.4	C05G5.1	21ur-10242
B0222.11	C01H6.9	C05G5.2	21ur-10243
B0222.5	C02B4.3	C06A5.1	21ur-10244
B0228.1	C02B4.4	C06A5.3	21ur-10245
B0228.7	C02D5.2	C06A5.6	21ur-10246
B0238.1	C02F12.9	C06B3.6	21ur-10247
B0238.10	C02F5.5	C06B3.7	21ur-10248
B0238.11	C02F5.7	C06B8.7	21ur-10249
B0238.12	C02H6.3	C06G1.1	21ur-1025
B0252.3	C03A3.2	C06G1.5	21ur-10250
B0261.8	C03B1.2	C06G3.5	21ur-10252
B0272.3	C03B1.7	C06G4.4	21ur-10254
B0272.4	C03B8.3	C06H2.6	21ur-10255
B0280.7	C03D6.1	C06H5.8	21ur-10256
B0280.9	C03G6.17	C07A12.7	21ur-10257
B0284.1	C03G6.5	C07A9.2	21ur-10258
B0284.2	C03H5.3	C07A9.9	21ur-10259
B0284.3	C03H5.5	C07B5.2	21ur-1026
B0284.4	C04A11.2	C07H6.2	21ur-10260
B0285.3	C04A11.5	C07H6.4	21ur-10261
B0285.4	C04A2.15	C07H6.9	21ur-10262
B0286.1	C04F12.16	C08A9.3	21ur-10263
B0286.3	C04F12.7	C08B11.8	21ur-10264
B0302.5	C04F12.8	C08D8.1	21ur-10265
B0303.11	C04G6.2	C08E8.4	21ur-10266
B0303.3	C04G6.5	C08F8.9	21ur-10267
B0303.4	C05A9.2	C08G9.1	21ur-10268
B0303.7	C05C10.2	C08H9.16	21ur-10269
B0310.1	C05C10.3	C08H9.2	21ur-1027
B0310.2	C05C10.7	C09B7.2	21ur-10270
B0334.10	C05C12.4	C09B8.8	21ur-10271
B0334.20	C05D11.13	C09E7.7	21ur-10273
B0334.3	C05D11.5	C09G9.1	21ur-10274
B0334.4	C05D11.7	C09G9.5	21ur-10275
B0336.12	C05D11.8	C09H10.10	21ur-10276
B0336.3	C05D9.3	C09H10.5	21ur-10277
B0336.5	C05D9.4	C10C5.1	21ur-10278
B0336.7	C05E11.2	C10G11.6	21ur-10279
B0353.1	C05E7.1	C11G10.1	21ur-1028
B0361.11	C05G5.1	C12D8.1	21ur-10280
B0361.2	C05G5.2	C13G3.1	21ur-10281
B0361.3	C05G5.3	C14A11.9	21ur-10282
B0361.6	C06A1.6	C14B1.2	21ur-10283
B0361.8	C06A12.3	C14B1.3	21ur-10284
B0361.9	C06A5.1	C14B9.10	21ur-10285
B0393.3	C06A5.3	C14B9.3	21ur-10286
B0393.5	C06A5.6	C14C10.4	21ur-10287
B0393.6	C06B3.6	C14C10.5	21ur-10289
B0393.9	C06B3.7	C14F11.6	21ur-1029
B0395.3	C06B8.7	C14F11.7	21ur-10290
B0403.3	C06G1.1	C14H10.1	21ur-10291
B0403.5	C06G1.5	C14H10.2	21ur-10292
B0410.1	C06G3.3	C14H10.3	21ur-10293
B0410.3	C06G3.5	C15B12.4	21ur-10294
B0416.2	C06G4.1	C15B12.8	21ur-10295
B0416.3	C06G4.4	C15C7.5	21ur-10296
B0416.7	C06H2.6	C15F1.5	21ur-10297
B0432.10	C06H5.8	C15H11.11	21ur-10298
B0454.5	C07A12.7	C15H9.2	21ur-10299
B0454.9	C07A9.2	C15H9.4	21ur-103
B0457.2	C07A9.9	C15H9.5	21ur-1030
B0457.6	C07B5.2	C15H9.9	21ur-10300
B0464.2	C07D10.1	C16A3.10	21ur-10301
B0464.6	C07E3.9	C16B8.3	21ur-10302
B0464.9	C07H6.2	C16B8.4	21ur-10303
B0491.1	C07H6.4	C16D9.6	21ur-10304
B0491.5	C07H6.9	C16E9.2	21ur-10305
B0491.6	C08A9.3	C16H3.3	21ur-10306
B0495.2	C08B11.8	C17C3.1	21ur-10307
B0495.5	C08B6.8	C17C3.15	21ur-10308
B0495.7	C08D8.1	C17E4.6	21ur-10309
B0495.8	C08E8.4	C17G1.14	21ur-1031
B0495.9	C08F8.9	C17G1.5	21ur-10310
B0496.1	C08G9.1	C17G10.10	21ur-10311
B0507.2	C08H9.16	C17G10.2	21ur-10312
B0507.3	C08H9.2	C17G10.6	21ur-10313
B0507.6	C09B7.2	C17H11.6	21ur-10316
B0511.11	C09B8.4	C17H12.2	21ur-10317
B0511.12	C09B8.8	C18A11.1	21ur-10318
B0511.13	C09D4.6	C18B12.4	21ur-10319
B0511.17	C09E7.10	C18B12.6	21ur-1032
B0511.7	C09E7.7	C18B2.4	21ur-10320
B0513.2	C09E9.1	C18B2.5	21ur-10321
B0513.4	C09G1.2	C18C4.5	21ur-10322
B0524.6	C09G9.1	C18D11.3	21ur-10324
B0546.3	C09G9.5	C18E9.10	21ur-10325
B0546.4	C09H10.10	C18E9.9	21ur-10326
B0563.5	C09H10.5	C18H7.1	21ur-10327
B0563.6	C10C5.1	C23G10.7	21ur-10328
B0563.7	C10C5.7	C23G10.8	21ur-10329
B0564.2	C10G11.6	C23H4.2	21ur-1033
baf-1	C10G8.8	C23H4.6	21ur-10331
bag-1	C11G10.1	C23H4.7	21ur-10332
bar-1	C12D12.1	C23H4.8	21ur-10333
bath-25	C12D12.3	C24A11.2	21ur-10334
bath-36	C12D12.4	C24B5.4	21ur-10335
bath-38	C12D8.1	C24F3.2	21ur-10336
bath-39	C13C4.4	C24G6.8	21ur-10337
bath-40	C13G3.1	C24H11.1	21ur-10338
bath-42	C14A11.9	C24H11.2	21ur-10339
bath-43	C14B1.2	C24H12.4	21ur-1034
bath-44	C14B1.3	C24H12.5	21ur-10340
bbs-9	C14B9.10	C25A1.16	21ur-10341
bca-1	C14B9.3	C25A1.4	21ur-10342
bca-2	C14C10.4	C25A1.5	21ur-10343
bcat-1	C14C10.5	C25A11.2	21ur-10344
BE0003N10.1	C14F11.6	C25D7.15	21ur-10345
BE0003N10.3	C14F11.7	C25E10.8	21ur-10346
bec-1	C14H10.1	C25F6.1	21ur-10347
bed-2	C14H10.2	C25H3.10	21ur-10348
bed-3	C14H10.3	C25H3.12	21ur-10349
ben-1	C15B12.4	C25H3.4	21ur-1035
best-14	C15B12.8	C25H3.9	21ur-10350
best-2	C15C7.5	C26B9.1	21ur-10351
best-24	C15F1.5	C26D10.3	21ur-10352
best-3	C15H11.11	C26D10.4	21ur-10353
best-4	C15H9.2	C26F1.3	21ur-10354
best-5	C15H9.3	C27A12.7	21ur-10355
best-8	C15H9.4	C27A12.9	21ur-10356
bet-1	C15H9.5	C27A2.12	21ur-10357
bet-2	C15H9.9	C27B7.2	21ur-10358
bir-1	C16A3.10	C27C12.1	21ur-10359
bir-2	C16B8.3	C27C12.4	21ur-1036
bli-6	C16B8.4	C27F2.9	21ur-10360
blmp-1	C16D9.6	C27H5.2	21ur-10361
blos-4	C16E9.2	C28A5.6	21ur-10362
bmk-1	C16H3.3	C28C12.11	21ur-10363
bmy-1	C17C3.1	C28G1.2	21ur-10364
bpl-1	C17C3.15	C28H8.4	21ur-10365
bra-2	C17E4.6	C29E4.10	21ur-10366
brc-1	C17G1.14	C29E4.12	21ur-10367
brc-2	C17G1.5	C29E4.13	21ur-10368
brd-1	C17G10.10	C29F5.3	21ur-10369
bre-3	C17G10.2	C29F7.2	21ur-1037
brp-1	C17G10.6	C29F7.3	21ur-10370
bub-1	C17H11.6	C29F9.1	21ur-10371
bub-3	C17H12.2	C29F9.2	21ur-10372
bus-17	C18A11.1	C29F9.8	21ur-10373
bus-18	C18B12.4	C29H12.2	21ur-10374
bus-19	C18B12.6	C30F12.4	21ur-10375
C01A2.1	C18B2.3	C30G12.3	21ur-10376
C01A2.3	C18B2.4	C30G4.4	21ur-10377
C01A2.4	C18B2.5	C30G4.7	21ur-10378
C01A2.5	C18C4.5	C30H6.5	21ur-10379
C01B10.3	C18D11.3	C30H7.2	21ur-1038
C01B10.4	C18E9.10	C31E10.5	21ur-10380
C01B10.9	C18E9.9	C31E10.6	21ur-10381
C01B12.8	C18H7.1	C31H5.4	21ur-10382
C01B4.6	C18H9.1	C31H5.6	21ur-10383
C01B7.3	C23G10.7	C32D5.1	21ur-10384
C01C10.2	C23G10.8	C32D5.6	21ur-10385
C01C4.3	C23H4.2	C32D5.8	21ur-10386
C01F1.3	C23H4.3	C32E8.3	21ur-10387
C01F6.14	C23H4.6	C32E8.5	21ur-10388
C01F6.9	C23H4.7	C33A11.1	21ur-10389
C01G10.7	C23H4.8	C33A11.2	21ur-1039
C01G10.8	C24A11.2	C33A12.1	21ur-10390
C01G5.5	C24A11.5	C33A12.19	21ur-10391
C01G6.5	C24A3.2	C33A12.3	21ur-10392
C01G6.9	C24B5.4	C33A12.4	21ur-10393
C01G8.1	C24F3.2	C33B4.4	21ur-10394
C01H6.2	C24G6.8	C33D9.3	21ur-10395
C01H6.6	C24H11.1	C33H5.13	21ur-10396
C01H6.8	C24H11.2	C34B4.2	21ur-10397
C01H6.9	C24H12.4	C34B7.1	21ur-10398
C02B10.4	C24H12.5	C34C12.1	21ur-10399
C02B10.5	C25A1.16	C34C12.2	21ur-104
C02B4.3	C25A1.4	C34C12.4	21ur-1040
C02B4.4	C25A1.5	C34C12.9	21ur-10400
C02B8.6	C25A11.2	C34D1.4	21ur-10401
C02D5.2	C25D7.15	C34D10.1	21ur-10402
C02D5.4	C25E10.8	C34D10.2	21ur-10403
C02E7.8	C25F6.1	C34E10.10	21ur-10404
C02F12.5	C25H3.10	C34E10.8	21ur-10406
C02F12.9	C25H3.12	C34F11.3	21ur-10407
C02F4.4	C25H3.14	C34F6.5	21ur-10408
C02F5.12	C25H3.4	C35A5.6	21ur-10409
C02F5.14	C25H3.9	C35B1.2	21ur-1041
C02F5.5	C26B9.1	C35B8.3	21ur-10410
C02F5.7	C26D10.3	C35B8.4	21ur-10411
C02H6.3	C26D10.4	C35C5.10	21ur-10412
C03A3.2	C26E1.1	C35C5.3	21ur-10413
C03B1.13	C26F1.3	C35C5.9	21ur-10414
C03B1.2	C27A12.7	C35E7.4	21ur-10415
C03B1.5	C27A12.9	C36B7.8	21ur-10416
C03B1.7	C27A2.12	C36E6.1	21ur-10417
C03B8.2	C27B7.2	C36E6.2	21ur-10418
C03B8.3	C27C12.1	C36E8.1	21ur-10419
C03D6.1	C27C12.4	C36E8.4	21ur-1042
C03H12.1	C27F2.9	C37A2.7	21ur-10420
C03H5.3	C27H5.2	C37A2.8	21ur-10421
C03H5.5	C27H6.9	C37C3.2	21ur-10422
C04A11.2	C28A5.6	C37C3.7	21ur-10423
C04A11.5	C28C12.11	C37C3.9	21ur-10424
C04A2.15	C28G1.2	C37H5.13	21ur-10425
C04C11.1	C28G1.5	C37H5.2	21ur-10426
C04E6.11	C28G1.6	C37H5.3	21ur-10427
C04E7.3	C28H8.4	C37H5.6	21ur-10428
C04F12.1	C29E4.10	C38D4.1	21ur-10429
C04F12.16	C29E4.12	C38H2.2	21ur-1043
C04F12.8	C29E4.13	C39E9.11	21ur-10430
C04F5.9	C29F5.3	C39E9.12	21ur-10431
C04G6.11	C29F7.1	C39E9.8	21ur-10432
C04G6.2	C29F7.2	C39F7.5	21ur-10433
C04G6.4	C29F7.3	C41A3.1	21ur-10434
C05A9.2	C29F9.1	C41A3.2	21ur-10435
C05B5.8	C29F9.2	C41C4.1	21ur-10436
C05C10.2	C29F9.8	C41C4.9	21ur-10437
C05C10.3	C29H12.2	C41G7.3	21ur-10438
C05C10.7	C30E1.2	C41G7.9	21ur-10439
C05C8.2	C30F12.1	C42C1.12	21ur-1044
C05C8.7	C30F12.4	C42D4.1	21ur-10440
C05C9.1	C30G12.3	C42D4.13	21ur-10441
C05D10.4	C30G4.4	C42D4.18	21ur-10442
C05D11.13	C30G4.7	C44B12.3	21ur-10443
C05D11.5	C30G7.5	C44B12.9	21ur-10444
C05D11.7	C30H6.5	C44B7.10	21ur-10445
C05D11.9	C30H7.2	C44B7.11	21ur-10446
C05D12.1	C31E10.5	C44B7.12	21ur-10447
C05D12.2	C31E10.6	C44B7.2	21ur-10449
C05D12.7	C31H5.4	C44B7.6	21ur-1045
C05D9.3	C31H5.6	C44E12.1	21ur-10450
C05D9.4	C31H5.7	C44E4.1	21ur-10451
C05D9.9	C32D5.1	C44E4.4	21ur-10452
C05E11.2	C32D5.10	C44H4.4	21ur-10453
C05E11.3	C32D5.6	C44H9.5	21ur-10454
C05E11.7	C32D5.7	C45B2.6	21ur-10455
C05E7.1	C32D5.8	C45G3.3	21ur-10456
C05G5.1	C32E8.3	C45G9.11	21ur-10457
C05G5.2	C32E8.5	C45G9.2	21ur-10458
C05G5.7	C33A11.1	C46C11.2	21ur-10459
C06A5.1	C33A11.2	C46C2.2	21ur-1046
C06A5.3	C33A12.1	C46C2.5	21ur-10460
C06A5.6	C33A12.19	C46H11.6	21ur-10461
C06A6.4	C33A12.3	C47E12.3	21ur-10462
C06A6.5	C33A12.4	C47E8.4	21ur-10463
C06A6.7	C33B4.4	C47G2.4	21ur-10464
C06A8.8	C33D9.13	C48B4.3	21ur-10465
C06B3.6	C33D9.3	C48B6.3	21ur-10466
C06B3.7	C33H5.13	C48E7.6	21ur-10467
C06B8.3	C34B2.10	C49C3.15	21ur-10468
C06B8.7	C34B2.6	C49C3.7	21ur-10469
C06C3.10	C34B4.2	C49C8.2	21ur-1047
C06C3.4	C34B4.4	C49C8.5	21ur-10470
C06C3.9	C34B7.1	C49G7.1	21ur-10471
C06E2.5	C34C12.1	C49G7.10	21ur-10472
C06E2.9	C34C12.2	C49G7.6	21ur-10473
C06E4.3	C34C12.4	C49H3.6	21ur-10474
C06E4.4	C34C12.9	C50B6.9	21ur-10475
C06E4.6	C34D1.4	C50B8.1	21ur-10476
C06E7.4	C34D10.1	C50D2.5	21ur-10477
C06E8.5	C34D10.2	C50D2.8	21ur-10478
C06G1.1	C34E10.10	C50E3.5	21ur-10479
C06G1.5	C34E10.8	C50F2.1	21ur-1048
C06G3.5	C34F11.3	C50F2.4	21ur-10480
C06G3.6	C34F11.8	C50F4.6	21ur-10481
C06G4.4	C34F6.11	C52B9.4	21ur-10482
C06H2.6	C34F6.5	C52E12.1	21ur-10483
C06H5.8	C35A5.6	C52E4.7	21ur-10484
C07A12.7	C35B1.2	C52G5.2	21ur-10485
C07A4.3	C35B8.3	C53A3.2	21ur-10486
C07A9.2	C35B8.4	C53A5.13	21ur-10487
C07A9.9	C35C5.10	C53A5.6	21ur-10488
C07B5.2	C35C5.3	C53B4.3	21ur-10489
C07B5.4	C35C5.9	C53B4.4	21ur-1049
C07B5.6	C35E7.4	C53C11.4	21ur-10490
C07B5.8	C36B7.8	C53D5.1	21ur-10491
C07D10.5	C36E6.1	C53D5.3	21ur-10492
C07D8.6	C36E6.2	C53H9.2	21ur-10493
C07E3.10	C36E8.1	C53H9.3	21ur-10494
C07H4.1	C36E8.4	C54D2.1	21ur-10495
C07H6.2	C37A2.6	C54G10.4	21ur-10496
C07H6.4	C37A2.7	C54G4.9	21ur-10497
C07H6.9	C37A2.8	C55A1.6	21ur-10498
C08A9.3	C37C3.1	C55A1.7	21ur-10499
C08B11.8	C37C3.2	C55A6.1	21ur-105
C08B6.10	C37C3.7	C55A6.10	21ur-1050
C08B6.2	C37C3.9	C55A6.11	21ur-10500
C08D8.1	C37H5.13	C55A6.12	21ur-10502
C08E8.4	C37H5.2	C55A6.3	21ur-10503
C08F8.9	C37H5.3	C55A6.6	21ur-10504
C08G9.1	C37H5.6	C55A6.9	21ur-10505
C08H9.15	C38D4.1	C56A3.4	21ur-10506
C08H9.16	C38H2.2	C56A3.5	21ur-10507
C08H9.2	C39B10.7	C56A3.6	21ur-10508
C09B7.2	C39D10.3	C56E10.3	21ur-10509
C09B8.8	C39E9.11	C56E6.2	21ur-1051
C09B9.1	C39E9.12	C56E6.4	21ur-10510
C09D4.1	C39E9.8	C56E6.9	21ur-10511
C09D4.2	C39F7.5	C56G2.3	21ur-10512
C09E7.4	C40H1.3	C56G2.7	21ur-10513
C09E7.7	C41A3.1	C56G2.9	21ur-10514
C09E8.1	C41A3.2	C56G7.2	21ur-10515
C09F12.2	C41C4.1	C56G7.3	21ur-10516
C09F5.1	C41C4.9	cal-5	21ur-10517
C09G9.1	C41D11.3	calf-1	21ur-10518
C09G9.3	C41G7.3	calu-1	21ur-10519
C09G9.5	C41G7.9	calu-2	21ur-1052
C09H10.10	C42C1.12	cam-1	21ur-10520
C09H10.5	C42D4.1	camt-1	21ur-10521
C09H5.1	C42D4.13	cap-1	21ur-10522
C10A4.10	C42D4.18	cap-2	21ur-10523
C10A4.13	C44B12.3	cars-1	21ur-10524
C10C5.1	C44B12.9	cas-1	21ur-10525
C10C5.2	C44B7.10	cash-1	21ur-10526
C10G11.6	C44B7.11	cat-1	21ur-10527
C10H11.7	C44B7.12	catp-3	21ur-10528
C11D2.4	C44B7.2	catp-5	21ur-10529
C11E4.6	C44B7.6	catp-8	21ur-1053
C11E4.7	C44E12.1	cav-2	21ur-10530
C11E4.8	C44E4.1	cbl-1	21ur-10531
C11G10.1	C44E4.4	cblc-1	21ur-10532
C11H1.3	C44H4.4	cbp-1	21ur-10533
C11H1.8	C44H9.5	cbs-1	21ur-10534
C11H1.9	C44H9.7	CC8.2	21ur-10535
C12D8.1	C45B11.2	ccch-1	21ur-10537
C12D8.21	C45B11.5	ccg-1	21ur-10538
C12D8.9	C45B11.8	ccm-3	21ur-10539
C13A2.12	C45B11.9	ccnk-1	21ur-1054
C13B4.1	C45B2.6	cco-1	21ur-10540
C13B7.6	C45G3.3	cco-2	21ur-10541
C13C12.2	C45G9.11	ccr-4	21ur-10542
C13C4.7	C45G9.2	cct-1	21ur-10543
C13C4.8	C46C11.2	cct-2	21ur-10544
C13F10.2	C46C11.3	cct-5	21ur-10545
C13F10.6	C46C2.2	cct-6	21ur-10546
C13G3.1	C46C2.5	cct-8	21ur-10547
C14A11.6	C46C2.6	cdc-14	21ur-10548
C14A11.9	C46C2.7	cdc-42	21ur-10549
C14A4.12	C46F4.3	cdc-48.1	21ur-1055
C14A4.6	C46H11.1	cdc-48.2	21ur-10550
C14A4.7	C46H11.10	cdc-6	21ur-10551
C14B1.2	C46H11.3	cdc-7	21ur-10552
C14B1.3	C46H11.6	cdgs-1	21ur-10553
C14B9.10	C47D12.8	cdk-4	21ur-10554
C14B9.2	C47E12.10	cdk-5	21ur-10555
C14B9.3	C47E12.12	cdk-9	21ur-10556
C14B9.8	C47E12.3	cdr-2	21ur-10557
C14C10.4	C47E8.4	cdr-3	21ur-10558
C14C10.5	C47G2.4	cdr-6	21ur-10559
C14C11.7	C48B4.3	cebp-1	21ur-1056
C14F11.2	C48B6.3	cec-1	21ur-10560
C14F11.6	C48E7.6	ced-12	21ur-10561
C14F11.7	C49A9.9	ced-5	21ur-10562
C14H10.1	C49C3.10	ced-7	21ur-10563
C14H10.2	C49C3.15	ced-9	21ur-10564
C14H10.3	C49C3.7	ceeh-1	21ur-10565
C15A11.7	C49C3.9	ceeh-2	21ur-10566
C15B12.4	C49C8.2	ceh-14	21ur-10567
C15B12.8	C49C8.5	ceh-18	21ur-10568
C15C6.3	C49G7.1	ceh-79	21ur-10569
C15C7.5	C49G7.10	ceh-8	21ur-1057
C15C8.4	C49G7.6	cept-1	21ur-10570
C15C8.5	C49H3.12	cept-2	21ur-10571
C15F1.1	C49H3.6	cfim-1	21ur-10572
C15F1.2	C50B6.9	cfim-2	21ur-10573
C15F1.5	C50B8.1	cgh-1	21ur-10574
C15H11.11	C50B8.6	cgp-1	21ur-10575
C15H7.4	C50D2.5	cgr-1	21ur-10576
C15H9.2	C50D2.8	cgt-3	21ur-10577
C15H9.4	C50E3.5	chaf-2	21ur-10579
C15H9.5	C50E3.6	chat-1	21ur-1058
C15H9.9	C50F2.1	chch-3	21ur-10580
C16A11.2	C50F2.4	chd-3	21ur-10581
C16A3.10	C50F4.6	chil-24	21ur-10582
C16A3.4	C50F7.6	chk-1	21ur-10583
C16A3.6	C50H11.17	chp-1	21ur-10584
C16B8.2	C51E3.10	chtl-1	21ur-10585
C16B8.3	C51E3.9	chup-1	21ur-10587
C16B8.4	C52B9.4	cids-2	21ur-10588
C16C10.4	C52E12.1	cil-1	21ur-10589
C16C8.2	C52E4.7	cka-1	21ur-1059
C16D9.3	C52G5.2	ckb-2	21ur-10590
C16D9.6	C53A3.2	ckc-1	21ur-10591
C16E9.1	C53A5.13	cki-1	21ur-10592
C16E9.2	C53A5.6	ckk-1	21ur-10593
C16H3.3	C53B4.3	cku-80	21ur-10594
C17B7.2	C53B4.4	clc-2	21ur-10595
C17C3.1	C53B7.3	clec-125	21ur-10596
C17C3.15	C53C11.4	clec-126	21ur-10597
C17C3.3	C53C9.2	clec-180	21ur-10598
C17D12.3	C53D5.1	clec-221	21ur-10599
C17D12.7	C53D5.3	clec-57	21ur-106
C17D12.9	C53D5.5	clh-5	21ur-1060
C17E4.20	C53H9.2	clh-6	21ur-10600
C17E4.6	C53H9.3	clic-1	21ur-10601
C17G1.14	C54D10.3	clp-4	21ur-10602
C17G1.5	C54D2.1	clpp-1	21ur-10604
C17G10.10	C54F6.17	clu-1	21ur-10605
C17G10.2	C54G10.4	cmd-1	21ur-10606
C17G10.6	C54G4.9	cnb-1	21ur-10607
C17G10.7	C55A1.6	cng-3	21ur-10608
C17H11.2	C55A1.7	cnk-1	21ur-10609
C17H11.6	C55A6.1	cnp-3	21ur-1061
C17H12.11	C55A6.10	coel-1	21ur-10610
C17H12.2	C55A6.11	cof-2	21ur-10611
C18A11.1	C55A6.12	cogc-1	21ur-10612
C18A3.10	C55A6.3	cogc-2	21ur-10613
C18A3.9	C55A6.6	cogc-3	21ur-10614
C18B12.4	C55A6.9	cogc-6	21ur-10615
C18B12.6	C56A3.4	col-103	21ur-10616
C18B2.4	C56A3.5	col-117	21ur-10617
C18B2.5	C56A3.6	col-128	21ur-10618
C18C4.5	C56E10.3	col-145	21ur-10619
C18C4.7	C56E6.2	col-153	21ur-1062
C18D11.1	C56E6.4	col-166	21ur-10620
C18D11.3	C56E6.9	col-167	21ur-10621
C18E3.3	C56G2.3	col-181	21ur-10622
C18E3.4	C56G2.7	col-185	21ur-10623
C18E3.5	C56G2.9	col-2	21ur-10624
C18E3.9	C56G7.2	col-3	21ur-10625
C18E9.10	C56G7.3	col-38	21ur-10626
C18E9.2	cab-1	col-63	21ur-10627
C18E9.4	cal-1	col-72	21ur-10628
C18E9.5	cal-2	col-8	21ur-10629
C18E9.9	cal-5	col-85	21ur-1063
C18F10.7	calf-1	col-99	21ur-10630
C18H2.2	calu-1	comt-3	21ur-10631
C18H7.1	calu-2	comt-5	21ur-10632
C18H9.3	cam-1	copz-1	21ur-10633
C18H9.5	camt-1	coq-1	21ur-10634
C23F12.4	cap-1	coq-3	21ur-10635
C23G10.2	cap-2	coq-6	21ur-10636
C23G10.5	capg-1	cor-1	21ur-10637
C23G10.7	cars-1	cosa-1	21ur-10638
C23G10.8	cas-1	cpf-1	21ur-10639
C23H3.2	cash-1	cpi-1	21ur-1064
C23H3.3	cat-1	cpi-2	21ur-10640
C23H4.2	catp-3	cpin-1	21ur-10641
C23H4.6	catp-5	cpl-1	21ur-10642
C23H4.7	catp-6	cpn-3	21ur-10643
C23H4.8	catp-8	cpna-3	21ur-10644
C24A1.3	cav-2	cpr-6	21ur-10645
C24A11.2	cbl-1	cpsf-1	21ur-10646
C24A3.4	cblc-1	cpt-1	21ur-10647
C24B5.4	cbp-1	cpt-2	21ur-10648
C24D10.4	cbs-1	cpz-1	21ur-10649
C24D10.6	CC8.2	crh-1	21ur-1065
C24F3.2	ccch-1	crh-2	21ur-10650
C24G6.2	ccg-1	cri-1	21ur-10651
C24G6.8	ccm-3	cri-2	21ur-10652
C24H10.1	ccnk-1	crls-1	21ur-10653
C24H10.2	cco-1	crml-1	21ur-10654
C24H10.3	cco-2	crt-1	21ur-10655
C24H11.1	ccr-4	csb-1	21ur-10656
C24H11.2	cct-1	csc-1	21ur-10657
C24H12.4	cct-2	csn-1	21ur-10658
C24H12.5	cct-5	ctg-2	21ur-10659
C25A1.1	cct-6	cth-2	21ur-1066
C25A1.15	cct-8	ctl-3	21ur-10660
C25A1.16	CD4.5	ctns-1	21ur-10661
C25A1.4	cdc-14	ctps-1	21ur-10662
C25A1.5	cdc-42	cts-1	21ur-10663
C25A11.2	cdc-48.1	cul-3	21ur-10664
C25D7.15	cdc-48.2	cul-5	21ur-10665
C25D7.9	cdc-6	cup-2	21ur-10666
C25E10.10	cdc-7	cut-5	21ur-10667
C25E10.4	cdgs-1	cutl-17	21ur-10668
C25E10.5	cdk-4	cutl-18	21ur-10669
C25E10.8	cdk-5	cutl-23	21ur-1067
C25F6.1	cdk-9	cutl-29	21ur-10670
C25F6.6	cdr-2	cux-7	21ur-10671
C25F9.4	cdr-3	cyb-1	21ur-10672
C25F9.5	cdr-6	cyc-1	21ur-10673
C25H3.10	cebp-1	cyc-2.1	21ur-10674
C25H3.11	cec-1	cye-1	21ur-10675
C25H3.12	ced-12	cyk-3	21ur-10676
C25H3.4	ced-5	cyk-4	21ur-10677
C25H3.9	ced-6	cyl-1	21ur-10678
C26B2.5	ced-7	cyld-1	21ur-10679
C26B2.7	ced-9	cyn-1	21ur-1068
C26B2.8	ceeh-1	cyn-10	21ur-10680
C26B9.1	ceeh-2	cyn-2	21ur-10681
C26B9.2	ceh-13	cyn-3	21ur-10682
C26B9.3	ceh-14	cyn-4	21ur-10683
C26C6.4	ceh-18	cyn-5	21ur-10684
C26D10.3	ceh-39	cyn-7	21ur-10685
C26D10.4	ceh-60	cyn-8	21ur-10686
C26D10.6	ceh-76	cyp-13A2	21ur-10687
C26E6.12	ceh-79	cyp-13A4	21ur-10688
C26F1.1	ceh-8	cyp-13A5	21ur-10689
C26F1.3	ceh-89	cyp-13A6	21ur-1069
C26H9A.2	ceh-92	cyp-13A7	21ur-10690
C27A12.4	cept-1	cyp-14A1	21ur-10691
C27A12.7	cept-2	cyp-14A4	21ur-10692
C27A12.9	cex-1	cyp-25A1	21ur-10693
C27A2.12	cex-2	cyp-25A2	21ur-10694
C27A7.5	cfim-1	cyp-25A3	21ur-10695
C27B7.2	cfim-2	cyp-33A1	21ur-10696
C27B7.7	cgh-1	cyp-33C2	21ur-10697
C27B7.9	cgp-1	cyp-33C8	21ur-10698
C27C12.1	cgr-1	cyp-33C9	21ur-10699
C27C12.4	cgt-3	cyp-34A10	21ur-107
C27D8.2	chaf-2	cyp-34A8	21ur-1070
C27D8.3	chat-1	cyp-34A9	21ur-10700
C27F2.8	chch-3	cyp-36A1	21ur-10701
C27F2.9	chd-3	cyp-43A1	21ur-10702
C27H5.2	chil-24	cysl-1	21ur-10703
C27H6.3	chk-1	cytb-5.1	21ur-10704
C27H6.8	chp-1	czw-1	21ur-10705
C28A5.6	chtl-1	D1005.1	21ur-10706
C28C12.11	chup-1	D1005.2	21ur-10708
C28D4.10	chw-1	D1005.4	21ur-10709
C28G1.10	cids-2	D1007.15	21ur-1071
C28G1.2	cif-1	D1007.5	21ur-10710
C28H8.1	cil-1	D1014.4	21ur-10711
C28H8.2	cka-1	D1025.11	21ur-10712
C28H8.3	ckb-2	D1044.1	21ur-10713
C28H8.4	ckc-1	D1046.2	21ur-10714
C28H8.5	cki-1	D1053.2	21ur-10715
C29A12.1	ckk-1	D1054.1	21ur-10716
C29E4.10	ckr-2	D1086.1	21ur-10717
C29E4.12	cku-80	D1086.12	21ur-10718
C29E4.13	clc-1	D1086.2	21ur-10719
C29E4.15	clc-2	D1086.3	21ur-1072
C29F3.3	clc-4	D1086.9	21ur-10720
C29F5.1	clec-125	D2005.3	21ur-10721
C29F5.3	clec-126	D2005.4	21ur-10722
C29F7.2	clec-178	D2007.1	21ur-10723
C29F7.3	clec-180	D2021.4	21ur-10724
C29F9.1	clec-205	D2023.6	21ur-10725
C29F9.2	clec-221	D2024.4	21ur-10726
C29F9.8	clec-5	D2030.12	21ur-10727
C29H12.2	clec-57	D2030.2	21ur-10728
C30A5.3	clec-78	D2030.3	21ur-10729
C30B5.2	clec-86	D2030.4	21ur-1073
C30B5.4	clh-5	D2045.2	21ur-10730
C30B5.6	clh-6	D2063.1	21ur-10731
C30F12.4	clic-1	D2096.5	21ur-10732
C30F12.5	clp-1	D2096.7	21ur-10733
C30F2.3	clp-4	dab-1	21ur-10734
C30G12.1	clpp-1	dad-1	21ur-10735
C30G12.3	clu-1	daf-12	21ur-10736
C30G4.4	cmd-1	daf-14	21ur-10737
C30G4.5	cnb-1	daf-15	21ur-10738
C30G4.7	cnc-11	daf-16	21ur-10739
C30H6.5	cng-3	daf-18	21ur-1074
C30H6.7	cnk-1	daf-21	21ur-10740
C30H6.9	cnp-3	daf-3	21ur-10741
C30H7.2	coel-1	daf-5	21ur-10742
C31B8.8	cof-2	dao-3	21ur-10743
C31C9.2	cogc-1	dao-5	21ur-10744
C31C9.7	cogc-2	dao-6	21ur-10745
C31E10.5	cogc-3	dars-1	21ur-10746
C31E10.6	cogc-6	dcap-2	21ur-10747
C31H2.4	col-103	dcn-1	21ur-10748
C31H5.4	col-117	dcp-66	21ur-10749
C31H5.6	col-120	dct-1	21ur-1075
C32D5.1	col-128	dct-6	21ur-10750
C32D5.11	col-129	ddb-1	21ur-10751
C32D5.12	col-145	ddp-1	21ur-10752
C32D5.6	col-153	ddx-17	21ur-10753
C32D5.8	col-166	ddx-19	21ur-10754
C32E8.3	col-167	ddx-23	21ur-10755
C32E8.4	col-176	deg-1	21ur-10756
C32E8.5	col-181	del-5	21ur-10757
C32E8.9	col-185	dgk-2	21ur-10758
C32F10.8	col-2	dgtr-1	21ur-10759
C33A11.1	col-3	DH11.2	21ur-1076
C33A11.2	col-38	dhhc-1	21ur-10760
C33A12.1	col-63	dhhc-14	21ur-10761
C33A12.19	col-72	dhs-1	21ur-10762
C33A12.3	col-8	dhs-13	21ur-10763
C33A12.4	col-85	dhs-16	21ur-10764
C33B4.4	col-99	dhs-19	21ur-10765
C33D3.3	comt-3	dhs-22	21ur-10766
C33D9.3	comt-5	dhs-25	21ur-10767
C33E10.10	copz-1	dhs-28	21ur-10768
C33E10.8	coq-1	dhs-29	21ur-10769
C33F10.8	coq-2	dhs-3	21ur-1077
C33G3.4	coq-3	dhs-30	21ur-10770
C33H5.13	coq-6	dhs-8	21ur-10771
C34B2.11	cor-1	dhs-9	21ur-10772
C34B2.8	cosa-1	did-2	21ur-10773
C34B4.2	cpf-1	dif-1	21ur-10774
C34B7.1	cpi-1	dim-1	21ur-10775
C34C12.1	cpi-2	din-1	21ur-10776
C34C12.12	cpin-1	div-1	21ur-10777
C34C12.2	cpl-1	djr-1.2	21ur-10778
C34C12.4	cpn-3	dlc-1	21ur-10779
C34C12.7	cpna-2	dld-1	21ur-1078
C34C12.8	cpna-3	dlg-1	21ur-10780
C34C12.9	cpr-6	dlk-1	21ur-10781
C34C6.2	cpsf-1	dmd-6	21ur-10782
C34D1.4	cpt-1	dmd-7	21ur-10783
C34D10.1	cpt-2	dna-2	21ur-10784
C34D10.2	cpz-1	dnc-1	21ur-10785
C34E10.10	cra-1	dnc-3	21ur-10786
C34E10.8	crh-1	dnj-11	21ur-10787
C34E7.3	crh-2	dnj-12	21ur-10788
C34E7.4	cri-1	dnj-13	21ur-10789
C34F11.3	cri-2	dnj-14	21ur-1079
C34F6.1	crls-1	dnj-16	21ur-10790
C34F6.10	crml-1	dnj-19	21ur-10791
C34F6.5	crt-1	dnj-2	21ur-10792
C34F6.7	csb-1	dnj-20	21ur-10793
C34H4.5	csc-1	dnj-22	21ur-10794
C35A11.4	csn-1	dnj-23	21ur-10795
C35A5.10	csq-1	dnj-24	21ur-10796
C35A5.11	ctg-2	dnj-25	21ur-10797
C35A5.3	cth-2	dnj-29	21ur-10798
C35A5.6	ctl-3	dnj-4	21ur-10799
C35A5.8	ctns-1	dnj-5	21ur-108
C35B1.2	ctps-1	dnj-9	21ur-1080
C35B1.5	cts-1	dod-18	21ur-10800
C35B8.3	cua-1	dog-1	21ur-10801
C35B8.4	cul-3	dos-1	21ur-10802
C35C5.10	cul-5	dos-3	21ur-10803
C35C5.3	cup-2	dot-1.1	21ur-10804
C35C5.8	cut-5	dpf-3	21ur-10805
C35C5.9	cutl-17	dpff-1	21ur-10806
C35D10.13	cutl-18	dpl-1	21ur-10807
C35E7.4	cutl-23	dpm-3	21ur-10808
C35E7.6	cutl-29	dpt-1	21ur-10809
C35E7.9	cux-7	dpy-19	21ur-1081
C36A4.11	cyb-1	dpy-23	21ur-10810
C36A4.4	cyb-3	dpy-30	21ur-10811
C36A4.5	cyc-1	dpy-31	21ur-10812
C36B7.6	cyc-2.1	drap-1	21ur-10813
C36B7.8	cye-1	drr-1	21ur-10814
C36E6.1	cyk-3	drr-2	21ur-10815
C36E6.2	cyk-4	dsbn-1	21ur-10816
C36E8.1	cyl-1	dsh-1	21ur-10817
C36E8.4	cyld-1	dur-1	21ur-10818
C37A2.7	cyn-1	dvc-1	21ur-10819
C37A2.8	cyn-10	dve-1	21ur-1082
C37A5.3	cyn-2	DY3.8	21ur-10820
C37A5.7	cyn-3	dyc-1	21ur-10821
C37C3.2	cyn-4	dyci-1	21ur-10822
C37C3.7	cyn-5	dyf-1	21ur-10823
C37C3.9	cyn-7	dyf-6	21ur-10824
C37E2.2	cyn-8	dyn-1	21ur-10825
C37H5.13	cyn-9	dys-1	21ur-10826
C37H5.2	cyp-13A2	E01A2.1	21ur-10827
C37H5.3	cyp-13A4	E01B7.2	21ur-10828
C37H5.5	cyp-13A5	E01G4.3	21ur-10829
C37H5.6	cyp-13A6	E01G4.5	21ur-1083
C38C10.2	cyp-13A7	E02D9.1	21ur-10831
C38D4.1	cyp-14A1	E03H4.8	21ur-10832
C38H2.2	cyp-14A4	E04A4.5	21ur-10833
C39D10.1	cyp-25A1	E04F6.2	21ur-10834
C39D10.6	cyp-25A2	E04F6.6	21ur-10835
C39E9.11	cyp-25A3	E04F6.8	21ur-10836
C39E9.12	cyp-33A1	E04F6.9	21ur-10837
C39E9.7	cyp-33C2	eak-6	21ur-10838
C39E9.8	cyp-33C8	ears-2	21ur-10839
C39F7.5	cyp-33C9	eat-16	21ur-1084
C39H7.4	cyp-33E2	eat-3	21ur-10840
C41A3.1	cyp-34A10	ech-2	21ur-10841
C41A3.2	cyp-34A8	ech-3	21ur-10842
C41C4.1	cyp-34A9	ech-5	21ur-10843
C41C4.9	cyp-35A2	ech-6	21ur-10844
C41D11.4	cyp-36A1	eea-1	21ur-10845
C41D11.6	cyp-43A1	EEED8.10	21ur-10846
C41G7.3	cysl-1	EEED8.16	21ur-10847
C41G7.7	cytb-5.1	eef-1A.1	21ur-10848
C41G7.9	czw-1	eef-1A.2	21ur-1085
C42C1.12	D1005.1	eef-1B.1	21ur-10850
C42C1.13	D1005.2	eef-1B.2	21ur-10851
C42C1.2	D1005.4	eef-1G	21ur-10852
C42C1.4	D1007.15	eef-2	21ur-10853
C42D4.1	D1007.5	eel-1	21ur-10854
C42D4.13	D1014.4	efa-6	21ur-10855
C42D4.18	D1025.11	efl-1	21ur-10856
C42D4.2	D1044.1	EGAP1.1	21ur-10857
C42D4.3	D1044.6	EGAP9.3	21ur-10858
C43C3.4	D1046.2	egg-5	21ur-10859
C43E11.12	D1053.2	egl-10	21ur-1086
C43H6.3	D1053.4	egl-17	21ur-10860
C43H6.4	D1054.1	egl-27	21ur-10861
C44B11.6	D1054.5	egl-30	21ur-10862
C44B12.3	D1086.1	egl-4	21ur-10863
C44B12.9	D1086.12	egl-44	21ur-10864
C44B7.10	D1086.2	egl-45	21ur-10865
C44B7.11	D1086.3	egl-9	21ur-10866
C44B7.12	D1086.8	ego-2	21ur-10867
C44B7.2	D1086.9	ehbp-1	21ur-10868
C44B7.6	D2005.3	eif-1	21ur-10869
C44C1.1	D2005.4	eif-1.A	21ur-1087
C44C1.5	D2007.1	eif-3.B	21ur-10870
C44C1.6	D2021.4	eif-3.C	21ur-10871
C44C10.11	D2023.6	eif-3.F	21ur-10873
C44C10.4	D2024.4	eif-3.G	21ur-10875
C44C10.9	D2030.12	eif-3.I	21ur-10876
C44C11.6	D2030.2	eif-3.J	21ur-10877
C44E12.1	D2030.3	eif-6	21ur-10878
C44E4.1	D2030.4	ekl-1	21ur-10879
C44E4.4	D2045.2	ekl-4	21ur-1088
C44H4.4	D2063.1	ekl-5	21ur-10880
C44H9.5	D2085.7	elb-1	21ur-10881
C45B2.2	D2096.5	elo-1	21ur-10882
C45B2.6	D2096.7	elo-2	21ur-10883
C45E5.1	dab-1	elo-3	21ur-10884
C45G3.3	dad-1	elt-3	21ur-10885
C45G9.11	daf-12	emb-1	21ur-10886
C45G9.2	daf-14	emb-5	21ur-10887
C45G9.5	daf-15	emb-8	21ur-10888
C45G9.7	daf-16	emo-1	21ur-10889
C46A5.4	daf-18	enol-1	21ur-1089
C46C11.2	daf-21	enpl-1	21ur-10890
C46C2.2	daf-3	ensa-1	21ur-10891
C46C2.5	daf-5	ent-2	21ur-10892
C46F11.4	dao-3	ent-7	21ur-10893
C46F2.1	dao-5	eor-2	21ur-10894
C46G7.5	dao-6	epc-1	21ur-10895
C46H11.6	dars-1	epg-4	21ur-10896
C47D12.2	dcap-2	epg-8	21ur-10897
C47E12.2	dcn-1	epg-9	21ur-10898
C47E12.3	dcp-66	epn-1	21ur-10899
C47E12.7	dct-1	eps-8	21ur-109
C47E8.11	dct-11	ercc-1	21ur-1090
C47E8.4	dct-3	erd-2	21ur-10900
C47G2.3	dct-6	erfa-3	21ur-10901
C47G2.4	ddb-1	erp-1	21ur-10902
C48B4.13	ddp-1	erv-46	21ur-10903
C48B4.3	ddx-17	ethe-1	21ur-10904
C48B6.10	ddx-19	etr-1	21ur-10905
C48B6.3	ddx-23	ets-10	21ur-10906
C48B6.9	deb-1	ets-4	21ur-10907
C48D1.1	deg-1	ets-5	21ur-10908
C48E7.1	deg-3	ets-6	21ur-10909
C48E7.2	del-5	ets-9	21ur-1091
C48E7.6	dgk-2	evl-14	21ur-10910
C49A9.10	dgtr-1	exoc-7	21ur-10911
C49C3.15	DH11.2	exos-3	21ur-10912
C49C3.4	dhcr-7	exos-8	21ur-10913
C49C3.6	dhhc-1	F01D4.5	21ur-10914
C49C3.7	dhhc-14	F01D5.10	21ur-10915
C49C8.2	dhs-1	F01F1.11	21ur-10916
C49C8.5	dhs-12	F01F1.3	21ur-10917
C49F5.3	dhs-13	F01G10.10	21ur-10918
C49F5.7	dhs-16	F01G4.6	21ur-10919
C49F5.8	dhs-18	F02A9.4	21ur-1092
C49F8.1	dhs-19	F02C12.1	21ur-10920
C49F8.3	dhs-22	F02C12.3	21ur-10921
C49G7.1	dhs-25	F02E9.1	21ur-10922
C49G7.10	dhs-28	F02E9.3	21ur-10923
C49G7.6	dhs-29	F02E9.5	21ur-10924
C49H3.3	dhs-3	F02E9.7	21ur-10926
C49H3.6	dhs-30	F02H6.4	21ur-10927
C49H3.9	dhs-8	F07C6.4	21ur-10928
C50A2.3	dhs-9	F07F6.4	21ur-10929
C50B6.3	did-2	F07F6.8	21ur-1093
C50B6.9	dif-1	F08B12.4	21ur-10930
C50B8.1	dim-1	F08B4.7	21ur-10931
C50B8.4	din-1	F08B6.1	21ur-10932
C50D2.5	div-1	F08C6.5	21ur-10933
C50D2.8	djr-1.2	F08F3.8	21ur-10934
C50E3.5	dlc-1	F08F8.10	21ur-10935
C50F2.1	dlc-2	F08F8.4	21ur-10936
C50F2.4	dlc-3	F08G12.2	21ur-10937
C50F4.1	dld-1	F08G12.3	21ur-10938
C50F4.4	dlg-1	F08G12.5	21ur-10939
C50F4.6	dlk-1	F08G2.4	21ur-1094
C50F4.8	dmd-6	F08G2.5	21ur-10940
C52A10.1	dmd-7	F09A5.4	21ur-10941
C52B9.4	dna-2	F09B9.5	21ur-10942
C52B9.8	dnc-1	F09C8.2	21ur-10944
C52D10.3	dnc-3	F09E5.14	21ur-10945
C52E12.1	dnj-11	F09E5.3	21ur-10946
C52E2.3	dnj-12	F09F7.4	21ur-10947
C52E4.7	dnj-13	F09F7.5	21ur-10948
C52G5.2	dnj-14	F09F7.6	21ur-10949
C53A3.2	dnj-16	F09F7.7	21ur-1095
C53A5.13	dnj-19	F09G2.2	21ur-10950
C53A5.6	dnj-2	F10A3.17	21ur-10951
C53B4.3	dnj-20	F10B5.8	21ur-10952
C53B4.4	dnj-22	F10C2.4	21ur-10953
C53C11.4	dnj-23	F10D2.10	21ur-10954
C53D5.1	dnj-24	F10D7.5	21ur-10955
C53D5.3	dnj-25	F10E7.11	21ur-10956
C53D6.6	dnj-28	F10E7.5	21ur-10957
C53H9.2	dnj-29	F10E9.4	21ur-10958
C53H9.3	dnj-4	F10E9.5	21ur-10959
C54D1.7	dnj-5	F10G7.10	21ur-1096
C54D10.13	dnj-9	F10G7.5	21ur-10960
C54D10.14	dod-18	F10G7.6	21ur-10961
C54D2.1	dod-3	F10G8.8	21ur-10962
C54D2.2	dog-1	F11A1.2	21ur-10963
C54E10.11	dos-1	F11A10.6	21ur-10964
C54E4.1	dos-3	F11A10.7	21ur-10965
C54E4.2	dot-1.1	F11C1.1	21ur-10966
C54E4.5	doxa-1	F11C1.4	21ur-10967
C54F6.18	dpf-3	F11C1.5	21ur-10968
C54F6.6	dpff-1	F11C1.7	21ur-10969
C54G10.1	dpl-1	F11C1.9	21ur-1097
C54G10.4	dpm-3	F11C3.1	21ur-10970
C54G4.9	dpt-1	F11E6.10	21ur-10971
C55A1.6	dpy-19	F11E6.7	21ur-10972
C55A1.7	dpy-23	F11G11.5	21ur-10973
C55A6.1	dpy-30	F12A10.1	21ur-10974
C55A6.10	dpy-31	F12D9.2	21ur-10975
C55A6.11	drap-1	F12F6.2	21ur-10976
C55A6.12	drh-1	F13B12.1	21ur-10977
C55A6.3	drr-1	F13B9.1	21ur-10978
C55A6.4	drr-2	F13B9.2	21ur-10979
C55A6.6	dsbn-1	F13C5.2	21ur-1098
C55A6.9	dsh-1	F13D11.3	21ur-10980
C55B6.1	dur-1	F13D11.4	21ur-10981
C55C3.2	dvc-1	F13D12.10	21ur-10982
C56A3.4	dve-1	F13D12.3	21ur-10983
C56A3.5	DY3.8	F13D12.8	21ur-10984
C56A3.6	dyc-1	F13E6.1	21ur-10985
C56C10.11	dyci-1	F13E6.5	21ur-10986
C56E10.3	dyf-1	F13G3.10	21ur-10988
C56E6.2	dyf-6	F13G3.6	21ur-10989
C56E6.4	dyn-1	F13G3.7	21ur-1099
C56E6.9	dys-1	F13H10.4	21ur-10990
C56G2.15	E01A2.1	F13H10.8	21ur-10992
C56G2.3	E01B7.2	F13H6.3	21ur-10993
C56G2.7	E01G4.3	F14B4.1	21ur-10994
C56G2.9	E01G4.5	F14B8.5	21ur-10995
C56G7.2	E01G6.2	F14D12.1	21ur-10996
C56G7.3	E02D9.1	F14F9.8	21ur-10997
cacn-1	E03H4.8	F15B9.10	21ur-10998
cal-4	E04A4.5	F15D3.6	21ur-10999
cal-5	E04F6.15	F16A11.1	21ur-11
calf-1	E04F6.2	F16A11.2	21ur-110
calu-1	E04F6.6	F16B12.6	21ur-1100
calu-2	E04F6.8	F16F9.1	21ur-11000
cam-1	E04F6.9	F16H11.1	21ur-11001
camt-1	eak-4	F17C11.1	21ur-11002
cap-1	eak-6	F17C11.10	21ur-11003
cap-2	ears-2	F17C11.11	21ur-11004
car-1	eat-16	F17C11.13	21ur-11005
cars-1	eat-3	F17C11.4	21ur-11006
cas-1	ech-2	F17C11.6	21ur-11007
cash-1	ech-3	F17C11.7	21ur-11008
cat-1	ech-5	F17E5.2	21ur-11009
cat-4	ech-6	F17H10.1	21ur-1101
catp-1	eea-1	F17H10.2	21ur-11010
catp-3	EEED8.10	F18A1.7	21ur-11011
catp-4	EEED8.15	F18C5.10	21ur-11012
catp-5	EEED8.16	F18C5.5	21ur-11013
catp-7	eef-1A.1	F18E9.4	21ur-11014
catp-8	eef-1A.2	F18H3.1	21ur-11015
cav-2	eef-1B.1	F18H3.4	21ur-11016
cbl-1	eef-1B.2	F19B10.1	21ur-11017
cblc-1	eef-1G	F19B2.5	21ur-11018
cbp-1	eef-2	F19B6.1	21ur-11019
cbs-1	eel-1	F19C6.2	21ur-1102
CC8.2	efa-6	F19F10.11	21ur-11020
ccch-1	efl-1	F19F10.12	21ur-11021
ccch-3	eftu-2	F19F10.9	21ur-11022
ccdc-47	EGAP1.1	F19G12.10	21ur-11023
ccf-1	EGAP4.1	F19H6.5	21ur-11024
ccg-1	EGAP9.3	F19H6.6	21ur-11025
ccm-3	egas-1	F20C5.7	21ur-11026
ccnk-1	egg-5	F20D1.3	21ur-11027
cco-1	egl-10	F20D6.11	21ur-11028
cco-2	egl-17	F20G2.2	21ur-11029
ccr-4	egl-27	F20G2.3	21ur-1103
cct-1	egl-30	F20H11.4	21ur-11030
cct-2	egl-4	F21A10.2	21ur-11031
cct-3	egl-44	F21C10.10	21ur-11032
cct-4	egl-45	F21C3.6	21ur-11033
cct-5	egl-9	F21C3.7	21ur-11034
cct-6	ego-1	F21D5.7	21ur-11035
cct-7	ego-2	F21F3.6	21ur-11036
cct-8	ehbp-1	F21F3.7	21ur-11037
ccz-1	eif-1	F22B7.9	21ur-11038
CD4.11	eif-1.A	F22B8.7	21ur-11039
cdc-14	eif-3.B	F22D6.2	21ur-1104
cdc-37	eif-3.C	F22D6.8	21ur-11040
cdc-42	eif-3.F	F22D6.9	21ur-11041
cdc-48.1	eif-3.G	F22E12.1	21ur-11042
cdc-48.2	eif-3.I	F22E12.3	21ur-11043
cdc-6	eif-3.J	F22E5.21	21ur-11044
cdc-7	eif-6	F22E5.9	21ur-11045
cdf-1	ekl-1	F22F7.1	21ur-11046
cdf-2	ekl-4	F22F7.2	21ur-11047
cdgs-1	ekl-5	F22F7.7	21ur-11049
cdh-1	elb-1	F22G12.4	21ur-1105
cdh-12	elo-1	F22G12.5	21ur-11050
cdh-7	elo-2	F22H10.2	21ur-11051
cdk-1	elo-3	F23C8.5	21ur-11052
cdk-12	elo-5	F23C8.7	21ur-11054
cdk-2	elt-3	F23F1.5	21ur-11056
cdk-4	emb-1	F23F12.12	21ur-11057
cdk-5	emb-5	F23F12.8	21ur-11058
cdk-8	emb-8	F23G4.1	21ur-11059
cdk-9	emc-5	F23H11.2	21ur-1106
cdkr-3	emo-1	F23H11.4	21ur-11060
cdl-1	enol-1	F23H11.5	21ur-11061
cdo-1	enpl-1	F23H12.3	21ur-11062
cdr-2	ensa-1	F25B4.4	21ur-11063
cdr-3	ent-2	F25B4.8	21ur-11064
cdr-4	ent-7	F25B5.3	21ur-11065
cdr-6	eor-2	F25B5.5	21ur-11066
cdt-1	epc-1	F25B5.6	21ur-11067
cebp-1	epg-4	F25E2.2	21ur-11068
cebp-2	epg-8	F25E2.3	21ur-11069
cec-1	epg-9	F25E5.1	21ur-1107
cec-3	epn-1	F25H2.4	21ur-11070
cec-5	eps-8	F25H2.6	21ur-11071
ced-11	ercc-1	F25H5.5	21ur-11072
ced-12	erd-2	F25H8.1	21ur-11073
ced-5	erfa-3	F25H8.2	21ur-11074
ced-7	eri-5	F26A1.1	21ur-11075
ced-9	erp-1	F26A1.14	21ur-11076
cee-1	erv-46	F26A10.2	21ur-11077
ceeh-1	ethe-1	F26A3.4	21ur-11078
ceeh-2	etr-1	F26D11.12	21ur-11079
ceh-14	ets-10	F26D11.13	21ur-1108
ceh-18	ets-4	F26D11.6	21ur-11080
ceh-2	ets-5	F26F12.3	21ur-11081
ceh-20	ets-6	F26F2.7	21ur-11082
ceh-21	ets-9	F26F2.8	21ur-11083
ceh-38	eva-1	F26G1.1	21ur-11084
ceh-43	evl-14	F26G1.3	21ur-11085
ceh-63	exc-5	F27C1.2	21ur-11086
ceh-7	exoc-7	F27C1.4	21ur-11087
ceh-74	exos-1	F27C1.6	21ur-11088
ceh-79	exos-3	F27D4.1	21ur-11089
ceh-8	exos-8	F27D4.4	21ur-1109
ceh-83	F01D4.5	F27D4.7	21ur-11090
ceh-93	F01D5.10	F28B3.1	21ur-11091
ceh-99	F01F1.11	F28B3.5	21ur-11092
cel-1	F01F1.2	F28C1.3	21ur-11093
cep-1	F01F1.3	F28D9.4	21ur-11094
cept-1	F01G10.10	F28F8.7	21ur-11095
cept-2	F01G4.6	F28H6.7	21ur-11096
cey-1	F02A9.4	F28H6.8	21ur-11097
cey-2	F02C12.1	F29B9.1	21ur-11098
cfim-1	F02C12.3	F29B9.11	21ur-11099
cfim-2	F02D10.6	F29B9.7	21ur-111
cgef-1	F02D8.4	F29C4.2	21ur-1110
cgh-1	F02E9.1	F29G9.2	21ur-11100
cgp-1	F02E9.3	F30F8.1	21ur-11101
cgr-1	F02E9.5	F31A3.3	21ur-11102
cgt-1	F02E9.7	F31A3.5	21ur-11104
cgt-3	F02H6.4	F31C3.2	21ur-11105
chaf-1	F07B7.13	F31C3.3	21ur-11106
chaf-2	F07B7.14	F31E8.1	21ur-11107
chat-1	F07C3.9	F31F7.1	21ur-11108
chc-1	F07C6.4	F32A11.1	21ur-11109
chch-3	F07F6.4	F32A5.4	21ur-11110
chd-1	F07F6.8	F32A7.4	21ur-11111
chd-3	F08B12.4	F32B4.4	21ur-11112
che-11	F08B4.7	F32B4.5	21ur-11113
che-13	F08B6.1	F32B4.6	21ur-11115
che-14	F08C6.5	F32B5.6	21ur-11116
chil-11	F08F3.8	F32B5.7	21ur-11117
chil-13	F08F8.10	F32B6.3	21ur-11118
chil-24	F08F8.4	F32D8.12	21ur-11119
chin-1	F08G12.2	F32D8.13	21ur-1112
chk-1	F08G12.3	F32D8.14	21ur-11120
chk-2	F08G12.5	F32D8.4	21ur-11121
chn-1	F08G2.4	F32D8.5	21ur-11122
chp-1	F08G2.5	F32E10.5	21ur-11123
chtl-1	F08H9.3	F32H2.10	21ur-11124
chup-1	F08H9.4	F33G12.2	21ur-11125
cic-1	F09A5.4	F33G12.3	21ur-11126
cid-1	F09B9.4	F33H1.3	21ur-11127
cids-2	F09B9.5	F33H1.4	21ur-11128
cil-1	F09C12.2	F33H2.2	21ur-11129
cir-1	F09C8.2	F33H2.3	21ur-1113
cit-1.2	F09E10.1	F33H2.8	21ur-11130
cka-1	F09E5.14	F34H10.5	21ur-11131
ckb-1	F09E5.3	F35A5.1	21ur-11132
ckb-2	F09F7.4	F35B3.7	21ur-11133
ckb-4	F09F7.5	F35C11.4	21ur-11135
ckc-1	F09F7.6	F35E12.6	21ur-11136
cki-1	F09F7.7	F35G12.7	21ur-11137
ckk-1	F09G2.2	F35G2.2	21ur-11138
cku-80	F10A3.17	F35G2.3	21ur-11139
clc-2	F10B5.8	F36A2.7	21ur-1114
cle-1	F10C2.4	F36A2.9	21ur-11140
clec-1	F10D2.10	F36D4.4	21ur-11141
clec-125	F10D7.5	F36G3.2	21ur-11142
clec-126	F10E7.11	F36G9.3	21ur-11143
clec-127	F10E7.2	F36H2.4	21ur-11144
clec-144	F10E7.5	F36H9.8	21ur-11145
clec-169	F10E9.4	F37C12.1	21ur-11146
clec-170	F10E9.5	F37C12.3	21ur-11147
clec-177	F10G7.10	F37C4.5	21ur-11148
clec-180	F10G7.5	F37C4.6	21ur-11149
clec-221	F10G7.6	F37H8.3	21ur-1115
clec-53	F10G8.8	F37H8.6	21ur-11150
clec-57	F11A1.2	F38A1.8	21ur-11151
clec-87	F11A10.6	F38A5.2	21ur-11152
clec-90	F11A10.7	F38A5.7	21ur-11153
clec-92	F11C1.1	F38B2.3	21ur-11154
clh-1	F11C1.10	F38B2.4	21ur-11155
clh-2	F11C1.4	F38B2.6	21ur-11156
clh-5	F11C1.5	F38E1.11	21ur-11157
clh-6	F11C1.7	F38E11.9	21ur-11158
clic-1	F11C1.9	F38E9.5	21ur-11159
cln-3.1	F11C3.1	F38H4.10	21ur-1116
clp-4	F11E6.10	F39B2.9	21ur-11160
clp-7	F11E6.7	F39H11.1	21ur-11161
clpp-1	F11G11.5	F40A3.3	21ur-11162
cls-1	F12A10.1	F40A3.4	21ur-11164
cls-2	F12A10.7	F40E10.6	21ur-11165
clu-1	F12A10.9	F40E3.3	21ur-11166
cmd-1	F12D9.2	F40F11.3	21ur-11167
cnb-1	F12F6.2	F40F11.4	21ur-11168
cnc-3	F13B12.1	F40F12.7	21ur-11169
cnc-4	F13B9.1	F40F12.9	21ur-1117
cnc-5	F13B9.2	F40F4.7	21ur-11171
cnc-8	F13C5.1	F40F8.11	21ur-11172
cnep-1	F13C5.2	F40F8.5	21ur-11173
cng-3	F13D11.3	F40F9.10	21ur-11174
cnk-1	F13D11.4	F40F9.3	21ur-11175
cnp-3	F13D12.10	F40F9.5	21ur-11176
cnt-1	F13D12.3	F40H3.1	21ur-11177
cnt-2	F13D12.8	F41B5.1	21ur-11178
cnx-1	F13E6.1	F41C3.7	21ur-11179
coel-1	F13E6.5	F41H10.3	21ur-1118
cof-2	F13G3.10	F41H10.4	21ur-11180
cogc-1	F13G3.6	F42A8.3	21ur-11181
cogc-2	F13G3.7	F42A9.11	21ur-11182
cogc-3	F13H10.4	F42A9.8	21ur-11183
cogc-6	F13H10.8	F42C5.4	21ur-11184
coh-1	F13H6.3	F42C5.9	21ur-11185
coh-3	F14B4.1	F42F12.11	21ur-11186
col-10	F14B8.5	F42F12.14	21ur-11187
col-101	F14D12.1	F42G9.1	21ur-11188
col-103	F14F9.8	F42G9.6	21ur-11189
col-109	F15A8.1	F42H10.3	21ur-1119
col-117	F15B10.3	F43C9.1	21ur-11190
col-128	F15B9.10	F43C9.2	21ur-11191
col-130	F15D3.6	F43D9.3	21ur-11192
col-144	F16A11.1	F43E12.1	21ur-11193
col-145	F16A11.2	F43E2.1	21ur-11194
col-146	F16B12.5	F43G6.4	21ur-11195
col-148	F16B12.6	F43G9.3	21ur-11196
col-149	F16F9.1	F43H9.4	21ur-11197
col-150	F16H11.1	F44A6.4	21ur-11198
col-153	F17C11.1	F44A6.5	21ur-11199
col-157	F17C11.10	F44E2.7	21ur-112
col-160	F17C11.11	F44E7.12	21ur-1120
col-162	F17C11.13	F44E7.4	21ur-11200
col-166	F17C11.4	F44E7.5	21ur-11201
col-167	F17C11.6	F44E7.9	21ur-11202
col-168	F17C11.7	F44G4.3	21ur-11203
col-169	F17E5.2	F45D11.14	21ur-11204
col-17	F17H10.1	F45D11.15	21ur-11205
col-172	F17H10.2	F45D11.16	21ur-11206
col-181	F18A1.7	F45D3.3	21ur-11207
col-182	F18C5.10	F45E1.4	21ur-11208
col-184	F18C5.5	F45E1.5	21ur-11209
col-185	F18E9.4	F45E4.6	21ur-1121
col-2	F18H3.1	F45F2.10	21ur-11210
col-3	F18H3.4	F45H10.3	21ur-11211
col-38	F19B10.1	F46C3.2	21ur-11212
col-39	F19B2.5	F46C3.6	21ur-11213
col-43	F19B6.1	F46E10.3	21ur-11214
col-48	F19C6.2	F46F2.5	21ur-11215
col-54	F19F10.11	F46G10.1	21ur-11216
col-58	F19F10.12	F46G10.2	21ur-11217
col-62	F19F10.9	F46G11.4	21ur-11218
col-63	F19G12.10	F46H5.3	21ur-11219
col-65	F19G12.9	F46H5.4	21ur-1122
col-71	F19H6.3	F46H5.7	21ur-11220
col-72	F19H6.4	F47A4.5	21ur-11221
col-79	F19H6.5	F47B10.9	21ur-11222
col-8	F19H6.6	F47B7.1	21ur-11223
col-85	F20C5.7	F47B7.2	21ur-11224
col-88	F20D1.3	F47B8.2	21ur-11225
col-90	F20D12.2	F47D12.9	21ur-11226
col-91	F20D6.1	F47E1.17	21ur-11227
col-92	F20D6.10	F47G3.4	21ur-11228
col-94	F20D6.11	F47G9.1	21ur-11229
col-97	F20G2.2	F48A11.4	21ur-1123
col-98	F20G2.3	F48A9.1	21ur-11230
col-99	F20H11.1	F48A9.2	21ur-11231
com-1	F20H11.4	F48C1.3	21ur-11232
comt-1	F21A10.2	F48C1.6	21ur-11233
comt-2	F21C10.10	F48D6.4	21ur-11234
comt-3	F21C10.9	F48E8.4	21ur-11235
comt-5	F21C3.6	F48E8.6	21ur-11236
copa-1	F21C3.7	F48E8.8	21ur-11237
copb-2	F21D12.3	F48F7.5	21ur-11238
copd-1	F21D5.7	F48F7.6	21ur-11239
copz-1	F21F3.6	F48G7.4	21ur-1124
coq-1	F21F3.7	F49C12.12	21ur-11240
coq-3	F22B7.9	F49C12.7	21ur-11241
coq-5	F22B8.7	F49C5.4	21ur-11242
coq-6	F22D6.2	F49E2.5	21ur-11243
cor-1	F22D6.8	F49E8.6	21ur-11244
cosa-1	F22D6.9	F49E8.7	21ur-11245
cpd-1	F22E12.1	F49H12.5	21ur-11246
cpd-2	F22E12.3	F52A8.5	21ur-11247
cpf-1	F22E5.21	F52A8.6	21ur-11248
cpg-7	F22E5.9	F52C9.5	21ur-11249
cpi-1	F22F7.1	F52D2.7	21ur-1125
cpi-2	F22F7.2	F52E1.5	21ur-11250
cpin-1	F22F7.7	F52E4.5	21ur-11251
cpl-1	F22G12.4	F52H2.7	21ur-11252
cpn-1	F22G12.5	F52H3.2	21ur-11253
cpn-2	F22H10.2	F52H3.6	21ur-11254
cpn-3	F22H10.3	F53A2.7	21ur-11255
cpna-1	F23C8.5	F53A9.9	21ur-11256
cpna-3	F23C8.7	F53B2.8	21ur-11257
cpr-6	F23F1.10	F53B7.3	21ur-11258
cpsf-1	F23F1.5	F53B7.4	21ur-11259
cpsf-2	F23F12.12	F53C11.1	21ur-1126
cpsf-4	F23F12.8	F53C11.3	21ur-11260
cpt-1	F23G4.1	F53C11.4	21ur-11261
cpt-2	F23H11.2	F53C11.5	21ur-11262
cpt-4	F23H11.4	F53C11.9	21ur-11263
cpt-5	F23H11.5	F53E4.1	21ur-11264
cpt-6	F23H12.3	F53F4.10	21ur-11265
cpz-1	F25B4.4	F53F4.12	21ur-11266
cpz-2	F25B4.7	F53H1.1	21ur-11267
crh-1	F25B4.8	F53H1.4	21ur-11268
crh-2	F25B5.3	F53H4.4	21ur-11269
cri-1	F25B5.5	F54B8.4	21ur-1127
cri-2	F25B5.6	F54C1.6	21ur-11270
cri-3	F25E2.2	F54C4.4	21ur-11271
crls-1	F25E2.3	F54C9.11	21ur-11272
crml-1	F25E5.1	F54C9.14	21ur-11274
crn-4	F25H2.4	F54C9.3	21ur-11275
crn-7	F25H2.6	F54D1.6	21ur-11277
crp-1	F25H5.5	F54D10.3	21ur-11278
crt-1	F25H8.1	F54D10.5	21ur-11279
csb-1	F25H8.2	F54D5.7	21ur-1128
csc-1	F25H9.2	F54D5.9	21ur-11280
csn-1	F26A1.1	F54D7.2	21ur-11281
csn-5	F26A1.14	F54F2.6	21ur-11282
csnk-1	F26A10.2	F54G2.1	21ur-11283
cst-1	F26A3.1	F55A11.1	21ur-11285
cst-2	F26A3.4	F55A11.11	21ur-11286
ctbp-1	F26D11.1	F55A11.6	21ur-11287
cTel55X.1	F26D11.12	F55A3.3	21ur-11289
ctg-1	F26D11.13	F55A3.7	21ur-1129
ctg-2	F26D11.6	F55A4.8	21ur-11290
cth-2	F26F12.2	F55B12.10	21ur-11291
ctl-1	F26F12.3	F55C12.2	21ur-11292
ctl-2	F26F2.7	F55C12.5	21ur-11293
ctl-3	F26F2.8	F55C12.6	21ur-11294
ctns-1	F26G1.1	F55C7.2	21ur-11295
ctps-1	F26G1.3	F55G7.1	21ur-11296
cts-1	F27B10.1	F55G7.5	21ur-11297
cul-1	F27C1.2	F55H12.2	21ur-11298
cul-2	F27C1.4	F55H12.7	21ur-11299
cul-3	F27C1.6	F56A8.3	21ur-113
cul-4	F27D4.1	F56A8.9	21ur-1130
cul-5	F27D4.4	F56B3.11	21ur-11300
cul-6	F27D4.7	F56C11.3	21ur-11301
cup-2	F28B3.1	F56C9.10	21ur-11302
cup-5	F28B3.5	F56C9.8	21ur-11303
cut-5	F28C1.3	F56D2.6	21ur-11304
cutc-1	F28D9.4	F56D5.6	21ur-11305
cuti-1	F28F5.4	F56E10.1	21ur-11306
cutl-12	F28F5.6	F56F3.4	21ur-11308
cutl-15	F28F8.7	F56H9.2	21ur-11309
cutl-17	F28F8.9	F57A10.2	21ur-1131
cutl-18	F28H6.7	F57A8.1	21ur-11310
cutl-23	F28H6.8	F57B1.6	21ur-11311
cutl-27	F29B9.1	F57B10.14	21ur-11312
cutl-29	F29B9.11	F57B10.5	21ur-11313
cux-7	F29B9.7	F57B10.9	21ur-11314
cwn-1	F29C4.2	F57B9.1	21ur-11315
cyb-1	F29D10.1	F57C12.2	21ur-11316
cyc-1	F29F11.20	F57C2.5	21ur-11317
cyc-2.1	F29G9.2	F57F5.1	21ur-11318
cye-1	F30F8.1	F57G12.1	21ur-11319
cyk-3	F31A3.3	F58A3.4	21ur-1132
cyk-4	F31A3.5	F58B3.6	21ur-11320
cyl-1	F31C3.2	F58D12.1	21ur-11321
cyld-1	F31C3.3	F58G1.7	21ur-11322
cyn-1	F31C3.4	F59A3.4	21ur-11323
cyn-10	F31E8.1	F59A6.11	21ur-11324
cyn-11	F31F7.1	F59A6.5	21ur-11325
cyn-15	F32A11.1	F59B10.4	21ur-11326
cyn-2	F32A5.4	F59B2.15	21ur-11327
cyn-3	F32A7.4	F59B2.3	21ur-11328
cyn-4	F32B4.4	F59C12.3	21ur-11329
cyn-5	F32B4.5	F59C6.11	21ur-1133
cyn-6	F32B4.6	F59C6.18	21ur-11330
cyn-7	F32B5.6	F59D12.5	21ur-11331
cyn-8	F32B5.7	F59E12.11	21ur-11332
cyp-13A1	F32B6.3	F59F4.1	21ur-11333
cyp-13A10	F32D8.12	F59F4.2	21ur-11334
cyp-13A12	F32D8.13	F59F4.3	21ur-11335
cyp-13A2	F32D8.14	F59F5.7	21ur-11336
cyp-13A3	F32D8.4	faah-2	21ur-11337
cyp-13A4	F32D8.5	fah-1	21ur-11338
cyp-13A5	F32E10.5	fard-1	21ur-11339
cyp-13A6	F32H2.10	farl-11	21ur-1134
cyp-13A7	F33C8.4	fars-1	21ur-11340
cyp-13A8	F33G12.2	fars-3	21ur-11341
cyp-13B1	F33G12.3	fat-1	21ur-11342
cyp-13B2	F33H1.3	fat-5	21ur-11343
cyp-14A1	F33H1.4	fat-6	21ur-11344
cyp-14A2	F33H2.2	fbp-1	21ur-11345
cyp-14A4	F33H2.3	fbxa-11	21ur-11346
cyp-14A5	F33H2.8	fbxa-13	21ur-11347
cyp-25A1	F34H10.5	fbxa-145	21ur-11348
cyp-25A2	F35A5.1	fbxa-150	21ur-11349
cyp-25A3	F35B3.7	fbxa-188	21ur-1135
cyp-25A4	F35C11.3	fbxa-189	21ur-11350
cyp-29A2	F35C11.4	fbxa-196	21ur-11351
cyp-32A1	F35E12.10	fbxa-3	21ur-11352
cyp-33A1	F35E12.6	fbxa-37	21ur-11353
cyp-33C2	F35E12.8	fbxa-63	21ur-11354
cyp-33C3	F35F11.3	fbxa-64	21ur-11355
cyp-33C4	F35G12.7	fbxa-67	21ur-11357
cyp-33C5	F35G2.1	fbxa-69	21ur-11358
cyp-33C6	F35G2.2	fbxa-90	21ur-11359
cyp-33C7	F35G2.3	fbxb-58	21ur-11360
cyp-33C8	F36A2.7	fbxb-85	21ur-11361
cyp-33C9	F36A2.9	fbxb-88	21ur-11362
cyp-33E1	F36D4.4	fbxc-23	21ur-11363
cyp-34A10	F36F2.8	fbxc-54	21ur-11364
cyp-34A6	F36G3.2	fcd-2	21ur-11365
cyp-34A7	F36G9.3	fce-2	21ur-11366
cyp-34A8	F36G9.7	fcho-1	21ur-11367
cyp-34A9	F36H2.4	fem-3	21ur-11368
cyp-35C1	F36H9.8	fib-1	21ur-11369
cyp-35D1	F37C12.1	fic-1	21ur-1137
cyp-36A1	F37C12.3	figl-1	21ur-11370
cyp-43A1	F37C4.5	fil-2	21ur-11371
cysl-1	F37C4.6	fip-4	21ur-11373
cysl-2	F37H8.3	fip-5	21ur-11374
cysl-3	F37H8.6	fipr-17	21ur-11375
cytb-5.1	F38A1.8	fkb-1	21ur-11376
czw-1	F38A5.2	fkb-2	21ur-11377
D1005.1	F38A5.7	fkb-7	21ur-11378
D1005.2	F38B2.3	fkb-8	21ur-11379
D1005.4	F38B2.4	fkh-7	21ur-1138
D1007.15	F38B2.6	fkh-9	21ur-11380
D1007.5	F38E1.11	flcn-1	21ur-11381
D1007.9	F38E11.9	fli-1	21ur-11382
D1014.4	F38E9.5	fln-1	21ur-11383
D1022.4	F38H4.10	fln-2	21ur-11384
D1022.5	F39B2.8	flp-23	21ur-11385
D1025.11	F39B2.9	flt-1	21ur-11386
D1037.1	F39H11.1	flu-2	21ur-11387
D1044.1	F40A3.3	folt-1	21ur-11388
D1044.5	F40A3.4	frl-1	21ur-11389
D1046.16	F40B5.2	frm-1	21ur-1139
D1046.2	F40E10.6	frm-10	21ur-11390
D1053.2	F40E3.3	frm-2	21ur-11391
D1054.1	F40F11.3	frm-4	21ur-11392
D1054.8	F40F11.4	frm-7	21ur-11393
D1086.1	F40F12.7	frm-9	21ur-11394
D1086.12	F40F12.9	ftn-1	21ur-11395
D1086.2	F40F4.7	ftn-2	21ur-11396
D1086.3	F40F8.11	ftt-2	21ur-11397
D1086.9	F40F8.5	fust-1	21ur-11398
D2005.3	F40F9.10	fzr-1	21ur-11399
D2005.4	F40F9.3	gad-1	21ur-114
D2005.7	F40F9.5	gad-2	21ur-1140
D2007.1	F40H3.1	gap-2	21ur-11400
D2007.2	F41B4.1	gas-1	21ur-11401
D2021.4	F41B5.1	gba-3	21ur-11402
D2023.1	F41C3.7	gbb-1	21ur-11403
D2023.3	F41C3.8	gbf-1	21ur-11404
D2023.6	F41H10.3	gck-1	21ur-11405
D2024.4	F41H10.4	gck-4	21ur-11406
D2030.11	F42A8.3	gcl-1	21ur-11407
D2030.12	F42A9.11	gcn-2	21ur-11408
D2030.2	F42A9.6	gcsh-1	21ur-11409
D2030.3	F42A9.8	gcy-11	21ur-1141
D2030.4	F42C5.4	gcy-28	21ur-11410
D2030.7	F42C5.9	gcy-33	21ur-11411
D2030.8	F42F12.11	gcy-4	21ur-11412
D2045.2	F42F12.14	gdh-1	21ur-11413
D2063.1	F42G10.1	gei-17	21ur-11414
D2085.3	F42G2.2	gei-8	21ur-11415
D2085.5	F42G9.1	gem-4	21ur-11416
D2092.10	F42G9.6	gex-3	21ur-11417
D2096.1	F42H10.3	gfl-1	21ur-11419
D2096.5	F42H10.6	ggtb-1	21ur-1142
D2096.7	F43C9.1	ghi-1	21ur-11420
dab-1	F43C9.2	git-1	21ur-11421
dad-1	F43D9.3	glb-1	21ur-11423
daf-10	F43E12.1	glb-20	21ur-11424
daf-12	F43E2.1	glb-5	21ur-11425
daf-14	F43G6.4	gld-2	21ur-11426
daf-15	F43G9.3	gld-3	21ur-11427
daf-16	F43H9.4	gld-4	21ur-11428
daf-18	F44A6.4	glit-1	21ur-11429
daf-19	F44A6.5	gln-3	21ur-1143
daf-21	F44E2.11	glo-3	21ur-11430
daf-22	F44E2.7	glo-4	21ur-11431
daf-3	F44E7.12	glod-4	21ur-11432
daf-5	F44E7.4	glr-2	21ur-11433
daf-6	F44E7.5	glr-6	21ur-11434
daf-9	F44E7.9	glr-8	21ur-11435
dao-3	F44G4.3	glrx-22	21ur-11436
dao-4	F45D11.14	glrx-3	21ur-11438
dao-5	F45D11.15	glt-1	21ur-11439
dao-6	F45D11.16	glt-5	21ur-1144
dapk-1	F45D3.3	glt-6	21ur-11440
dars-1	F45E1.4	gly-12	21ur-11441
dcaf-1	F45E1.5	gly-20	21ur-11442
dcap-2	F45E4.6	gmn-1	21ur-11443
dcar-1	F45F2.10	gmps-1	21ur-11444
dcn-1	F45H10.3	gna-2	21ur-11445
dcp-66	F46C3.2	gnrr-3	21ur-11446
dcr-1	F46C3.6	gnrr-5	21ur-11447
dcs-1	F46C8.3	gob-1	21ur-11448
dct-1	F46E10.3	gon-14	21ur-11449
dct-16	F46F11.1	gon-2	21ur-1145
dct-6	F46F2.5	gop-1	21ur-11450
dct-8	F46G10.1	got-1.2	21ur-11451
ddb-1	F46G10.2	got-2.2	21ur-11452
ddo-2	F46G11.4	gpa-1	21ur-11453
ddp-1	F46H5.3	gpb-1	21ur-11454
ddr-1	F46H5.4	gpc-2	21ur-11455
ddx-17	F46H5.7	gpd-2	21ur-11457
ddx-19	F47A4.5	gpdh-2	21ur-11458
ddx-23	F47B10.9	gpi-1	21ur-11459
decr-1.2	F47B7.1	gpx-5	21ur-1146
deg-1	F47B7.2	gpx-6	21ur-11460
del-5	F47B8.13	gras-1	21ur-11461
del-9	F47B8.2	grk-1	21ur-11462
dep-1	F47D12.9	grl-26	21ur-11463
dgk-2	F47E1.17	grl-3	21ur-11464
dgk-4	F47F2.1	grld-1	21ur-11465
dgtr-1	F47G3.4	gro-1	21ur-11466
DH11.2	F47G9.1	gsa-1	21ur-11467
dhc-1	F47G9.4	gsp-1	21ur-11468
dhc-4	F47H4.2	gsp-2	21ur-11469
dhhc-1	F48A11.4	gspd-1	21ur-1147
dhhc-10	F48A9.1	gsr-1	21ur-11470
dhhc-11	F48A9.2	gss-1	21ur-11471
dhhc-14	F48C1.3	gst-1	21ur-11473
dhhc-2	F48C1.5	gst-14	21ur-11474
dhhc-4	F48C1.6	gst-15	21ur-11475
dhhc-7	F48D6.4	gst-2	21ur-11476
dhhc-9	F48E8.4	gst-24	21ur-11477
dhod-1	F48E8.6	gst-27	21ur-11478
dhrs-4	F48E8.8	gst-28	21ur-11479
dhs-1	F48F7.5	gst-29	21ur-1148
dhs-11	F48F7.6	gst-3	21ur-11480
dhs-13	F48G7.4	gst-36	21ur-11481
dhs-16	F49C12.10	gst-4	21ur-11482
dhs-17	F49C12.11	gst-42	21ur-11483
dhs-19	F49C12.12	gst-5	21ur-11484
dhs-2	F49C12.14	gst-7	21ur-11485
dhs-20	F49C12.7	gst-8	21ur-11486
dhs-21	F49C5.4	gst-9	21ur-11487
dhs-22	F49E11.2	gstk-1	21ur-11488
dhs-23	F49E2.1	gstk-2	21ur-11489
dhs-25	F49E2.5	gsy-1	21ur-1149
dhs-27	F49E7.2	gta-1	21ur-11490
dhs-28	F49E8.6	gut-2	21ur-11491
dhs-29	F49E8.7	gyg-1	21ur-11492
dhs-3	F49H12.5	H03A11.2	21ur-11493
dhs-30	F52A8.5	H05C05.1	21ur-11494
dhs-31	F52A8.6	H05C05.2	21ur-11495
dhs-6	F52C9.5	H05C05.3	21ur-11496
dhs-8	F52D2.7	H08J11.2	21ur-11497
dhs-9	F52E1.5	H10E21.1	21ur-11498
did-2	F52E4.5	H12D21.6	21ur-11499
dif-1	F52F12.9	H14E04.2	21ur-115
dim-1	F52H2.7	H14N18.2	21ur-1150
din-1	F52H3.2	H14N18.4	21ur-11500
dis-3	F52H3.6	H18N23.2	21ur-11501
div-1	F53A2.7	H19N07.3	21ur-11502
djr-1.2	F53A9.1	H21P03.2	21ur-11503
dkf-2	F53A9.2	H24G06.1	21ur-11504
dlat-1	F53A9.9	H24K24.4	21ur-11505
dlc-1	F53B2.5	H25P06.1	21ur-11506
dld-1	F53B2.8	H28G03.1	21ur-11507
dlg-1	F53B7.3	H28G03.2	21ur-11508
dli-1	F53B7.4	H28O16.1	21ur-11509
dlk-1	F53C11.1	H32K16.1	21ur-1151
dlst-1	F53C11.3	H34C03.2	21ur-11510
dmd-5	F53C11.4	H37A05.2	21ur-11511
dmd-6	F53C11.5	haf-1	21ur-11512
dmd-7	F53C11.9	haf-2	21ur-11513
dmsr-9	F53C3.1	haf-3	21ur-11514
dna-2	F53E4.1	haf-6	21ur-11515
dnc-1	F53F4.10	haf-9	21ur-11516
dnc-2	F53F4.11	har-1	21ur-11517
dnc-3	F53F4.12	hars-1	21ur-11518
dnc-4	F53H1.1	hbl-1	21ur-11519
dnj-1	F53H1.4	hcp-4	21ur-1152
dnj-10	F53H4.4	hcp-6	21ur-11520
dnj-11	F53H4.6	hda-10	21ur-11521
dnj-12	F54B11.5	hda-4	21ur-11522
dnj-13	F54B8.4	hda-6	21ur-11523
dnj-14	F54C1.6	hel-1	21ur-11524
dnj-16	F54C4.4	hex-3	21ur-11525
dnj-17	F54C9.11	hgo-1	21ur-11526
dnj-19	F54C9.14	hgrs-1	21ur-11527
dnj-2	F54C9.3	hif-1	21ur-11528
dnj-20	F54D1.6	hil-1	21ur-11529
dnj-21	F54D10.3	hil-3	21ur-1153
dnj-22	F54D10.5	him-1	21ur-11530
dnj-23	F54D5.7	him-4	21ur-11531
dnj-24	F54D5.9	him-5	21ur-11532
dnj-25	F54D7.2	hint-1	21ur-11533
dnj-29	F54F2.6	hint-3	21ur-11534
dnj-4	F54G2.1	hip-1	21ur-11535
dnj-5	F54G2.2	his-10	21ur-11536
dnj-7	F55A11.1	his-13	21ur-11537
dnj-9	F55A11.11	his-14	21ur-11538
dod-18	F55A11.6	his-25	21ur-11539
dog-1	F55A3.3	his-26	21ur-1154
dos-1	F55A3.7	his-35	21ur-11540
dos-3	F55A4.8	his-37	21ur-11541
dot-1.1	F55B12.10	his-41	21ur-11542
dpf-3	F55C12.2	his-42	21ur-11543
dpff-1	F55C12.5	his-9	21ur-11544
dph-2	F55C12.6	hlb-1	21ur-11545
dph-3	F55C7.2	hlh-1	21ur-11546
dpl-1	F55G7.1	hlh-13	21ur-11547
dpm-3	F55G7.5	hlh-30	21ur-11548
dpt-1	F55H12.2	hmg-1.1	21ur-11549
dpy-1	F55H12.7	hmg-1.2	21ur-1155
dpy-10	F56A8.3	hmg-20	21ur-11550
dpy-11	F56A8.9	hmg-4	21ur-11551
dpy-13	F56B3.11	hmg-6	21ur-11552
dpy-17	F56B6.6	hmgr-1	21ur-11553
dpy-18	F56C11.3	hmgs-1	21ur-11554
dpy-19	F56C9.10	hmp-1	21ur-11555
dpy-20	F56C9.8	hmr-1	21ur-11556
dpy-22	F56D1.2	homt-1	21ur-11557
dpy-23	F56D2.5	hop-1	21ur-11558
dpy-26	F56D2.6	hpk-1	21ur-11559
dpy-27	F56D2.8	hpo-12	21ur-1156
dpy-3	F56D5.6	hpo-21	21ur-11560
dpy-30	F56E10.1	hpo-28	21ur-11561
dpy-31	F56F11.2	hpo-29	21ur-11562
dpy-6	F56F3.4	hpo-34	21ur-11563
dpy-9	F56H9.2	hpo-38	21ur-11564
dpyd-1	F57A10.2	hpo-9	21ur-11565
drap-1	F57A8.1	hpr-17	21ur-11566
dre-1	F57B1.6	hpr-9	21ur-11567
drh-3	F57B10.14	hrpf-1	21ur-11568
drp-1	F57B10.4	hrpf-2	21ur-11569
drr-1	F57B10.5	hsb-1	21ur-1157
drr-2	F57B10.9	hsp-1	21ur-11570
dsbn-1	F57B9.1	hsp-110	21ur-11571
dsc-4	F57B9.3	hsp-12.3	21ur-11572
dsh-1	F57C12.2	hsp-16.1	21ur-11573
dsh-2	F57C2.5	hsp-16.11	21ur-11574
dsl-1	F57F5.1	hsp-16.48	21ur-11575
dsl-7	F57G12.1	hsp-16.49	21ur-11576
dur-1	F58A3.4	hsp-25	21ur-11577
duxl-1	F58A4.6	hsp-3	21ur-11578
dvc-1	F58B3.6	hsp-60	21ur-11579
dve-1	F58B4.2	hsr-9	21ur-1158
DY3.8	F58D12.1	hst-1	21ur-11580
dyc-1	F58D5.5	hst-2	21ur-11581
dyci-1	F58G1.7	hst-6	21ur-11582
dyf-1	F58H1.3	htz-1	21ur-11583
dyf-14	F58H1.5	hum-1	21ur-11584
dyf-2	F58H1.6	hum-2	21ur-11585
dyf-3	F59A3.4	hum-6	21ur-11586
dyf-6	F59A6.11	hut-1	21ur-11587
dyf-7	F59A6.5	hyl-2	21ur-11588
dyn-1	F59B10.4	hyls-1	21ur-11589
dys-1	F59B2.15	iars-1	21ur-1159
E01A2.1	F59B2.3	icd-1	21ur-11590
E01A2.2	F59C12.3	icd-2	21ur-11591
E01B7.2	F59C6.11	icl-1	21ur-11592
E01G4.3	F59C6.18	icln-1	21ur-11593
E01G4.5	F59D12.5	idh-1	21ur-11595
E01G6.3	F59E11.7	idhb-1	21ur-11596
E02D9.1	F59E12.11	idhg-1	21ur-11597
E02H1.1	F59F4.1	idhg-2	21ur-11598
E02H9.6	F59F4.2	idi-1	21ur-11599
E03H12.5	F59F4.3	ifa-4	21ur-116
E03H4.8	F59F5.7	ife-1	21ur-1160
E04A4.5	faah-2	ife-2	21ur-11600
E04D5.1	fah-1	ife-3	21ur-11601
E04F6.2	far-1	ifet-1	21ur-11602
E04F6.6	fard-1	iff-2	21ur-11603
E04F6.8	farl-11	ifg-1	21ur-11604
E04F6.9	fars-1	ifp-1	21ur-11605
eaf-1	fars-3	ify-1	21ur-11606
eak-6	fat-1	igcm-3	21ur-11607
ears-2	fat-5	ikb-1	21ur-11608
eat-16	fat-6	ikke-1	21ur-11609
eat-17	fbf-2	ile-2	21ur-1161
eat-20	fbp-1	ima-1	21ur-11610
eat-3	fbxa-11	ima-2	21ur-11611
eat-6	fbxa-13	imb-1	21ur-11612
ech-1	fbxa-141	imb-3	21ur-11613
ech-2	fbxa-145	immp-1	21ur-11614
ech-3	fbxa-150	imp-2	21ur-11615
ech-4	fbxa-162	imp-3	21ur-11616
ech-5	fbxa-163	ins-12	21ur-11617
ech-6	fbxa-188	ins-13	21ur-11618
ech-8	fbxa-189	ins-37	21ur-11619
ect-2	fbxa-196	ins-39	21ur-1162
eea-1	fbxa-3	inx-11	21ur-11620
EEED8.10	fbxa-37	inx-7	21ur-11621
EEED8.16	fbxa-63	ipgm-1	21ur-11622
eef-1A.1	fbxa-64	ipla-1	21ur-11623
eef-1A.2	fbxa-66	ire-1	21ur-11624
eef-1B.1	fbxa-67	irg-2	21ur-11625
eef-1B.2	fbxa-69	irk-1	21ur-11626
eef-1G	fbxa-90	irk-3	21ur-11627
eef-2	fbxa-97	irld-13	21ur-11628
eel-1	fbxb-58	irx-1	21ur-1163
efa-6	fbxb-85	isl-1	21ur-11630
efhd-1	fbxb-88	islo-1	21ur-11631
efk-1	fbxc-23	isp-1	21ur-11632
efl-1	fbxc-54	istr-1	21ur-11633
efl-3	fcd-2	itr-1	21ur-11634
efn-2	fce-2	jmjd-1.2	21ur-11635
EGAP1.1	fcho-1	jmjd-4	21ur-11636
EGAP9.3	fem-3	jph-1	21ur-11637
EGAP9.4	fib-1	jun-1	21ur-11638
egg-5	fic-1	K01A12.3	21ur-11639
egg-6	figl-1	K01A12.4	21ur-1164
egl-1	fil-2	K01F9.2	21ur-11640
egl-10	fip-4	K01G5.10	21ur-11641
egl-13	fip-5	K01G5.9	21ur-11642
egl-17	fipr-17	K02A11.3	21ur-11643
egl-27	fipr-23	K02A11.4	21ur-11644
egl-30	fkb-1	K02A6.3	21ur-11645
egl-4	fkb-2	K02B12.7	21ur-11646
egl-44	fkb-7	K02B2.1	21ur-11647
egl-45	fkb-8	K02C4.2	21ur-11648
egl-47	fkh-7	K02C4.3	21ur-11649
egl-9	fkh-9	K02D10.1	21ur-1165
ego-2	flcn-1	K02D10.4	21ur-11650
ehbp-1	fli-1	K02D7.1	21ur-11651
ehs-1	fln-1	K02E10.1	21ur-11652
eif-1	fln-2	K02F3.2	21ur-11653
eif-1.A	flp-23	K02F3.9	21ur-11654
eif-3.B	flt-1	K03C7.3	21ur-11655
eif-3.C	flu-2	K03E6.7	21ur-11656
eif-3.D	fmo-1	K04C1.2	21ur-11657
eif-3.E	folt-1	K04C1.3	21ur-11658
eif-3.F	frl-1	K04C2.2	21ur-11659
eif-3.G	frm-1	K04C2.3	21ur-1166
eif-3.H	frm-10	K04G7.1	21ur-11660
eif-3.I	frm-2	K04G7.11	21ur-11661
eif-3.J	frm-4	K05C4.2	21ur-11662
eif-6	frm-7	K05F1.6	21ur-11663
ekl-1	frm-9	K06A4.10	21ur-11664
ekl-4	ftn-1	K06A4.7	21ur-11665
ekl-5	ftn-2	K06H7.2	21ur-11666
ekl-6	ftt-2	K07A1.10	21ur-11667
elb-1	fust-1	K07A1.17	21ur-11668
elf-1	fzo-1	K07B1.4	21ur-11669
elo-1	fzr-1	K07C11.3	21ur-1167
elo-2	gad-1	K07C11.8	21ur-11670
elo-3	gad-2	K07C5.13	21ur-11671
elp-1	gap-2	K07C5.2	21ur-11672
elt-2	gars-1	K07C5.3	21ur-11673
elt-3	gas-1	K07C5.4	21ur-11674
emb-1	gba-3	K07C5.6	21ur-11675
emb-27	gbb-1	K07D4.2	21ur-11676
emb-4	gbf-1	K07E3.1	21ur-11677
emb-5	gbh-2	K07E3.4	21ur-11678
emb-8	gck-1	K07H8.10	21ur-11679
emc-6	gck-4	K07H8.3	21ur-1168
emo-1	gcl-1	K08B12.3	21ur-11680
emr-1	gcn-2	K08B4.7	21ur-11681
enol-1	gcp-2.1	K08B5.1	21ur-11682
enpl-1	gcp-2.2	K08B5.2	21ur-11683
ensa-1	gcsh-1	K08D12.3	21ur-11684
ent-1	gcy-11	K08D8.3	21ur-11685
ent-2	gcy-28	K08D8.4	21ur-11686
ent-3	gcy-33	K08E3.5	21ur-11687
ent-4	gcy-4	K08E4.2	21ur-11688
ent-7	gdh-1	K08E4.3	21ur-11689
eor-1	gdi-1	K08E4.6	21ur-1169
eor-2	gei-17	K08F11.1	21ur-11690
epc-1	gei-4	K08F4.12	21ur-11691
epg-4	gei-8	K08F4.2	21ur-11692
epg-5	gem-4	K08F4.3	21ur-11693
epg-6	gex-3	K08F9.1	21ur-11694
epg-8	gfl-1	K08H2.10	21ur-11695
epg-9	ggtb-1	K09A11.1	21ur-11696
epn-1	ghi-1	K09C8.7	21ur-11697
eps-8	gip-2	K09E2.2	21ur-11698
ercc-1	git-1	K10B3.5	21ur-11699
erd-2	glb-1	K10B3.6	21ur-117
erfa-3	glb-20	K10C3.4	21ur-1170
eri-6	glb-3	K10C3.5	21ur-11700
eri-7	glb-32	K10D2.1	21ur-11701
eri-9	glb-5	K10D2.5	21ur-11702
ero-1	gld-2	K10D2.7	21ur-11703
erp-1	gld-3	K11D12.13	21ur-11704
erv-46	gld-4	K11D12.9	21ur-11705
ess-2	glit-1	K11D2.4	21ur-11706
etf-1	gln-3	K11E4.1	21ur-11707
ethe-1	glo-3	K11E4.2	21ur-11708
etr-1	glo-4	K11G12.6	21ur-11709
ets-10	glod-4	K11H12.8	21ur-1171
ets-4	glr-2	K12H4.4	21ur-11710
ets-5	glr-6	K12H4.5	21ur-11711
ets-6	glr-8	K12H6.6	21ur-11712
ets-9	glrx-22	K12H6.7	21ur-11713
evl-14	glrx-3	kars-1	21ur-11714
evl-18	glt-1	kat-1	21ur-11715
exoc-7	glt-5	kbp-4	21ur-11716
exoc-8	glt-6	kcc-2	21ur-11717
exos-2	gly-10	kel-3	21ur-11718
exos-3	gly-12	ketn-1	21ur-11719
exos-4.1	gly-20	kgb-1	21ur-1172
exos-7	gmn-1	kin-1	21ur-11720
exos-8	gmps-1	kin-10	21ur-11721
F01D4.5	gna-2	kin-14	21ur-11722
F01D5.10	gnrr-1	kin-18	21ur-11723
F01F1.11	gnrr-2	kin-2	21ur-11724
F01F1.3	gnrr-3	kin-29	21ur-11725
F01G10.10	gnrr-5	kin-4	21ur-11726
F01G4.4	gob-1	klc-1	21ur-11727
F01G4.6	gon-14	klc-2	21ur-11728
F02A9.4	gon-2	kle-2	21ur-11729
F02C12.1	gop-1	klf-3	21ur-1173
F02C12.3	got-1.2	klp-11	21ur-11730
F02E11.7	got-2.2	klp-13	21ur-11731
F02E8.4	gpa-1	klp-15	21ur-11732
F02E9.1	gpa-8	klp-18	21ur-11733
F02E9.10	gpb-1	klp-6	21ur-11734
F02E9.3	gpc-2	knl-2	21ur-11735
F02E9.5	gpd-2	knl-3	21ur-11736
F02E9.7	gpd-3	ksr-1	21ur-11737
F02H6.4	gpdh-2	kup-1	21ur-11738
F07A11.5	gpi-1	kvs-3	21ur-11739
F07B7.12	gpx-5	lact-4	21ur-1174
F07B7.8	gpx-6	lact-6	21ur-11740
F07C3.16	gras-1	lag-1	21ur-11741
F07C6.4	grk-1	lam-1	21ur-11742
F07E5.5	grl-10	larp-1	21ur-11743
F07F6.2	grl-26	larp-5	21ur-11744
F07F6.4	grl-3	lbp-3	21ur-11745
F07F6.8	grl-6	lbp-4	21ur-11746
F07H5.13	grld-1	lbp-5	21ur-11747
F07H5.6	gro-1	lbp-6	21ur-11748
F07H5.7	grp-1	lbp-8	21ur-11749
F08A7.1	gsa-1	lbp-9	21ur-1175
F08B12.4	gsnl-1	ldb-1	21ur-11750
F08B4.7	gsp-1	ldh-1	21ur-11751
F08B6.1	gsp-2	lea-1	21ur-11752
F08C6.5	gspd-1	lec-1	21ur-11753
F08D12.1	gsr-1	lec-12	21ur-11754
F08F1.3	gss-1	lec-2	21ur-11755
F08F3.4	gst-1	lec-4	21ur-11756
F08F3.8	gst-14	lec-5	21ur-11757
F08F8.10	gst-15	lec-6	21ur-11758
F08F8.4	gst-2	lec-8	21ur-11759
F08G12.2	gst-24	lec-9	21ur-1176
F08G12.3	gst-27	lem-2	21ur-11760
F08G12.5	gst-28	lem-3	21ur-11761
F08G2.4	gst-29	lem-4	21ur-11762
F08G2.5	gst-3	let-268	21ur-11763
F08G2.8	gst-36	let-49	21ur-11764
F09A5.4	gst-4	let-526	21ur-11765
F09B12.5	gst-40	let-607	21ur-11766
F09B9.5	gst-42	let-721	21ur-11767
F09C6.16	gst-5	let-765	21ur-11768
F09C8.1	gst-7	let-858	21ur-11769
F09C8.2	gst-8	let-99	21ur-1177
F09E5.11	gst-9	letm-1	21ur-11770
F09E5.14	gstk-1	lev-8	21ur-11771
F09E5.3	gstk-2	lev-9	21ur-11772
F09E8.2	gsy-1	lex-1	21ur-11773
F09F7.4	gta-1	lfe-2	21ur-11774
F09F7.5	gtl-1	lgc-21	21ur-11775
F09F7.6	gut-2	lgc-25	21ur-11776
F09F7.7	gyg-1	lgc-29	21ur-11777
F09F9.2	H03A11.2	lgc-40	21ur-11778
F09G2.2	H03G16.6	lgg-1	21ur-11779
F09G8.7	H05C05.1	lgg-2	21ur-1178
F10A3.17	H05C05.2	lgl-1	21ur-11780
F10B5.8	H05C05.3	lid-1	21ur-11781
F10B5.9	H08J11.2	lig-4	21ur-11782
F10C2.4	H10E21.1	lim-8	21ur-11783
F10D11.6	H12D21.6	lim-9	21ur-11784
F10D2.10	H14E04.2	lin-1	21ur-11785
F10D7.2	H14N18.2	lin-13	21ur-11786
F10D7.4	H14N18.4	lin-14	21ur-11787
F10D7.5	H18N23.2	lin-2	21ur-11788
F10E7.11	H19N07.3	lin-28	21ur-11789
F10E7.5	H21P03.2	lin-35	21ur-1179
F10E9.10	H24G06.1	lin-36	21ur-11790
F10E9.11	H24K24.4	lin-39	21ur-11791
F10E9.3	H25P06.1	lin-42	21ur-11792
F10E9.4	H28G03.1	lin-45	21ur-11793
F10E9.5	H28G03.2	lin-46	21ur-11794
F10G2.4	H28O16.1	lin-5	21ur-11795
F10G7.10	H32K16.1	lin-52	21ur-11797
F10G7.5	H34C03.2	lin-53	21ur-11798
F10G7.6	H37A05.2	lin-54	21ur-11799
F10G7.9	H39E20.1	lin-56	21ur-118
F10G8.8	haf-1	lin-59	21ur-1180
F11A1.2	haf-2	lin-61	21ur-11800
F11A10.5	haf-3	lin-66	21ur-11801
F11A10.6	haf-6	lin-7	21ur-11802
F11A10.7	haf-9	lin-9	21ur-11803
F11A3.2	har-1	lipl-6	21ur-11804
F11A6.15	hars-1	lips-10	21ur-11805
F11C1.1	hbl-1	LLC1.2	21ur-11806
F11C1.4	hcp-4	lmd-3	21ur-11807
F11C1.5	hcp-6	lmn-1	21ur-11808
F11C1.7	hda-10	lmp-1	21ur-11809
F11C1.9	hda-2	lmp-2	21ur-1181
F11C3.1	hda-4	lnp-1	21ur-11810
F11D5.1	hda-6	lon-2	21ur-11811
F11E6.10	hel-1	lpd-7	21ur-11812
F11E6.11	hex-1	lpd-9	21ur-11813
F11E6.3	hex-3	lpin-1	21ur-11814
F11E6.4	hgo-1	lron-7	21ur-11815
F11E6.7	hgrs-1	lsd-1	21ur-11816
F11E6.9	hif-1	lsl-1	21ur-11817
F11F1.1	hil-1	lsm-3	21ur-11818
F11G11.13	hil-3	lsm-5	21ur-11819
F11G11.14	him-1	lsm-6	21ur-1182
F11G11.5	him-4	lsm-7	21ur-11820
F12A10.1	him-5	lsm-8	21ur-11822
F12A10.8	hint-1	lst-2	21ur-11823
F12D9.2	hint-3	lst-3	21ur-11824
F12E12.11	hip-1	lst-4	21ur-11825
F12E12.12	his-10	lst-5	21ur-11826
F12F6.1	his-13	lst-6	21ur-11827
F12F6.2	his-14	lsy-12	21ur-11828
F13A7.11	his-25	lsy-13	21ur-11829
F13A7.12	his-26	lsy-2	21ur-1183
F13A7.14	his-35	lsy-22	21ur-11830
F13B12.1	his-37	ltd-1	21ur-11831
F13B12.3	his-41	M01A8.1	21ur-11832
F13B9.1	his-42	M01E11.2	21ur-11833
F13B9.2	his-9	M01F1.3	21ur-11834
F13C5.2	hke-4.1	M01F1.4	21ur-11835
F13C5.5	hlb-1	M01H9.3	21ur-11836
F13D11.3	hlh-1	M02B1.2	21ur-11837
F13D11.4	hlh-11	M02B1.3	21ur-11838
F13D12.10	hlh-12	M02D8.1	21ur-11839
F13D12.3	hlh-13	M02D8.3	21ur-1184
F13D12.5	hlh-30	M02D8.5	21ur-11840
F13D12.8	hmg-1.1	M02D8.6	21ur-11841
F13D2.1	hmg-1.2	M03F4.4	21ur-11842
F13E6.1	hmg-12	M03F4.6	21ur-11843
F13E6.2	hmg-20	M03F8.3	21ur-11844
F13E6.5	hmg-4	M03F8.7	21ur-11845
F13E9.1	hmg-6	M04B2.4	21ur-11846
F13E9.11	hmgr-1	M04F3.4	21ur-11847
F13G3.10	hmgs-1	M05D6.5	21ur-11848
F13G3.6	hmp-1	M05D6.6	21ur-1185
F13G3.7	hmr-1	M110.3	21ur-11850
F13H10.3	hmt-1	M163.1	21ur-11851
[truncated: 44,727 more rows]
