# Supplementary material for: Characterization of the direct targets of FOXO transcription factors throughout evolution
Source: Aging Cell. 2016 Apr 8;15(4):673–85. doi: 10.1111/acel.12479 (PMC4933671; doi:10.1111/acel.12479)
Supplement: Supplementary file 4 — Table S3 FOXO/DAF‐16 target genes that are mouse specific, Caenorhabditis elegans specific, or conserved between C. elegans and mouse. [file ACEL-15-673-s004.xlsx]

## Sheet: Sheet1
Mouse only	Worm only	Mouse Worm overlap	All orthologs (background)
0610009B22Rik	Slc22a21	1110001J03Rik	0610009B22Rik
0610010K14Rik	Sis	1110008F13Rik	0610009D07Rik
0610011F06Rik	Mgam	1110059G10Rik	0610010K14Rik
0610037L13Rik	Prkaa2	Sept15	0610011F06Rik
March1	Prkag2	1700052N19Rik	0610037L13Rik
1110058L19Rik	Aars	1810013L24Rik	1110001J03Rik
2310047M10Rik	Slc7a6	1810026J23Rik	1110002L01Rik
2410127L17Rik	Abce1	1810055G02Rik	1110008F13Rik
2700060E02Rik	Abcb7	March2	1110057K04Rik
2700097O09Rik	Slc4a11	2310009B15Rik	1110058L19Rik
2810006K23Rik	Slc4a1	2310061I04Rik	1110059G10Rik
2810408M09Rik	Acbd4	2310067B10Rik	1600014K23Rik
March3	Agpat2	2510039O18Rik	1700006A11Rik
3110057O12Rik	Lpgat1	2610018G03Rik	1700008I05Rik
9330182L06Rik	Agpat9	2610507B11Rik	1700009N14Rik
Abca17	Agpat6	3110040N11Rik	1700018B24Rik
Abca3	Lclat1	3110043O21Rik	1700021K19Rik
Abca8a	Aco2	Sept4	1700034E13Rik
Abca8b	Htr3a	March5	1700052N19Rik
Abcc5	Htr3b	March6	1700055N04Rik
Abcd1	Acsl4	9030624J02Rik	1700057G04Rik
Abcd2	Acta2	9430023L20Rik	1700084J12Rik
Ablim2	Actc1	Aacs	1700123L14Rik
Acad10	Adcy1	Aamp	1700128F08Rik
Acbd3	Add2	Aars2	1810013L24Rik
Acer2	Adam28	Aasdhppt	1810026J23Rik
Acot1	Adad1	Abcc6	1810043G02Rik
Acot2	Adamtsl1	Abcd4	1810055G02Rik
Acox2	Snap25	Abcf1	2210016F16Rik
Acp1	Arfgef1	Abcf2	2300003K06Rik
Actr1a	Akap1	Abhd10	2310009B15Rik
Actr2	Akt3	Abhd11	2310022A10Rik
Actr3	Akt2	Abhd12	2310045N01Rik
Actr6	Aldob	Abhd4	2310047M10Rik
Acvr2b	Aldh8a1	Abhd5	2310061I04Rik
Adam8	Aldh9a1	Abi1	2310067B10Rik
Adar	Aldh1l1	Acaa2	2410016O06Rik
Adat2	Pdcd6ip	Acad8	2410127L17Rik
Adck3	Bin1	Acad9	2510039O18Rik
Adck4	Clmn	Acadm	2510049J12Rik
Add1	Inmt	Acadsb	2610002M06Rik
Add3	Nnmt	Acat1	2610018G03Rik
Adh5	Slc25a31	Acbd5	2610020H08Rik
Adpgk	Slc25a4	Accsl	2610507B11Rik
Adrbk1	Ap1s1	Acin1	2700029M09Rik
Adrm1	Tfap2b	Aco1	2700060E02Rik
Adsl	Aqp9	Acot8	2700097O09Rik
Adss	Hsd17b10	Acox3	2810006K23Rik
Afg3l1	Arf3	Acp2	2810408A11Rik
Agbl5	Arf4	Acpl2	2810408M09Rik
Agk	Arrdc1	Acsf2	3110002H16Rik
Agps	Actl10	Actn4	3110040N11Rik
Agtpbp1	Rbfox1	Actr10	3110043O21Rik
Ahi1	Ash2l	Actr1b	3110047P20Rik
Aip	Scnn1a	Acy1	3110057O12Rik
Aipl1	Ctsd	Adam10	4833403I15Rik
Ak1	Atg3	Adam17	4833423E24Rik
Akap13	Mtap	Adamts4	4833424O15Rik
Akirin2	Hadh	Adat3	4921511C20Rik
Akt1	Eci3	Adhfe1	4930415L06Rik
Alg14	Hadhb	Adipor1	4930438A08Rik
Alg2	Prelid1	Adk	4930444G20Rik
Alg9	Ndufaf6	Adssl1	4930486L24Rik
Alkbh7	Brox	Afg3l2	4930503B20Rik
Alkbh8	Banf1	Afmid	4931406C07Rik
Amdhd1	Spopl	Aftph	4931417E11Rik
Ammecr1	Best3	Agap3	4931431F19Rik
Ammecr1l	Duox1	Aggf1	4932429P05Rik
Ampd3	Oxa1l	Agl	4933400A11Rik
Anapc1	Ache	Ahsa2	4933411G06Rik
Angel2	Sbk2	Aifm1	4933416C03Rik
Ankhd1	Clybl	Aifm3	4933422H20Rik
Ankrd13b	Ddi1	Akap10	4933427G17Rik
Ankrd13c	Zfp474	Akap9	5031414D18Rik
Ankrd13d	Dusp21	Aldh3b1	5330417C22Rik
Ankrd17	Oxct2a	Aldh6a1	5430419D17Rik
Ankrd2	Itgb2	Aldoc	5430435G22Rik
Ankrd24	Gm14190	Alg5	5730559C18Rik
Ankrd28	Gskip	Amdhd2	6330403A02Rik
Ankrd44	Lbp	Amn1	6430573F11Rik
Anks1	Ada	Amotl2	9030624J02Rik
Ano8	Fubp3	Amt	9330182L06Rik
Aox1	Oc90	Anapc2	9430007A20Rik
Ap3m2	U2surp	Angel1	9430023L20Rik
Ap4e1	Alg6	Ankib1	A230046K03Rik
Apba3	Fra10ac1	Ankle2	A2m
Apbb3	Gm382	Ankrd13a	A630007B06Rik
Apc	Tmem53	Ankrd40	Aacs
Apeh	Lhpp	Anks3	Aadac
Apex1	Tex28	Anln	Aadacl2
Aph1c	Oat	Anxa1	Aadacl3
Arf5	Rnf19a	Ap1g1	Aak1
Arfip1	Ergic2	Ap2a2	Aamp
Arhgap10	Trmt44	Ap2m1	Aar2
Arhgap11a	4931406C07Rik	Ap3m1	Aars
Arhgap15	Ptrh2	Ap3s2	Aars2
Arhgap20	Myef2	Ap4b1	Aasdh
Arhgap23	Fa2h	Apbb1ip	Aasdhppt
Arhgap25	Acot13	Aplp1	Aass
Arhgap26	Eif2d	Aqp7	Aatf
Arhgap4	Ndufb5	Arfgap1	Abat
Arhgap42	Fuk	Arfgap2	Abca14
Arhgdia	Pigo	Arhgap12	Abca15
Arhgef1	Jmjd8	Arhgap21	Abca16
Arhgef12	Mgme1	Arhgap39	Abca17
Arhgef26	Kdelr2	Arhgdib	Abca3
Arhgef6	Cmpk1	Arid2	Abca5
Arid4a	Slc35f6	Arid4b	Abca6
Arid5a	Zc3h12b	Arih2	Abca8a
Arid5b	Tsc22d3	Armc1	Abca8b
Arl1	Erp44	Arpc2	Abca9
Arl5a	Acot4	Arpc3	Abcb10
Arl5b	Ttc39d	Arpc4	Abcb6
Arl5c	Tppp3	Arrb1	Abcb7
Arl6ip5	Nfkbid	Arrdc3	Abcb8
Arl8b	Tmem150a	Arrdc4	Abcb9
Arnt	D3Ertd751e	Arsb	Abcc1
Arpc1a	Spcs1	Ascc1	Abcc12
Arpc5l	Sned1	Ascc3	Abcc2
Arrb2	Smim14	Asf1a	Abcc3
Arrdc2	Utp23	Asna1	Abcc5
Arsg	Ampd2	Aspm	Abcc6
Arsi	Tcaim	Atad2b	Abcc8
Asah1	Selt	Atad5	Abcc9
Asb15	Rrn3	Ate1	Abcd1
Asb3	Nostrin	Atf1	Abcd2
Asnsd1	Mettl20	Atf6	Abcd3
Aspscr1	Pcyt2	Atg10	Abcd4
Astl	Csrnp2	Atg13	Abce1
Atad2	Tspo2	Atg16l1	Abcf1
Atg4c	Adal	Atg16l2	Abcf2
Atg5	Hnrnpll	Atg2a	Abcg5
Atg7	Slc36a1	Atm	Abcg8
Atg9a	Uhrf1bp1	Atp13a2	Abhd10
Atic	Lipt1	Atp5b	Abhd11
Atl1	Dus4l	Atp5c1	Abhd12
Atl2	Arpc5	Atp5d	Abhd14a
Atl3	Ercc4	Atp5f1	Abhd14b
Atp13a4	Fam50b	Atp5h	Abhd16a
Atp1b1	Lmbrd2	Atp5l	Abhd16b
Atp1b3	Frem2	Atp5o	Abhd3
Atp2a2	Luzp1	Atp6v0b	Abhd4
Atp2b1	Slirp	Atp6v0c	Abhd5
Atp2b2	0610009D07Rik	Atp6v0d1	Abi1
Atp2c1	Pdzrn4	Atp6v1a	Abi3
Atp5g2	Thap4	Atp6v1d	Ablim1
Atp5g3	Pgp	Atp6v1f	Ablim2
Atp5sl	Slc22a18	Atp7a	Ablim3
Atp6v0a1	Pdzd8	Atp8a1	Abra
Atp6v0e	Fam69b	Atpif1	Abt1
Atp6v1g2	Ggt1	Atrn	Acaa2
Atp8a2	Rnf146	Atrx	Acacb
Atp8b2	Micu2	Atxn1l	Acad10
Atpaf2	Myh13	Aup1	Acad11
Atr	Utp20	Avl9	Acad12
Atxn1	Gm9774	Axin2	Acad8
Atxn3	Cabp2	Azin1	Acad9
AU022252	Calu	B3galt4	Acadm
Aurka	4933400A11Rik	B4galt5	Acadsb
Aurkb	Strn3	Bag1	Acap1
Axin1	Slc18a2	Baiap3	Acap3
B3galt6	Atp13a3	Baz2a	Acat1
B3gnt2	Atp13a1	Bbs9	Acbd3
B3gnt3	Cav3	Bbx	Acbd4
B3gnt8	Ppp1r3d	BC003331	Acbd5
B4galt1	Cct2	BC024978	Acbd6
B9d2	Cct6b	Bcap29	Accs
Bai2	Cdc7	Bcas3	Accsl
Bai3	Cds1	Bcat2	Ace
Bax	Faxc	Bche	Ace2
Bbs2	Hmgn5	Bckdha	Acer1
BC005624	Dock2	Bcl7c	Acer2
BC026590	Gulp1	Bcl9l	Ache
Bcap31	Bak1	Bco2	Acin1
Bcas2	Ephx2	Becn1	Acly
Bcl2	Gsx1	Bet1l	Acmsd
Bcl2l2	Isx	Birc5	Acn9
Bcl7b	Chpt1	Bmp2k	Acnat1
Bcs1l	Sec14l4	Bnip3	Acnat2
Bicd2	Ugcg	Bop1	Aco1
Birc2	Chd5	Brap	Aco2
Birc3	Chek1	Brd2	Acot1
Blk	Itgb1bp2	Brpf3	Acot10
Bloc1s1	Slc44a2	Bsdc1	Acot13
Blzf1	Rhov	Btaf1	Acot2
Bnip3l	Eif3m	Btbd7	Acot3
Bpnt1	Etnk2	Btf3	Acot4
Braf	Clcn4	Bub1b	Acot5
Brd1	Capn3	Bud13	Acot6
Brd3	Cluh	Bud31	Acot8
Brd4	Ppp3r1	C1galt1c1	Acot9
Brpf1	Gldn	Cab39	Acox1
Brsk2	C1qc	Cables2	Acox2
Btbd17	Coq2	Cad	Acox3
Btg1	Coq3	Camk2d	Acp1
Btg2	Coq6	Camkk1	Acp2
Bub1	Coro6	Camta1	Acp5
Bysl	Gda	Cant1	Acp6
C030006K11Rik	Ctsr	Cap1	Acpl2
C1qtnf5	Cpne4	Capn2	Acpp
C78339	Cpne8	Capzb	Acpt
Cab39l	Ctsb	Cars	Acsf2
Cabp1	Cpt2	Casc1	Acsl1
Cacnb1	Crls1	Cat	Acsl3
Cadps	Lrrc16a	Cbl	Acsl4
Calr	Calr4	Cbs	Acsl5
Calr3	Casq2	Ccar1	Acsl6
Camk1g	Sec14l2	Ccbl2	Acta1
Camk2a	Ctps2	Ccdc101	Acta2
Camk2g	Csl	Ccdc134	Actc1
Camsap1	Akap17b	Ccdc25	Actg2
Cand1	Ccnb1	Ccdc47	Actl10
Capg	Ccnb3	Ccdc50	Actn1
Capns1	Cyct	Ccdc59	Actn2
Capza1	Racgap1	Ccdc6	Actn3
Capza2	Ccnl2	Ccnc	Actn4
Car11	Ppic	Ccne1	Actr10
Car2	Ppil6	Ccnt2	Actr1a
Casc3	Cyp3a41b	Cct3	Actr1b
Caskin1	Cyp3a57	Cct5	Actr2
Caskin2	Tbxas1	Cct8	Actr3
Casp14	Cyp3a44	Ccz1	Actr3b
Casp2	Cyp2j13	Cdc14a	Actr6
Casq1	Cyp3a59	Cdc16	Acvr2a
Cc2d1a	Cyp3a16	Cdc37	Acvr2b
Cc2d1b	Cyp2ab1	Cdc45	Acy1
Cc2d2a	Cyp3a25	Cdipt	Ada
Ccdc126	Cyb5b	Cdk11b	Adad1
Ccdc147	Acly	Cdk2ap1	Adad2
Ccdc18	Adck1	Cdk5	Adal
Ccdc34	Ndufb7	Cdk5rap3	Adam10
Ccnd1	AI314180	Cdk6	Adam11
Ccnd2	Tpte	Cdk8	Adam17
Ccnd3	Mthfd1l	Cdk9	Adam22
Ccne2	Dars	Cdo1	Adam23
Ccng2	Gatad2b	Cdt1	Adam28
Ccnh	Timm8a1	Cebpg	Adam7
Ccni	Ddx25	Cenpa	Adam8
Ccnl1	Ddx23	Cenpv	Adamdec1
Ccnt1	Scnn1b	Cept1	Adamts1
Ccny	Dgke	Cfl1	Adamts13
Ccnyl1	Mogat2	Chaf1a	Adamts15
Cct6a	Zdhhc24	Chaf1b	Adamts20
Cd53	CAAA01118383.1	Chchd6	Adamts4
Cd55	Sdr9c7	Chd2	Adamts5
Cd82	Sdr16c5	Cherp	Adamts8
Cdc34	H2	Chic2	Adamts9
Cdc42bpa	Dhrs7c	Chka	Adamtsl1
Cdc5l	Dhrs1	Chkb	Adar
Cdk13	2610002M06Rik	Chl1	Adat2
Cdk16	Slc25a20	Chmp2a	Adat3
Cdk18	Dynll2	Chmp2b	Adc
Cdk19	Dlg2	Chmp4b	Adck1
Cdk2ap2	Tnni3k	Chmp5	Adck2
Cdk4	Dna2	Chmp7	Adck3
Cdkl4	Dctn1	Chpf	Adck4
Cdnf	Dnajb5	Chtf8	Adcy1
Cds2	Dnajc5g	Ckb	Adcy2
Celf2	Dnajc30	Ckmt1	Adcy4
Celf4	Dnajb11	Clasp1	Add1
Cep97	Dnajc17	Clcn6	Add2
Cerk	4930503B20Rik	Clec16a	Add3
Chchd3	Dnajc4	Clint1	Adh1
Chd1	Brip1	Clns1a	Adh4
Chd6	Duoxa2	Clpp	Adh5
Chi3l4	Tfdp1	Clptm1	Adh6
Chordc1	Dpm3	Clpx	Adh6a
Chtf18	Ifih1	Clta	Adh6b
Cib1	Dtnbp1	Cltc	Adh7
Cic	Sprtn	Cluap1	Adhfe1
Cir1	Nos1ap	Cmc1	Adi1
Cirbp	Ttc30a2	Cndp2	Adipor1
Cirh1a	Pacrgl	Cnksr3	Adipor2
Cisd1	Rgs9	Cnn2	Adk
Cisd2	Echdc3	Cnnm3	Adora1
Cks1b	Echs1	Cnot1	Adora2a
Cks2	Eef1a1	Cnot3	Adora2b
Clcn2	Psd4	Cnot4	Adora3
Clcn3	Eftud2	Cnot6l	Adpgk
Clgn	Ptpn7	Cnot7	Adra1a
Clic5	Gna14	Cntd1	Adra1b
Clip3	Prkg2	Coasy	Adra1d
Clk1	Egln1	Cog2	Adrbk1
Clk2	Eif1	Cog3	Adrbk2
Clk3	Eif3c	Cog6	Adrm1
Clptm1l	Eif3f	Comtd1	Adsl
Cnbp	Eif3i	Copa	Adss
Cnksr1	Dmap1	Copb2	Adssl1
Cnnm2	Supt6	Copz1	Adtrp
Cnnm4	Por	Cox19	Aebp1
Cnot6	Arpp19	Cox5a	AF366264
Cnot8	Slc29a2	Cox5b	Afg3l1
Cnpy2	Slc29a4	Cox6a1	Afg3l2
Cnpy3	Ei24	Cpne3	Afmid
Cnrip1	Eps8l1	Cpsf1	Aftph
Col4a3bp	Gspt1	Cpsf2	Aga
Copb1	Ethe1	Cpsf4l	Agap1
Cops3	Celf1	Cpsf7	Agap2
Cops4	Spdef	Cpt1b	Agap3
Cops6	Ets1	Crat	Agbl1
Coq10a	Eva1c	Crbn	Agbl5
Coq4	Fgd6	Creb3	Aggf1
Coq7	Exosc3	Crisp1	Agk
Coro1a	Mccc2	Crot	Agl
Coro1b	Acp5	Cryab	Agmat
Coro1c	Ccdc120	Cryz	Agmo
Coro7	Snrnp40	Csnk2b	Ago1
Cox11	Hspb1	Csrp1	Ago2
Cox15	Hspb8	Cstf1	Ago3
Cox17	Mob2	Cstf2t	Ago4
Cox18	Glipr2	Ctbp1	Agpat2
Cox6a2	Dera	Ctdspl2	Agpat5
Cpeb1	Alkbh4	Cth	Agpat6
Cpne7	Cpsf3l	Ctns	Agpat9
Cpsf3	Neurl1a	Ctsf	Agps
Cpsf4	Mrto4	Ctsz	Agr2
Cpsf6	Gemin8	Ctu2	Agr3
Cpt1c	Rbm34	Cul2	Agrn
Cpxm2	Chchd4	Cul3	Agtpbp1
Cramp1l	1110057K04Rik	Cul4a	Agxt2
Creb1	Vwa8	Cul5	Ahi1
Creb3l3	Sec16b	Cutc	Ahrr
Creb3l4	Tpd52	Cwf19l2	Ahsa1
Crebbp	Hypk	Cyc1	Ahsa2
Crem	B3gntl1	Cyfip2	AI314180
Crim1	Slc25a44	Cyld	Aifm1
Cript	Sorl1	D17Wsu92e	Aifm3
Crisp3	Prelid2	D230025D16Rik	Aig1
Crkl	Rtcb	D2hgdh	Aip
Crnkl1	Ttbk1	D2Wsu81e	Aipl1
Crtc1	Mfsd12	D6Wsu163e	Ak1
Crtc2	Serac1	D930015E06Rik	AK157302
Cs	Spryd7	Dab2	Ak2
Cse1l	Srd5a2	Dad1	Ak3
Csk	Sec14l3	Daglb	Ak5
Csnk1a1	Def8	Dbn1	Akap1
Csnk1d	Myrfl	Dbt	Akap10
Csnk1g3	Mettl18	Dcaf11	Akap13
Csnk2a1	Zfand4	Dcaf7	Akap17b
Csrnp1	Ambp	Dcp2	Akap9
Ctdp1	Sccpdh	Dctn2	Akirin1
Ctnnb1	Chac1	Dcun1d2	Akirin2
Ctnnd1	Ankfy1	Ddb1	Akr1a1
Ctps	Snupn	Ddost	Akt1
Ctsc	Arap3	Ddrgk1	Akt2
Ctse	Slc25a5	Ddx27	Akt3
Ctsl	Nt5c3b	Ddx39	Aktip
Ctss	Cdk5rap1	Ddx42	Aldh18a1
Ctu1	Emc9	Ddx46	Aldh1l1
Cxxc1	Plekha8	Ddx47	Aldh1l2
Cyb561	Clspn	Ddx5	Aldh3a1
Cyb5r2	Trmt10a	Ddx52	Aldh3a2
Cyb5r3	Naf1	Ddx56	Aldh3b1
D430042O09Rik	Idnk	Ddx58	Aldh3b2
Daam1	Slc31a2	Ddx6	Aldh4a1
Dak	Utp14a	Derl1	Aldh5a1
Dap3	Etfa	Dgat1	Aldh6a1
Dapk1	4933427G17Rik	Dhx16	Aldh8a1
Dapk3	Ppp1r37	Dhx32	Aldh9a1
Dars2	Ccdc85c	Dhx8	Aldoa
Dbil5	E130311K13Rik	Dip2a	Aldoart1
Dbndd2	Mettl17	Dis3	Aldoart2
Dbnl	Ldhd	Dkc1	Aldob
Dbp	Pmvk	Dmrtb1	Aldoc
Dbr1	Yipf7	Dmxl1	Alg1
Dchs1	Pih1d1	Dnaic1	Alg10b
Dcp1a	Wdr83	Dnaja2	Alg11
Dcp1b	AW209491	Dnaja3	Alg12
Dctn6	D15Ertd621e	Dnaja4	Alg13
Ddi2	Anp32e	Dnajb14	Alg14
Ddr1	Tmem246	Dnajc10	Alg2
Ddx10	Cutal	Dnajc11	Alg3
Ddx17	Isoc2b	Dnajc14	Alg5
Ddx24	Ccdc94	Dnajc21	Alg6
Ddx26b	Pyroxd2	Dnajc25	Alg9
Ddx4	Srpr	Dnajc3	Alk
Ddx41	Ak5	Dnajc9	Alkbh1
Dennd1a	Gpr158	Dnm2	Alkbh4
Derl2	Cfdp1	Dnttip2	Alkbh6
Des	Tmppe	Dock11	Alkbh7
Dgcr8	Tmem184a	Dock7	Alkbh8
Dgka	Hrc	Dot1l	Alpk1
Dgkg	Scfd1	Dpagt1	Alx1
Dgkz	Ide	Dph2	Alx3
Dhcr7	Ndufa7	Dpp3	Alx4
Dhdds	Kcnrg	Dpp9	Amacr
Dhfr	Qsox2	Dpy19l1	Ambp
Dhps	Dcaf4	Dpy30	Amd1
Dhx33	Rnf207	Dpyd	Amd2
Dhx35	Dis3l2	Drap1	Amdhd1
Dhx37	Mocs1	Dus2l	Amdhd2
Diap1	Agr3	Dus3l	Amfr
Dip2b	Mettl13	Dusp11	Amhr2
Dip2c	C2cd5	Dusp12	Ammecr1
Dnaja1	Mto1	Dusp16	Ammecr1l
Dnajb12	Kpna7	Dusp28	Amn1
Dnajb13	Decr1	Dvl2	Amot
Dnajb4	Rab3ip	Dvl3	Amotl1
Dnajb6	Susd2	Dync1h1	Amotl2
Dnajb9	Fbxo47	Dync1li1	Ampd1
Dnajc12	Mcfd2	Dyrk1a	Ampd2
Dnajc16	Ubash3b	E2f4	Ampd3
Dnajc8	Supt16	Eapp	Amph
Dnali1	Slc18b1	Ears2	Amt
Dnm1	Lrrc59	Ech1	Amy1
Dnpep	Timm21	Echdc1	Amy2a1
Doc2g	Gfer	Eed	Amy2a2
Dock8	Rhox8	Eef1b2	Amy2a5
Dock9	Rragb	Eef1g	Anapc1
Dohh	Apmap	Eef2	Anapc10
Dopey2	Slc39a11	Eef2k	Anapc11
Dph1	Acox1	Efhc1	Anapc2
Dph3	Faah	Eftud1	Angel1
Dpy19l3	Fah	Ehbp1	Angel2
Dpys	Far2	Ehd1	Ank1
Dpysl2	Strip2	Eif1a	Ank3
Dpysl3	Farsa	Eif2ak3	Ankdd1a
Dqx1	Farsb	Eif2b1	Ankdd1b
Dstn	Scd3	Eif2b4	Ankfn1
Dstyk	Pum2	Eif2b5	Ankfy1
Dtwd1	Fbp1	Eif2s2	Ankhd1
Dtymk	Fancd2	Eif3a	Ankib1
Dus1l	Rce1	Eif3d	Ankle1
Dusp14	Sgip1	Eif3e	Ankle2
Dusp18	Fkbp11	Eif3g	Ankrd1
Dusp23	Fkbp14	Eif3h	Ankrd13a
Dut	Foxm1	Eif3l	Ankrd13b
Dvl1	Flii	Eif4a2	Ankrd13c
Dync1i2	Flnc	Eif4e2	Ankrd13d
Dync1li2	Kynu	Eif5	Ankrd17
Dynlrb2	Fmo1	Eif6	Ankrd2
Dynlt3	Slc19a2	Elmo1	Ankrd23
E2f5	Epb4.1l1	Elof1	Ankrd24
Eaf1	Epb4.1l4b	Elovl6	Ankrd28
Edem2	Frmd5	Endou	Ankrd29
Eef1d	Gm14458	Eno4	Ankrd35
Efhd1	Fthl17	Enoph1	Ankrd40
Egflam	Ywhab	Enpp4	Ankrd42
Egln2	Mfn1	Enthd1	Ankrd44
Ehd4	Wdr70	Entpd5	Ankrd49
Eif1b	Dab2ip	Ep300	Ankrd52
Eif2b2	Gba	Epc2	Ankrd6
Eif2s1	Gabbr1	Ephx1	Ankrd65
Eif2s3x	Tmlhe	Eps15l1	Anks1
Eif3k	Gm14346	Ept1	Anks1b
Eif4a1	Eif2ak2	Ercc1	Anks3
Eif4e3	Folh1	Ercc3	Anln
Eif4g1	Naalad2	Ercc5	Ano8
Eif5a	Npr1	Ercc6l	Anp32a
Elac2	Nckap1	Eri1	Anp32b
Elavl1	Bicc1	Ermp1	Anp32e
Elavl2	Glod4	Ero1l	Anpep
Elf1	Gria4	Esco2	Anxa1
Elf2	Grid1	Esd	Anxa13
Elf3	Slc1a2	Espl1	Anxa2
Elk1	Galnt10	Etf1	Anxa9
Elk4	Pomgnt1	Etfb	Aox1
Ell	Mgat2	Etfdh	Aox2
Ell2	Gmps	Etv5	Aox3
Elmo2	Gnpnat1	Evi5	Aox4
Elp2	Gnrhr	Exoc2	Ap1g1
Elp3	Trpm6	Exoc4	Ap1g2
Eml4	Got1	Exoc6	Ap1m1
Eml6	Got2	Exoc7	Ap1m2
Emx2	Gng13	Exoc8	Ap1s1
Enah	Gm7293	Exosc1	Ap1s2
Enpp2	Gpd1	Exosc2	Ap1s3
Entpd1	Gm1840	Exosc4	Ap2a1
Entpd2	Gpx3	Exosc8	Ap2a2
Entpd6	Fbxo8	Exosc9	Ap2m1
Entpd7	Gnas	Ext1	Ap2s1
Entpd8	Vill	Faf1	Ap3b1
Epb4.1	Ppp1ca	Fahd1	Ap3b2
Epc1	H6pd	Fam102b	Ap3d1
Eps15	Gstm3	Fam109a	Ap3m1
Erap1	Gsta2	Fam122a	Ap3m2
Erc1	Gstz1	Fam160b1	Ap3s1
Ercc2	Gstk1	Fam173b	Ap3s2
Ercc6	Gys2	Fam192a	Ap4b1
Erlec1	Abat	Fam32a	Ap4e1
Erlin1	Gyg	Fam46d	Apba1
Erlin2	Ppp1r3b	Fam63a	Apba2
Ero1lb	Trmt2b	Fam76a	Apba3
Esco1	Atp5a1	Fan1	Apbb1
Espn	Slc36a4	Fars2	Apbb1ip
Esyt2	Usp11	Fasn	Apbb2
Esyt3	Abcb10	Fbxl13	Apbb3
Etv1	Abcb9	Fbxo2	Apc
Evx2	Abcb8	Fbxo32	Apc2
Ewsr1	Chchd2	Fbxo42	Apeh
Exoc3l	Hars	Fbxo45	Apex1
Exog	Hdac3	Fcf1	Aph1a
Exosc5	Hexb	Fdx1l	Aph1b
Eya2	Hexdc	Fdxacb1	Aph1c
Eya3	Hgd	Fermt3	Apip
Ezr	Epas1	Fh1	Aplp1
Fam102a	Gm6970	Ficd	Apmap
Fam126a	Smc1b	Fign	Apoa1bp
Fam136a	Hmcn2	Fis1	Apoh
Fam151b	Hist1h4m	Fkbp3	Apoo
Fam161a	Hist1h4j	Fktn	Apool
Fam173a	Hist1h2aa	Flcn	Apopt1
Fam179a	Myod1	Flrt3	Aprt
Fam3a	Tfap4	Fndc3b	Aqp3
Fam3c	Ptf1a	Fntb	Aqp7
Fam43a	Hmgb4	Foxa3	Aqp8
Fam46b	Hmgcr	Foxj1	Aqp9
Fam49b	Fat4	Foxo3	Aqr
Fam50a	Abcb6	Foxp4	Araf
Fam69a	Mettl11b	Fpgs	Arap1
Fam73b	Hipk4	Frg1	Arap2
Fam96b	Mroh5	Frmd6	Arap3
Fam98a	Rad17	Frmd8	Arcn1
Fam98b	Rad9a	Fryl	Arel1
Farp1	Hspa8	Ftsj1	Arf1
Farp2	Hspd1	Fxn	Arf2
Fastk	Hs6st2	Fzr1	Arf3
Fastkd3	Myo1f	G3bp1	Arf4
Fau	Myo5b	Gabarap	Arf5
Fbxl19	Slc35b1	Gadd45gip1	Arf6
Fbxo44	Cers2	Galc	Arfgap1
Fbxw7	Idh3b	Ganc	Arfgap2
Fbxw9	Idh3g	Gapdh	Arfgap3
Fcho2	Gm9745	Gapvd1	Arfgef1
Fen1	Eif4e1b	Gars	Arfgef2
Fgf11	Eif4e	Gart	Arfip1
Fgf14	Eif5a2	Gas8	Arfip2
Fhl4	Eif4g3	Gatc	Arfrp1
Fignl1	Uaca	Gba2	Arg1
Filip1	Ikbkb	Gbf1	Arg2
Fip1l1	BC061194	Gcat	Arhgap1
Fkbp10	Ipo5	Gcc1	Arhgap10
Fkbp7	Immp1l	Gcdh	Arhgap11a
Flad1	Ddhd1	Gch1	Arhgap12
Fmo2	Inpp5a	Gclc	Arhgap15
Fmo5	Ern2	Gclm	Arhgap17
Fnbp1	Kcnj15	Gcsh	Arhgap20
Fndc3a	Kcnj13	Gdi2	Arhgap21
Fnip1	Irx2	Get4	Arhgap22
Fnip2	Uqcrfs1	Ggt5	Arhgap23
Fos	Ist1	Ghitm	Arhgap24
Fosb	2700029M09Rik	Gigyf2	Arhgap25
Fosl2	Jmjd4	Gins1	Arhgap26
Foxa1	Jph2	Gins2	Arhgap27
Foxa2	Pfkfb3	Git2	Arhgap29
Foxj3	Pnp2	Gk5	Arhgap30
Foxo1	Snai2	Glg1	Arhgap39
Foxo4	Mybbp1a	Glrx	Arhgap4
Foxo6	Jagn1	Glrx2	Arhgap42
Foxp1	Mogat1	Glrx3	Arhgap44
Foxp2	Slu7	Gltscr2	Arhgap5
Frmpd1	Ankle1	Glud1	Arhgap8
Frs2	Ncl	Gmeb1	Arhgdia
Fth1	Gm16286	Gna13	Arhgdib
Fundc1	Hdhd2	Gnb2	Arhgdig
Furin	Zcchc13	Golga5	Arhgef1
Fut8	Gltpd2	Golga7	Arhgef11
Fyn	Tmed1	Gon4l	Arhgef12
Gad1	Ssr2	Gorasp1	Arhgef15
Gale	Zbed4	Gpatch3	Arhgef16
Galns	Dscc1	Gpcpd1	Arhgef17
Galnt1	Tmem98	Gpn2	Arhgef18
Galnt4	Lmf2	Gpn3	Arhgef19
Gas1	Arxes1	Gpr108	Arhgef2
Gatad2a	Tlcd2	Gpx4	Arhgef26
Gca	Kars	Gramd4	Arhgef28
Gdi1	Slc12a7	Grb2	Arhgef37
Gfap	Tssk5	Grk4	Arhgef38
Gfm2	Mast4	Grpel1	Arhgef4
Gfpt1	Nphp3	Gsg2	Arhgef40
Gga1	Ncaph2	Gsr	Arhgef5
Ggct	Klf8	Gss	Arhgef6
Gipc1	1110002L01Rik	Gstm7	Arhgef7
Git1	Gm1305	Gstp2	Arhgef9
Glb1l	Ksr1	Gtf2a1l	Arid2
Gli1	Kcng2	Gtf2b	Arid3a
Gli2	Rbpjl	Gtf2e2	Arid3b
Glrx5	Ntn4	Gtpbp1	Arid3c
Glul	Rbp1	Gtpbp2	Arid4a
Gm10094	Fabp2	H2afz	Arid4b
Gm16515	Ldb2	Haao	Arid5a
Gm2382	Ldhc	Hacl1	Arid5b
Gm3417	Gm5065	Hat1	Arih2
Gmcl1	Lgalsl	Hdac10	Arl1
Gmds	Col22a1	Hdac11	Arl10
Gmeb2	Med7	Hdac8	Arl11
Gmfg	Eras	Hdac9	Arl14ep
Gmpr2	Fgf5	Hddc3	Arl14epl
Gna11	Sbno1	Hdgf	Arl15
Gnb1	Gm13691	Hdhd3	Arl3
Gng2	Cfhr1	Heca	Arl5a
Gng5	Glrb	Hectd1	Arl5b
Gnl3	Map1lc3a	Herpud1	Arl5c
Golph3l	Limch1	Hgs	Arl6
Golt1b	Fhl5	Hibch	Arl6ip5
Gopc	Lin28b	Hint2	Arl8a
Gorasp2	Hoxc6	Hint3	Arl8b
Gosr1	Araf	Hip1	Arl9
Gpaa1	Gphn	Hira	Armc1
Gpank1	Ash1l	Hist1h1a	Armc9
Gpatch1	L3mbtl1	Hist1h1e	Arnt
Gpc2	Lin7b	Hk2	Arnt2
Gpc6	Lin9	Hlf	Arpc1a
Gpi1	Dusp9	Hmg20a	Arpc1b
Gpkow	Gm8975	Hmgcs2	Arpc2
Gpr111	Ncoa7	Hnrnpa0	Arpc3
Gpr139	Lamp3	Hnrnpr	Arpc4
Gpr142	Lpin3	Hnrnpul2	Arpc5
Gpr179	Lsm5	Hps5	Arpc5l
Gpt2	Gm10146	Hrsp12	Arpp19
Grap	Zfyve28	Hs2st1	Arpp21
Grhl1	Snx9	Hsbp1	Arr3
Gria3	Dennd5a	Hsd17b11	Arrb1
Grin2a	Ctnnbl1	Hsd17b4	Arrb2
Grk5	Tmem245	Hsdl2	Arrdc1
Grk6	Gm4782	Hsp90ab1	Arrdc2
Grlf1	Foxred1	Hsp90b1	Arrdc3
Grm3	Pdcd6	Hspa13	Arrdc4
Grm8	Nhp2l1	Hspa14	Arsa
Grn	Asb14	Hspa1a	Arsb
Grpel2	Nelfe	Hspa4l	Arsg
Gsk3a	Hoxb2	Hspa5	Arsi
Gsk3b	Nvl	Hspb2	Arsj
Gsn	Maea	Hspb6	Arv1
Gstm1	Man1a	Htr2b	Arvcf
Gsto1	Edf1	Huwe1	Arx
Gtf2a1	Dyrk2	Hyi	Arxes1
Gtf2a2	Mboat1	Iars	Arxes2
Gtf2f1	Mccc1	Iars2	Asah1
Gtf2f2	Mcm10	Ict1	Asb14
Gtf2h1	Mcm2	Idh1	Asb15
Gtf2h3	Gdpgp1	Idh2	Asb2
Gtf3c1	Slc16a4	Ier3ip1	Asb3
Gtf3c3	Mcu	Ifrd1	Ascc1
Gtpbp3	Mdh2	Ift122	Ascc3
Gtpbp6	Med18	Ift140	Ascl3
Gyltl1b	Med22	Ift46	Asf1a
Gys1	Med4	Ift81	Asf1b
H1fx	Med8	Igbp1	Ash1l
H2afv	Atat1	Ighmbp2	Ash2l
Hbs1l	Srcrb4d	Ik	Asic2
Hdac4	Mef2b	Ilf2	Asic3
Hdac5	Shmt1	Ilkap	Asic4
Hddc2	Ddx20	Ilvbl	Asic5
Hdlbp	Gosr2	Immt	Asna1
Hectd3	Sdhc	Imp4	Asns
Helq	Synj2bp	Impact	Asnsd1
Herpud2	Micu3	Inpp5f	Aspdh
Hes3	Mif	Ints1	Aspg
Hhat	Ddt	Ints2	Asphd1
Hiatl1	Cubn	Ints3	Asphd2
Hibadh	Entpd3	Ints4	Aspm
Hint1	Adamts13	Ints5	Aspscr1
Hist1h1b	Smc2	Ints9	Astl
Hist1h1c	Map2k4	Ip6k2	Asun
Hist1h1d	Myl4	Ippk	Atad1
Hivep1	Mlxipl	Iscu	Atad2
Hivep2	Slc6a4	Isy1	Atad2b
Hk1	Porcn	Itpkc	Atad3a
Hmbox1	Dmpk	Itpr1	Atad5
Hmcn1	Abcc12	Ivns1abp	Atat1
Hmg20b	Mrpl13	Iws1	Ate1
Hmx2	Mrpl23	Josd2	Atf1
Hmx3	Mrpl35	Jtb	Atf6
Hnrnpk	Mrpl47	Katna1	Atf6b
Hnrnpu	Mrpl55	Kcmf1	Atg10
Hnrnpul1	Mrps16	Kctd10	Atg12
Hook2	Mrps17	Kctd13	Atg13
Hook3	Mrps21	Kdm1a	Atg16l1
Hoxa6	Mrps6	Kdm2b	Atg16l2
Hoxb4	Mrps7	Kdm5a	Atg2a
Hoxd10	Mrps9	Kdm6b	Atg3
Hoxd11	Rad1	Khsrp	Atg4a
Hpgds	Msi2	Kif11	Atg4b
Hs3st1	Mtmr2	Kif14	Atg4c
Hs6st1	Mtmr9	Kif15	Atg4d
Hsd17b13	Mtfp1	Kif21a	Atg5
Hsp90aa1	Tnnt1	Kifap3	Atg7
Hspa1b	Mvb12a	Kifc2	Atg9a
Hspa2	Myh15	Kifc5b	Atg9b
Hspa4	Nap1l2	Kin	Atic
Hspb3	Nars	Klhdc2	Atl1
Hsph1	Ncbp2	Klhdc3	Atl2
Htr2a	Kcnip4	Klhl18	Atl3
Hus1	Slc8b1	Kntc1	Atm
Hyal3	Gm20390	Kpna4	Atoh1
Ick	Ndnf	Kpnb1	Atoh7
Icmt	Anxa9	Kri1	Atp10b
Ifrd2	Nf2	Krr1	Atp12a
Ift20	Nr2c1	Lactb	Atp13a1
Ift74	Slc9a2	Larp1b	Atp13a2
Ift80	Slc9a5	Larp4	Atp13a3
Ift88	Slc9a6	Lars	Atp13a4
Igf1r	Slc9a1	Lasp1	Atp13a5
Ikbkap	Nid2	Lbr	Atp1a1
Ikbke	Nmnat2	Lemd3	Atp1a2
Immp2l	Nmt2	Leng8	Atp1a3
Imp3	Ntsr2	Leprel4	Atp1a4
Inpp4a	Gpr39	Leprotl1	Atp1b1
Insm1	Myh10	Letm2	Atp1b2
Insr	Nop58	Lgals8	Atp1b3
Insrr	Nono	Lgmn	Atp1b4
Ints6	Nphp4	Lias	Atp2a1
Ints7	Nploc4	Lig4	Atp2a2
Ip6k1	Nup210l	Litaf	Atp2a3
Ipcef1	1700123L14Rik	Llgl1	Atp2b1
Ipmk	Gm4353	Lman2l	Atp2b2
Iqgap2	Sec13	Lmbr1l	Atp2b3
Irak3	Ndc1	Lmna	Atp2b4
Irak4	Nup205	Lnp	Atp2c1
Ireb2	Npy2r	Lnpep	Atp2c2
Irf2bp2	Uts2r	Loh12cr1	Atp4a
Irx5	Nprl2	Lpo	Atp4b
Isca1	Cpne2	Lrrc23	Atp5a1
Isca2	Nsf	Lrrc58	Atp5b
Itch	Slc35c1	Lrrk2	Atp5c1
Itgam	Nubp1	Lsg1	Atp5d
Itgb3	Nucb1	Lsm12	Atp5f1
Itgb5	Nxf3	Lsm14b	Atp5g1
Itgb7	Oacyl	Lsm2	Atp5g2
Itgb8	Ocrl	Lsm3	Atp5g3
Itm2b	Ift52	Lsm4	Atp5h
Itm2c	Slc51a	Lsm6	Atp5l
Itpa	Pabpc4	Luc7l2	Atp5o
Itpka	Pla2g7	Luc7l3	Atp5s
Itpkb	Pak7	Lysmd2	Atp5sl
Jarid2	Adipor2	Lysmd3	Atp6v0a1
Jkamp	Mark4	Lzic	Atp6v0a2
Jmjd6	Pard3b	Macrod1	Atp6v0a4
Josd1	Toe1	Mad2l1	Atp6v0b
Jup	Psma4	Maf1	Atp6v0c
Kcnc1	Psma7	Magi2	Atp6v0d1
Kcnc3	Gm8394	Malt1	Atp6v0d2
Kcnh2	Ilk	Man1b1	Atp6v0e
Kcnip3	Psmb10	Man2a1	Atp6v0e2
Kcnn4	Gm4950	Manf	Atp6v1a
Kcnq2	Psmb8	Map2k2	Atp6v1b1
Kcnq3	Psmb4	Map2k5	Atp6v1b2
Kcnq5	Bckdk	Map2k7	Atp6v1c1
Kctd14	Erp27	Map3k12	Atp6v1c2
Kctd2	Pdia3	Map4k4	Atp6v1d
Kctd20	Pdia6	Mapk1	Atp6v1e1
Kctd21	Pdpk1	Mapk14	Atp6v1e2
Kctd5	Slc15a3	Mapk1ip1l	Atp6v1f
Kctd6	Pfdn1	Mapk7	Atp6v1g1
Kctd7	Pfdn4	Mapkapk5	Atp6v1g2
Kdelr1	Pfkp	Mars	Atp6v1g3
Kdm1b	Pam	Mars2	Atp6v1h
Kdm2a	Pgk2	Mat2a	Atp7a
Kdm4a	Phb2	Mau2	Atp7b
Kdm4b	Phf14	Max	Atp8a1
Kdm4c	Phf17	Mbnl3	Atp8a2
Kdm5b	Phpt1	Mboat7	Atp8b2
Kdm5c	Acpp	Mcee	Atp8b4
Kdm6a	Acp6	Mcm3	Atp8b5
Kif13a	Pi4kb	Mcm4	Atp9a
Kif17	Melk	Mcm6	Atpaf2
Kif2a	Pik3c2g	Mcrs1	Atpif1
Kif2c	Slc20a2	Mdh1	Atr
Kif3a	Arhgef7	Mecr	Atrn
Kif5a	Prkg1	Med13l	Atrnl1
Kifc3	Plcd3	Med14	Atrx
Klf10	Parp2	Med23	Atxn1
Klf11	Abcd3	Med6	Atxn1l
Klf16	Atp2c2	Meis2	Atxn3
Klf2	Pms1	Memo1	AU015836
Klf3	Pank4	Mepce	AU022252
Klf4	Ppp4r1	Mesdc2	Aup1
Klf9	Ppp4c	Mettl10	Aurka
Klhl20	Eif2b3	Mettl6	Aurkb
Klhl28	Pqbp1	Mex3b	Aurkc
Klhl5	Prr9	Mfap1b	Avil
Klhl8	Ubap2l	Mfsd11	Avl9
Kpna2	Prdx4	Mfsd8	Avp
Kpna3	Prim1	Mgat1	Avpr1a
Kras	Prim2	Mier1	Avpr1b
Krit1	Prom2	Mitd1	Avpr2
L3mbtl3	Sdad1	Mitf	AW209491
Lace1	Sf3a1	Mknk1	Axin1
Lama5	Prpf8	Mkrn1	Axin2
Lamp2	Pex19	Mlec	Axl
Large	Pex2	Mllt10	Azin1
Larp1	Gins3	Mlycd	B020018G12Rik
Larp4b	Ptdss2	Mmab	B3galnt2
Lars2	Disp2	Mmachc	B3galt4
Las1l	Pus1	Mmadhc	B3galt6
Lcat	Pxdn	Mmgt1	B3galtl
Lck	Pcx	Mmp7	B3gat1
Lcmt1	Pklr	Mms19	B3gat2
Ldb1	Pgap3	Mnat1	B3gat3
Ldha	Eri3	Mocos	B3gnt2
Ldhb	Ccng1	Mocs2	B3gnt3
Lef1	Arhgef17	Mogs	B3gnt4
Lemd2	Anpep	Mon1b	B3gnt5
Leo1	Pgm5	Mospd1	B3gnt6
Lepre1	Nosip	Mospd2	B3gnt7
Leprel2	Kmo	Mpdu1	B3gnt8
Leprot	Mpc1	Mphosph10	B3gnt9
Letmd1	Fam49a	Mphosph8	B3gntl1
Lin28a	Ccdc22	Mpp5	B4galt1
Lin54	Tha1	Mpped2	B4galt2
Lipa	Carkd	Mrpl1	B4galt3
Lmcd1	Ptplad1	Mrpl11	B4galt4
Lmf1	Slc25a21	Mrpl12	B4galt5
Lmnb1	Ptges2	Mrpl15	B4galt6
Lpcat3	Tanc1	Mrpl17	B4galt7
Lpin1	Zfyve19	Mrpl18	B9d1
Lpin2	Chmp4c	Mrpl20	B9d2
Lrp10	Umps	Mrpl28	Baat
Lrp12	Gm14180	Mrpl3	Bag1
Lrrfip1	Tango2	Mrpl36	Bag2
Lrrfip2	Fam213a	Mrpl39	Bai1
Lsm14a	Rab5c	Mrpl40	Bai2
Lsm7	5430435G22Rik	Mrpl45	Bai3
Ltk	Rab8b	Mrpl49	Baiap3
Lyn	Rad54l2	Mrpl51	Bak1
Lypla1	Mras	Mrpl9	Banf1
Lypla2	Rbm19	Mrps12	Banf2
Lyrm5	Rbm28	Mrps15	Barhl1
Maf	Ncor1	Mrps18b	Barhl2
Mafa	Rfc1	Mrps18c	Bax
Mafb	Rfc4	Mrps23	Baz1a
Magi1	Slc52a3	Mrps24	Baz2a
Magi3	Arhgap8	Mrps26	BB287469
Magoh	Rgl3	Mrps28	Bbs1
Magt1	Dhx9	Mrps31	Bbs2
Man1c1	Ica1l	Mrps35	Bbs4
Man2b2	Cntn1	Mrrf	Bbs5
Maoa	Rilp	Msrb2	Bbs7
Map1lc3b	Rmdn2	Mta2	Bbs9
Map2k6	Rmdn3	Mtch2	Bbx
Map3k2	Dennd1b	Mtg1	BC003331
Map4k1	Rnaseh1	Mthfr	BC005624
Map4k2	Polr2d	Mtl5	BC005764
Map4k5	Gm10036	Mtmr3	BC018242
Mapk1ip1	Gm16519	Mtmr6	BC021614
Mapk3	Gm6133	Mtr	BC023829
Mapk8	Rpl18	Mtrr	BC024978
Mapk8ip3	Gm17430	Mtss1l	BC026590
Mapk9	Rpl23a	Mvk	BC030499
Mapre2	Gm10709	Mxd3	BC048502
Mapre3	Rpl30	Mycbp2	BC048546
Mark2	Rpl32	Myh9	BC051070
Mast1	Rpl39l	Mylpf	BC051076
Mast2	Rpl4	Myo6	BC056474
Mbd2	Rpl36al	N4bp2l1	BC061194
Mbd3	Rpl37a	Naa16	BC067074
Mbd3l1	Rpl5	Naa20	BC068157
Mblac2	Rpl6	Naa25	BC089597
Mboat2	1700084J12Rik	Naa30	Bcap29
Mc4r	Gm5459	Naa35	Bcap31
Mc5r	Psmd11	Naa38	Bcas2
Mcat	Psmd13	Naa40	Bcas3
Mcoln1	Rps3a1	Naa50	Bcat1
Mcoln3	Rps12	Nab2	Bcat2
Mctp2	Rps15	Naca	Bccip
Mdc1	Gm10260	Nae1	Bche
Meaf6	Rps19	Napa	Bckdha
Med17	Gm18025	Napepld	Bckdk
Med20	Gm16490	Napsa	Bcl2
Med21	Rps28	Nat9	Bcl2l1
Med31	Gm10126	Nbeal1	Bcl2l2
Meis1	Rps3	Ncapd3	Bcl7a
Meox1	Gm9843	Ncbp1	Bcl7b
Metap1	Rps4x	Ncln	Bcl7c
Mettl4	Rps6	Ndc80	Bcl9
Mex3c	Rps8	Ndel1	Bcl9l
Mex3d	Psmc2	Ndufa13	Bcmo1
Mfap1a	Psmc1	Ndufa2	Bco2
Mfn2	Psmc5	Ndufa5	Bcs1l
Mfsd6	Rapsn	Ndufa6	Bdp1
Mgat5	Rrs1	Ndufa8	Becn1
Mgmt	Rps6ka4	Ndufa9	Best1
Mib1	Gm12355	Ndufab1	Best2
Mib2	Zfp541	Ndufaf1	Best3
Mina	Dnttip1	Ndufb4	Bet1l
Mink1	Stk38l	Ndufs2	Bhlhe22
Mkrn3	Robo4	Ndufs6	Bhlhe23
Mlf1	Atp2a1	Ndufs7	Bicc1
Mlh1	Sco2	Ndufv1	Bicd1
Mlst8	Pacsin2	Ndufv2	Bicd2
Mmaa	Sec24b	Nedd8	Bin1
Mmd	Exoc1	Nfil3	Birc2
Mmgt2	Kmt2d	Nfx1	Birc3
Mon1a	Prdm11	Nfya	Birc5
Mon2	Whsc1	Nfyc	Birc7
Morc3	Sgca	Nipbl	Blcap
Mospd3	Sgcg	Nisch	Blk
Mpp3	Sgtb	Nkiras1	Blm
Mpp7	Kcna7	Nln	Bloc1s1
Mri1	Tnk1	Nme5	Bloc1s2
Mrm1	Skp2	Nnt	Blzf1
Mrpl10	Kcnt2	Nob1	Bmp10
Mrpl16	Sptbn5	Nol6	Bmp2k
Mrpl19	Uhmk1	Nomo1	Bmp3
Mrpl2	Zfp831	Nop10	Bmpr2
Mrpl21	Smg1	Nop16	Bms1
Mrpl24	Smg8	Nop2	Bnc1
Mrpl30	Smek2	Npdc1	Bnc2
Mrpl32	Sema7a	Nr1d1	Bnip1
Mrpl41	Sgms2	Nrbp1	Bnip3
Mrpl48	Smu1	Nsa2	Bnip3l
Mrpl53	Vamp2	Nsmce4a	Bola1
Mrpl54	Slc6a18	Nthl1	Bola3
Mrps14	Btbd10	Nuak2	Boll
Mrps2	Snapc3	Nudc	Bop1
Mrps22	Snrpd1	Nudt21	Bphl
Mrps5	Syt1	Nudt9	Bpi
Msh6	Snx2	Nuf2	Bpifc
Mthfs	Shoc2	Nup107	Bpnt1
Mtmr7	Sod2	Nup133	Braf
Mtrf1	Sod3	Nup43	Brap
Mtrf1l	Sptan1	Nup54	Brd1
Mtx2	Vipas39	Nup93	Brd2
Muc1	Spns2	Nutf2	Brd3
Mus81	Rbfox3	Nxn	Brd4
Mvd	Ncor2	Nxnl1	Brd7
Mxd1	Spsb1	Nxt1	Brd9
Mxd4	Sptlc3	Ogdh	Brf1
Mxi1	Hnrnpab	Ogt	Brip1
Myh8	Sqrdl	Opa1	Brix1
Myl10	B4galt7	Orai1	Brox
Myl6	B3gat1	Orc2	Brpf1
Myl6b	Src	Orc5	Brpf3
Myo1e	Arhgap24	Os9	Brsk1
Myo5a	Hsd17b3	Osbpl2	Brsk2
Myo9a	Sntg1	Osbpl9	Bscl2
Myt1	Nphs2	Osr2	Bsdc1
N4bp2	Cstf3	Ostm1	Bsx
N4bp2l2	Slc26a7	Otub2	Btaf1
N6amt1	Suox	P4ha1	Btbd1
N6amt2	Ppp2r2a	Pa2g4	Btbd10
Naa10	Cpa4	Pabpc1	Btbd17
Naaa	Sfswap	Pabpn1	Btbd2
Nab1	Smarcd1	Paf1	Btbd7
Nadsyn1	Slc50a1	Paics	Btf3
Nap1l1	Nphs1	Pak1	Btf3l4
Nap1l3	Esrp1	Pan3	Btg1
Napb	Slc39a9	Papd4	Btg2
Narf	Fbxl17	Papd7	Btg3
Narfl	Enpp6	Park2	Bub1
Nars2	Mki67ip	Park7	Bub1b
Nav2	Tmem145	Pars2	Bub3
Nav3	Ninl	Parva	Bud13
Ncapg2	Dcakd	Patl1	Bud31
Nck1	Zfp850	Pbrm1	Bysl
Ncstn	D3Bwg0562e	Pbx2	Bzrap1
Nde1	Wdr74	Pbx3	C030006K11Rik
Ndor1	Gtpbp4	Pcbd2	C030046E11Rik
Ndrg1	Trnau1ap	Pcca	C130079G13Rik
Ndrg2	Pradc1	Pccb	C1d
Ndrg3	F13b	Pcf11	C1galt1c1
Ndufa12	Rbm5	Pck2	C1qa
Ndufb10	Hadha	Pcmt1	C1qb
Ndufs1	Agxt2	Pcmtd2	C1qbp
Ndufs4	Slc25a33	Pcna	C1qc
Necap2	Cerkl	Pcnxl3	C1qtnf5
Nedd4	Wdr43	Pcyt1a	C2cd5
Nefh	Capn15	Pdcd10	C330027C09Rik
Nek11	Mob3a	Pdcd5	C77370
Nek6	Ppapdc2	Pde12	C78339
Nek7	Sub1	Pde6d	CAAA01118383.1
Neto1	Ptprt	Pde7a	Cab39
Neurl3	Gm17296	Pdhb	Cab39l
Nfib	Gcnt2	Pdia4	Cables1
Nfs1	Copg2	Pdpr	Cables2
Nfu1	Hyou1	Pds5b	Cabp1
Nfyb	Smtnl2	Pdss1	Cabp2
Nipa1	Ankrd6	Pdxdc1	Cabp4
Nipal3	Mpv17	Pdxp	Cabp5
Nit1	Glb1l3	Pebp4	Cabp7
Nme1	Noc4l	Peli1	Cacfd1
Nme6	Piezo1	Pelo	Cacna1a
Nmt1	Ndufs8	Per1	Cacna1b
Nol9	Cfp	Pes1	Cacna1c
Nop14	Erh	Pex1	Cacna1e
Nova1	Arg1	Pex12	Cacna1f
Npas3	Acot9	Pex13	Cacna1g
Npas4	Txlng	Pex3	Cacna1i
Npc2	Pygb	Pex6	Cacna1s
Nphp1	Ttf2	Pgls	Cacna2d1
Nprl3	Tcea2	Pgm2l1	Cacnb1
Nr1d2	Pgd	Pgrmc2	Cacnb2
Nr2c2	Gpd2	Phb	Cacnb3
Nr4a1	Tmem231	Phyhd1	Cacnb4
Nr4a2	Commd4	Pi4ka	Cactin
Nras	Taf9	Pias4	Cad
Nsfl1c	Sac3d1	Picalm	Cadps
Nsun2	Grina	Pigb	Cadps2
Nsun3	Cnot2	Pigc	Calhm1
Nsun4	Tns4	Pigm	Calhm2
Nt5c2	Clk4	Pigt	Calml3
Nt5dc3	Abra	Pigu	Caln1
Nudt19	Irf2bp1	Pik3cd	Calr
Nudt2	Adamdec1	Pim1	Calr3
Nudt3	Smdt1	Pin1	Calr4
Nudt4	Btbd2	Pip5k1c	Calu
Nudt5	Gid8	Pipox	Camk1
Nudt8	Fam98c	Pkmyt1	Camk1d
Numbl	Galk2	Plaa	Camk1g
Nup210	Atp10b	Plb1	Camk2a
Nup50	Tbc1d2	Pld2	Camk2b
Nupl1	Tbc1d9b	Plk4	Camk2d
Nus1	Tbck	Plod2	Camk2g
Nwd1	Tubg2	Plrg1	Camk4
Nxf1	Tctn3	Plxdc1	Camkk1
Ocel1	Tdo2	Pnkp	Camkmt
Odc1	Tenm1	Pno1	Camsap1
Ogfod1	Qtrt1	Pnpla2	Camsap2
Ola1	Thoc3	Pnpla7	Camsap3
Olig1	Timeless	Pnpla8	Camta1
Olig2	Timm23	Pnpo	Camta2
Onecut2	Timm9	Pnpt1	Cand1
Opa3	Tollip	Pola2	Cand2
Orai3	Tmbim4	Pold1	Cant1
Osbp	Tnni3	Polh	Canx
Osbpl8	Tnnt3	Polq	Cap1
Osgep	Fnbp1l	Polr1a	Cap2
Osgepl1	Chadl	Polr1d	Capg
Osgin2	Tomm20l	Polr2a	Capn1
Otof	Top2a	Polr2e	Capn11
Otub1	Tram1l1	Polr2g	Capn12
Otud5	Ssr3	Polr2h	Capn13
Otud7b	Treh	Polr2j	Capn15
P4hb	Trmt1l	Polr2l	Capn2
Pacs1	Trappc11	Polr3a	Capn3
Pacs2	Cela1	Polr3c	Capn5
Pafah2	Tspan5	Polr3f	Capn6
Pak4	Tspan10	Polr3h	Capn7
Pam16	Cd37	Pon2	Capn8
Pan2	Ttyh1	Pop1	Capn9
Papd5	Ube2l3	Pou2f1	Capns1
Papola	E330021D16Rik	Ppa2	Capns2
Papss1	Ube2h	Ppan	Capza1
Paqr7	Rps27a	Ppap2b	Capza2
Parn	Ubl5	Ppat	Capza3
Pax5	Ubqln4	Ppcdc	Capzb
Pax6	Ufc1	Ppia	Car1
Pbld2	Ufl1	Ppib	Car11
Pbx1	Ugt3a2	Ppil2	Car13
Pbx4	Ugt8a	Ppil3	Car2
Pcbp1	Plekhg3	Ppip5k1	Car3
Pcbp3	Rims1	Ppm1b	Car5a
Pcdh17	Ablim1	Ppm1d	Car5b
Pcgf3	Kif5c	Ppm1f	Car7
Pcnx	Olfml1	Ppm1g	Carkd
Pcsk4	Spag9	Ppme1	Cars
Pcsk5	Obscn	Ppp1cb	Casc1
Pcyt1b	Bag2	Ppp1r11	Casc3
Pdcd2	Tnni2	Ppp1r12b	Caskin1
Pdcl	Chrng	Ppp1r8	Caskin2
Pde1a	Atp6v0a2	Ppp2ca	Casp14
Pde1b	Dpysl5	Ppp2r4	Casp16
Pde1c	Ston1	Ppp2r5c	Casp2
Pde7b	Ank1	Ppp2r5e	Casq1
Pdilt	Unc45b	Ppp3ca	Casq2
Pef1	Unc50	Ppp4r2	Cat
Peli2	Scoc	Ppp6c	Cav1
Per3	Sun1	Ppp6r1	Cav2
Pfas	Ttn	Ppwd1	Cav3
Pfdn2	Lmod2	Praf2	Cbl
Pfdn5	Lims2	Prcc	Cblc
Pfkfb2	Upb1	Prdm1	Cbr2
Pfkl	Upp1	Preb	Cbs
Pgk1	Use1	Prkab1	Cc2d1a
Pgs1	Usp44	Prkacb	Cc2d1b
Phactr4	Uty	Prkar1a	Cc2d2a
Phf15	Perp	Prkcb	Ccar1
Phf5a	Vangl2	Prkch	Ccar2
Phkg1	Arhgef4	Prkci	Ccbl2
Phkg2	4833403I15Rik	Prkdc	Ccdc101
Phlpp1	Atp6v1g1	Prmt1	Ccdc102a
Phyh	Atp6v1b1	Prmt5	Ccdc104
Phyhipl	Atp6v0e2	Prmt7	Ccdc109b
Pi4k2a	Atp6v1e2	Prpf18	Ccdc12
Pias1	Habp4	Prpf40a	Ccdc120
Pias2	Pik3r4	Prps1	Ccdc124
Pigq	Chmp3	Prrc2b	Ccdc126
Pigs	Vps26a	Psat1	Ccdc130
Pigv	Vps33a	Psen1	Ccdc132
Pik3c2a	Vps37d	Psenen	Ccdc134
Pik3r1	Vps4b	Psma2	Ccdc137
Pik3r2	Vps51	Psma6	Ccdc146
Pik3r3	Vps53	Psmb1	Ccdc147
Pim3	Tmem144	Psmb2	Ccdc158
Pink1	Tprkb	Psmb6	Ccdc18
Pinx1	Prpsap2	Psmc4	Ccdc22
Pip4k2a	Dnah6	Psmc6	Ccdc25
Pip5k1a	Nle1	Psmd1	Ccdc34
Pip5k1b	Pptc7	Psmd12	Ccdc39
Pitpna	Wdr20b	Psmd3	Ccdc47
Pitpnm1	Wipf1	Psmd7	Ccdc50
Pknox1	Wnk4	Psmd8	Ccdc51
Pla2g15	Wasf3	Psme4	Ccdc53
Pla2g2c	Rbm12b2	Ptcd3	Ccdc55
Plcd4	Tyms	Ptch1	Ccdc59
Plcxd2	Pfkfb4	Ptpn14	Ccdc6
Pld1	Nadk2	Ptpn22	Ccdc85a
Plekha3	Ecsit	Ptpn23	Ccdc85c
Plekhg2	Apoa1bp	Ptpn4	Ccdc86
Plekhh2	Hspe1	Ptpra	Ccdc94
Plod1	Zranb2	Ptprn	Ccdc97
Plod3	Slco3a1	Ptprn2	Ccnb1
Plscr4	2810408A11Rik	Pts	Ccnb2
Pltp	Sh3bp1	Puf60	Ccnb3
Plxnc1	Arhgef37	Pura	Ccnc
Plxnd1	Dmgdh	Purg	Ccnd1
Pmm1	Gm7536	Pycr2	Ccnd2
Pmm2	Xpr1	Pyroxd1	Ccnd3
Pmpcb	Gm1564	Qars	Ccne1
Pnpla3	Ttc7	Qk	Ccne2
Pofut2	Akr1a1	Qsox1	Ccng1
Pold2	Slc25a46	Qtrtd1	Ccng2
Poldip2	Ctsa	Rab10	Ccnh
Pole2	Diexf	Rab11b	Ccni
Polg	Tm9sf3	Rab14	Ccnl1
Polk	Qrsl1	Rab18	Ccnl2
Polr2i	Lmln	Rab1b	Ccnt1
Polr3b	Slc36a2	Rab23	Ccnt2
Polr3e	Emc10	Rab2a	Ccny
Polr3g	Edc4	Rab30	Ccnyl1
Polr3gl	Wdr36	Rab3gap1	Cct2
Polr3k	L2hgdh	Rab3gap2	Cct3
Pop7	R3hdm4	Rabepk	Cct4
Pou2f2	Nhp2	Rabgap1	Cct5
Pou2f3	Pus10	Rabggtb	Cct6a
Ppa1	Camkmt	Rabif	Cct6b
Ppapdc3	Ints8	Rad21	Cct7
Ppef2	Trmt13	Rad23b	Cct8
Ppfia1	Slc46a3	Rad50	Cct8l1
Ppie	Ndufb8	Rad51c	Ccz1
Ppif	Tsr2	Rad54l	Cd2ap
Ppil1	Yipf3	Rae1	Cd36
Ppil4	Tep1	Ralb	Cd37
Ppip5k2	Cmtr1	Ralbp1	Cd53
Ppm1a	A230046K03Rik	Ralgapa2	Cd55
Ppm1m	Nsun5	Ralgapb	Cd68
Ppp1r13l	Arfrp1	Ranbp2	Cd82
Ppp1r9b	Wdr6	Ranbp3	Cda
Ppp2cb	Dusp19	Rangap1	Cdc14a
Ppp2r2b	Ttc38	Rap1a	Cdc14b
Ppp2r2d	Fam203a	Rapgef2	Cdc16
Ppp2r5b	Ddx1	Rars	Cdc23
Ppp3cb	Pick1	Rassf3	Cdc25a
Ppp4r4	Tmem259	Rb1cc1	Cdc25b
Ppp5c	Ttbk2	Rbbp4	Cdc25c
Ppp6r2	Taf15	Rbbp5	Cdc27
Ppp6r3	Phkb	Rbbp6	Cdc34
Ppt1	Scaper	Rbbp7	Cdc37
Prdm4	Impad1	Rbks	Cdc37l1
Prdm9	Cndp1	Rbl2	Cdc40
Prdx1	Cox6b1	Rbm14	Cdc42bpa
Prdx2	Gm4877	Rbm15	Cdc42bpb
Prdx6	Pusl1	Rbm38	Cdc42bpg
Prex2	Slc35f3	Rbm39	Cdc45
Prkaa1	Fam172a	Rbm42	Cdc5l
Prkab2	Dhcr24	Rbp7	Cdc7
Prkag1	Atp5g1	Rcl1	Cdh23
Prkca	Igf2bp3	Rcn2	Cdhr1
Prkce	Gde1	Reps1	Cdhr2
Prkcq	Samd4	Rer1	Cdip1
Prkcz	Mylk4	Rexo1	Cdipt
Prkd2	Apip	Rexo2	Cdk1
Prkrip1	Ccdc51	Rexo4	Cdk11b
Prlhr	Edem3	Rfc2	Cdk12
Prmt10	Rnf212	Rft1	Cdk13
Prox1	Ndrg4	Rhbdf1	Cdk16
Prpf3	Samhd1	Rheb	Cdk17
Prpf39	Selrc1	Rhog	Cdk18
Prpf4	Pithd1	Rictor	Cdk19
Prps2	Slc34a2	Rin2	Cdk2ap1
Prpsap1	Wdr91	Riok2	Cdk2ap2
Prrc2a	Mpi	Riok3	Cdk4
Psen2	Fam136b	Rmi1	Cdk5
Psip1	Dctd	Rmnd5b	Cdk5r1
Psma5	Ak3	Rnaseh2a	Cdk5r2
Psmb3	Uvssa	Rnasek	Cdk5rap1
Psmb5	Dhtkd1	Rnf11	Cdk5rap3
Psmb7	Eif1ad	Rnf121	Cdk6
Psmd4	Trmt6	Rnf14	Cdk7
Psmd9	Mmp21	Rnf145	Cdk8
Pspc1	Gli3	Rnf167	Cdk9
Ptbp1	Ovol1	Rnf40	Cdkal1
Ptbp2	Zwilch	Rnft2	Cdkl1
Ptp4a2	Zyg11a	Romo1	Cdkl4
Ptp4a3	Fblim1	Rorc	Cdnf
Ptpn12	Apc2	Rpgr	Cdo1
Ptpn3	Ganab	Rpia	Cdpf1
Ptpn6	Prkag3	Rpl10	Cds1
Ptprj	Slc4a8	Rpl10a	Cds2
Pttg1ip	Agpat5	Rpl13	Cdt1
Pum1	Ace2	Rpl15	Cdx1
Pus7l	Acpt	Rpl19	Cdx2
Pxmp4	Acsl5	Rpl21	Cdx4
Pycr1	Acsl1	Rpl22	Cebpg
Qpctl	Slc27a4	Rpl23	Cebpz
R3hdm1	Adcy4	Rpl26	Cecr5
Rab1	Mllt4	Rpl27	Cela1
Rab11a	Arnt2	Rpl28	Celf1
Rab19	Aurkc	Rpl31	Celf2
Rab27a	Akirin1	Rpl35	Celf3
Rab28	Ago2	Rpl35a	Celf4
Rab2b	Ago1	Rpl36	Celf5
Rab33b	Aldh18a1	Rpl37	Celf6
Rab35	Aldh4a1	Rpl38	Cenpa
Rab5a	Trp53bp2	Rpl3l	Cenpv
Rab5b	Ap1m1	Rpl8	Cep104
Rab6b	Ap2s1	Rpl9	Cep97
Rab7l1	Aqp3	Rplp0	Cept1
Rabggta	Arf6	Rplp2	Cercam
Rac1	Arl15	Rprd2	Cerk
Rac2	Arl8a	Rps10	Cerkl
Rad23a	Arpc1b	Rps13	Cers1
Rad54b	Smpd1	Rps14	Cers2
Raf1	Atad3a	Rps15a	Cers3
Ran	Atg9b	Rps17	Cers4
Ranbp1	Slc3a1	Rps20	Cers5
Ranbp3l	Nolc1	Rps21	Cers6
Rap1b	Samd10	Rps24	Cetn4
Rap1gap2	Uck2	Rps26	Cfdp1
Rap2a	Fut2	Rps27	Cfh
Rap2b	Lcmt2	Rps5	Cfhr1
Rapgef6	Sh3d19	Rps6kb2	Cfhr2
Rasal1	Rbm26	Rps9	Cfhr3
Rasal2	Arl14ep	Rpsa	Cfl1
Rasal3	Alg11	Rptor	Cfl2
Rasef	Fbn2	Rpusd2	Cfp
Rasgrp2	Spata20	Rragc	Cftr
Rasgrp4	Mppe1	Rrm1	Cgnl1
Rassf1	Alkbh6	Rrp1	Ch25h
Rbfox2	Fbxo10	Rrp12	Chac1
Rbm10	Best2	Rrp15	Chad
Rbm17	Best1	Rrp7a	Chadl
Rbm3	Hlcs	Rsl24d1	Chaf1a
Rbm4b	Bub3	Rspry1	Chaf1b
Rbm6	Rtfdc1	Rsu1	Champ1
Rbp2	Galm	Runx1	Chat
Rbpj	Cnnm1	Ruvbl1	Chchd1
Rc3h1	Gsto2	Ruvbl2	Chchd10
Rc3h2	Prrc1	Rwdd1	Chchd2
Rcan3	Rtkn2	Sacm1l	Chchd3
Rccd1	Mfsd7c	Safb	Chchd4
Rcn1	Slc6a9	Samd8	Chchd6
Rdh12	2210016F16Rik	Sap30bp	Chd1
Rdh13	Anks1b	Sar1a	Chd2
Rdh14	Rnf157	Sarm1	Chd3
Rdh5	Kxd1	Sars	Chd4
Recql	Phka2	Sars2	Chd5
Recql5	Lrpap1	Sart1	Chd6
Reep3	Zfp622	Sart3	Chd7
Reep4	Mak16	Sbf1	Chd8
Ren1	Sap18	Scap	Chd9
Rev3l	Mpo	Scarb2	Chdh
Rfc3	Ndufb3	Scd2	Chek1
Rfx1	Amacr	Scp2	Chek2
Rfx2	Chchd1	Scpep1	Cherp
Rfx3	Vps13d	Scrib	Chi3l1
Rgp1	Gtpbp10	Sdha	Chi3l3
Rgs14	Wdfy3	Sdhb	Chi3l4
Rgs16	Aspg	Sdhd	Chi3l7
Rgs20	Fnd3c2	Sec24c	Chia
Rgs3	Myg1	Sec61a1	Chic1
Rhebl1	Ddx60	Sec61b	Chic2
Rhof	Mob4	Sec61g	Chid1
Ric8	Zcrb1	Sec62	Chit1
Rilpl2	Pdhx	Sec63	Chka
Riok1	Phgdh	Seh1l	Chkb
Rmnd1	Hpd	Sel1l3	Chl1
Rmnd5a	Hsd3b5	Senp7	Chm
Rnaseh2c	Gpt	Sephs1	Chml
Rnaset2a	Manba	Serinc5	Chmp2a
Rnaset2b	Uap1	Serp1	Chmp2b
Rnf122	Map1b	Serpine2	Chmp3
Rnf13	Aig1	Serpini1	Chmp4b
Rnf130	Noc3l	Setd5	Chmp4c
Rnf149	Mettl21c	Sf3a3	Chmp5
Rnf150	Ppm1j	Sf3b1	Chmp6
Rnf170	Mtpn	Sft2d1	Chmp7
Rnf19b	Abhd3	Sft2d3	Chn1
Rnf20	Tax1bp3	Sfxn1	Chn2
Rnf215	Dym	Sfxn3	Chordc1
Rnf4	Oxld1	Sfxn5	Chpf
Rnf5	Llph	Sgms1	Chpf2
Rnf7	Spock3	Sgpl1	Chpt1
Rnft1	Miox	Sgsm3	Chrm1
Rpa1	Nat6	Sh3bp5l	Chrm2
Rpap1	Cactin	Sh3glb2	Chrm3
Rpe65	Cct4	Shb	Chrm4
Rpf1	Cct7	Shprh	Chrm5
Rpgrip1l	Slc30a10	Sidt2	Chrna1
Rpl13a	Slc30a8	Sin3a	Chrna2
Rpl17	Cdh23	Sirt4	Chrna3
Rpl27a	Cdhr2	Ska1	Chrna4
Rpl29	Cdhr1	Skiv2l	Chrna6
Rpl3	Cdk1	Skiv2l2	Chrna7
Rpl34	Cdk12	Skp1a	Chrna9
Rpl36a	Trpm8	Slbp	Chrnb1
Rpl39	Noto	Slc12a9	Chrne
Rpl7l1	Vax2	Slc13a4	Chrng
Rplp1	D630003M21Rik	Slc15a2	Chsy1
Rpp30	Ift57	Slc17a5	Chsy3
Rps18	Disp1	Slc17a9	Chtf18
Rps29	Chn1	Slc22a5	Chtf8
Rps6ka5	Chek2	Slc25a1	Chuk
Rps6kb1	Fam133b	Slc25a11	Ciapin1
Rqcd1	Col15a1	Slc25a12	Cib1
Rrad	Mrc2	Slc25a18	Cib4
Rragd	Cln3	Slc25a23	Cic
Rras	Acap3	Slc25a27	Cir1
Rrbp1	Canx	Slc25a28	Cirbp
Rrm2	Rad21l	Slc25a29	Cirh1a
Rrp1b	Col17a1	Slc25a3	Cisd1
Rrp8	Rbbp8nl	Slc25a42	Cisd2
Rsbn1	Arcn1	Slc27a1	Cisd3
Rsbn1l	Coq5	Slc29a1	Ckap5
Sae1	C1qbp	Slc30a4	Ckb
Safb2	Dnase2a	Slc33a1	Ckm
Samd14	Cops5	Slc35a2	Ckmt1
Samm50	Csnk1g2	Slc35b4	Ckmt2
Sbf2	Adtrp	Slc35c2	Cks1b
Scamp2	Cul1	Slc35f5	Cks2
Scamp4	Mcoln2	Slc37a3	Clasp1
Scamp5	Wnt4	Slc38a9	Clasrp
Scd1	Ppih	Slc39a1	Clcn1
Scd4	Cyp3a13	Slc39a13	Clcn2
Sdf4	Cyp3a41a	Slc39a7	Clcn3
Sdhaf2	Pced1b	Slc4a1ap	Clcn4
Sec1	Rfx6	Slc7a5	Clcn5
Sec11a	Dapk2	Slc7a6os	Clcn6
Sec11c	Dcps	Slk	Clcnka
Sec14l1	Ddo	Slmap	Clcnkb
Sec23a	Asic5	Smad4	Clec16a
Sec31a	Ptpro	Smap2	Clec18a
Sema6a	Zdhhc22	Smarca2	Clgn
Sema6d	Zdhhc4	Smarca4	Clic1
Senp2	Zdhhc2	Smarca5	Clic3
Senp3	Dhodh	Smarcb1	Clic4
Senp8	Dhrs4	Smarce1	Clic5
Sephs2	Rdh16	Smc3	Clic6
Serinc1	BC089597	Smc4	Clint1
Serinc3	Cbr2	Smc6	Clip3
Serpine1	Prkd1	Smndc1	Clip4
Sesn1	Dlat	Smyd3	Clk1
Sesn2	Dlst	Smyd4	Clk2
Sesn3	Dnajc15	Snapc4	Clk3
Setd3	Dph3b	Snd1	Clk4
Setd8	Med12	Snip1	Clmn
Setdb1	Mttp	Snrk	Cln3
Setdb2	Duxbl1	Snrnp200	Clns1a
Sf1	Crocc	Snrpb2	Clp1
Sf3a2	Dimt1	Snrpc	Clpp
Sf3b2	Eaf2	Snrpd2	Clptm1
Sfrs18	Atp1a1	Snrpd3	Clptm1l
Sft2d2	Ehhadh	Snrpe	Clpx
Sgce	Efhd2	Snrpg	Clspn
Sgcz	E2f7	Snw1	Clstn1
Sgk3	Efnb1	Snx13	Clstn2
Sgsm2	Sox13	Snx15	Clstn3
Sgta	Tango6	Snx17	Clta
Sh2d2a	Elf4	Snx3	Cltb
Sh3gl1	Eml5	Snx5	Cltc
Sh3kbp1	Aqr	Socs7	Cluap1
Shc1	Emc6	Son	Cluh
Shox2	Epg5	Sos1	Clybl
Shq1	Dgcr14	Sox12	Cmc1
Siah1a	Zcchc9	Sox15	Cmc2
Sin3b	Srp72	Sp1	Cmpk1
Sirt6	Tdh	Sparcl1	Cmtm8
Six5	Creld2	Spcs2	Cmtr1
Slc10a3	Mfsd10	Spg20	Cnbp
Slc10a6	Ckm	Spg7	Cndp1
Slc12a4	Wdr3	Sphk2	Cndp2
Slc12a6	Hkdc1	Spns1	Cnep1r1
Slc15a4	Cwf19l1	Spo11	Cnga1
Slc17a4	Cacfd1	Sptlc2	Cnga2
Slc19a3	Pgm3	Srd5a1	Cnga3
Slc20a1	Cebpz	Srf	Cnga4
Slc25a10	Tipin	Srp54a	Cngb1
Slc25a36	Slc7a4	Srp68	Cngb3
Slc25a39	Rtf1	Srprb	Cnih1
Slc25a40	Il17c	Srrt	Cnih2
Slc25a45	Gm7534	Srsf4	Cnih3
Slc30a5	Acn9	Ssb	Cnksr1
Slc35b3	Gm7964	Ssbp1	Cnksr2
Slc35d1	Tinag	Ssrp1	Cnksr3
Slc35d3	Osgin1	Ssu72	Cnn1
Slc38a10	Degs2	St13	Cnn2
Slc39a10	Pole	St7l	Cnn3
Slc39a12	Rmdn1	Stag2	Cnnm1
Slc39a14	Nbl1	Stam	Cnnm2
Slc39a3	Coa3	Star	Cnnm3
Slc39a6	Gcnt7	Stat1	Cnnm4
Slc39a8	Ccdc146	Stip1	Cnot1
Slc3a2	Iba57	Stk4	Cnot2
Slc41a1	Golt1a	Stoml1	Cnot3
Slc4a2	Hao2	Stoml2	Cnot4
Slc4a9	Ggact	Stub1	Cnot6
Slc6a19	AU015836	Stx18	Cnot6l
Slc6a6	Gcfc2	Stx4a	Cnot7
Slc9a9	Rfc5	Stx5a	Cnot8
Slit1	Peo1	Stx7	Cnpy1
Sltm	Slco2b1	Stxbp1	Cnpy2
Smarcal1	Prdm12	Sucla2	Cnpy3
Smarcc1	Prkd3	Suclg1	Cnpy4
Smarcc2	Wdr75	Surf4	Cnr1
Smc1a	Tsr3	Surf6	Cnr2
Smek1	Ttc36	Suv420h1	Cnrip1
Smg7	Rap1gap	Syf2	Cntd1
Smpdl3b	Mblac1	Sympk	Cntn1
Smtn	Mpc2	Synj2	Cntn2
Smtnl1	Tmem234	Syp	Cntn3
Snai3	Sde2	Tab1	Cntn4
Snap23	Clip4	Taf11	Cntn5
Snap29	Ugt3a1	Taf12	Cntn6
Snrnp35	Rab11fip4	Taf3	Coa3
Snrnp70	Sestd1	Taf4b	Coa5
Snrpa	Mdn1	Taf8	Coasy
Sntg2	Pwp2	Tagap1	Coch
Snx1	Pycrl	Taok3	Cog2
Snx12	Cybrd1	Tapt1	Cog3
Snx18	Rraga	Tardbp	Cog4
Snx33	Pdxk	Tatdn2	Cog5
Soat1	Slc9b1	Taz	Cog6
Soat2	Ret	Tbc1d12	Cog8
Sos2	Armc9	Tbc1d13	Col10a1
Sox2	Fads2	Tbc1d15	Col15a1
Sox4	Fads1	Tbc1d23	Col17a1
Sox5	Vwce	Tbc1d24	Col18a1
Sp2	Slc2a1	Tbca	Col19a1
Sp3	Fkbp2	Tbcel	Col22a1
Sp4	Fkbp9	Tbl2	Col4a1
Sp9	Fmo4	Tbpl1	Col4a2
Spag4	Gm4847	Tceb2	Col4a3
Sparc	Fosl1	Tceb3	Col4a3bp
Spata5	Gla	Tcp1	Col4a4
Spen	Map4k3	Tead2	Col4a5
Srcin1	Gucy1b2	Tecpr1	Col4a6
Srd5a3	Dlc1	Tekt3	Col7a1
Srebf1	Tsta3	Tex10	Col8a1
Srebf2	Gfm1	Tex2	Col8a2
Sri	Grid2	Tfg	Col9a1
Srp14	Wbscr17	Tfip11	Col9a2
Srp54c	Galnt3	Tgds	Colgalt1
Srr	Galnt7	Tgfbr2	Colgalt2
Srsf3	Galnt9	Tgs1	Commd4
Srsf5	Gna15	Thoc7	Comtd1
Srsf6	Gpx6	Thumpd1	Copa
Ssbp2	Fam20c	Tia1	Copb1
Ssbp3	Rogdi	Timm13	Copb2
Ssbp4	Adh1	Timm17a	Cope
Sssca1	Wdr65	Timm22	Copg1
St7	Gcnt4	Tiprl	Copg2
Stag1	Henmt1	Tkt	Cops2
Stag3	Herc3	Tlk1	Cops3
Stard10	Hip1r	Tm9sf2	Cops4
Stard4	Msc	Tm9sf4	Cops5
Stard5	Hnf1b	Tmc5	Cops6
Stat3	Slc2a12	Tmed10	Copz1
Stat5a	Hpdl	Tmed2	Copz2
Stat5b	Glt28d2	Tmed3	Coq10a
Stat6	H2afy2	Tmed8	Coq10b
Stim1	Myo15b	Tmem104	Coq2
Stk11	Cers4	Tmem115	Coq3
Stk24	Idh3a	Tmem129	Coq4
Stk25	Lman1l	Tmem135	Coq5
Stk38	Itgax	Tmem138	Coq6
Strada	Ivd	Tmem147	Coq7
Stradb	Pkp2	Tmem151a	Coro1a
Strn	2410016O06Rik	Tmem164	Coro1b
Stt3b	L1td1	Tmem201	Coro1c
Stx11	Fam73a	Tmem209	Coro6
Stx12	Stard6	Tmem222	Coro7
Stx16	Fpgt	Tmem30a	Cox10
Stx1a	Pllp	Tmem33	Cox11
Stx2	Lect2	Tmem38a	Cox15
Stx6	Acad11	Tmem39b	Cox17
Stxbp2	BC056474	Tmem41a	Cox18
Stxbp3a	Veph1	Tmem41b	Cox19
Sugt1	Kidins220	Tmem65	Cox4i1
Sulf1	Csnk1e	Tmem66	Cox4i2
Sumo1	Csnk2a2	Tmem68	Cox5a
Sun3	Ptk2b	Tmem87a	Cox5b
Suv420h2	Kif2b	Tmem9	Cox6a1
Svop	A630007B06Rik	Tmtc2	Cox6a2
Syde2	Pqlc2	Tmub1	Cox6b1
Syncrip	Lamc1	Tmx1	Cox6b2
Sypl	Npepl1	Tmx3	Cpa1
Sys1	Gpr115	Tnfaip1	Cpa2
Syt11	Crabp2	Tnpo2	Cpa4
Taco1	BC051076	Tom1l2	Cpa5
Taf1	Ube2dnl1	Tomm40l	Cpe
Taf13	Pdcd11	Tomm7	Cpeb1
Taf4a	Ak2	Topbp1	Cplx1
Taf5	Tpm1	Tor2a	Cplx2
Taf6l	Chrna9	Tor3a	Cpn1
Tagap	Atg12	Tpp2	Cpne1
Taok2	Lig1	Tpr	Cpne2
Tas1r1	Ryk	Trabd	Cpne3
Tbc1d10a	Fbxw11	Trappc10	Cpne4
Tbc1d10b	Lipn	Trappc6b	Cpne5
Tbc1d10c	Lipo1	Trappc9	Cpne6
Tbc1d17	Lipo2	Trib1	Cpne7
Tbc1d20	Pafah1b1	Trim45	Cpne8
Tbc1d8b	Nlk	Trim9	Cpne9
Tbcc	Clec18a	Triobp	Cpsf1
Tbcd	Ngdn	Trit1	Cpsf2
Tbce	Flrt2	Trmt11	Cpsf3
Tbp	Lrp3	Trmt12	Cpsf3l
Tbrg4	Lsm1	Trmt61a	Cpsf4
Tbx2	Phyhip	Trove2	Cpsf4l
Tcea1	Smarcad1	Trpc2	Cpsf6
Tceanc	Ptgr2	Trpv1	Cpsf7
Tceb1	Tmem86b	Trub2	Cpt1a
Tcf12	Mab21l1	Tsg101	Cpt1b
Tcf25	Cdc27	Tssc1	Cpt1c
Tcf3	Atp2b3	Tst	Cpt2
Tcf4	Atp2b4	Ttc17	Cpxm1
Tcf7	Mcm5	Ttc37	Cpxm2
Tcf7l1	Mcm9	Ttc4	Cpz
Tcf7l2	Slc16a12	Ttc5	Crabp1
Tcp11l1	Med19	Ttc8	Crabp2
Tcp11l2	Mettl16	Ttr	Cramp1l
Tctex1d4	Frzb	Tube1	Crat
Tctn1	Pcgf5	Tulp4	Crb1
Tctn2	B9d1	Tusc2	Crb2
Tdp1	Zak	Twf1	Crbn
Tdrd3	Serf1	Txn2	Crcp
Tecr	Morc4	Txndc11	Creb1
Tecrl	Pmpca	Txndc9	Creb3
Tef	Inadl	Txnl1	Creb3l3
Tekt4	Mre11a	Uba3	Creb3l4
Tekt5	Abcc3	Uba5	Crebbp
Telo2	Abcc2	Uba6	Creld1
Tenc1	Gm6578	Ubash3a	Creld2
Tes	Mrpl37	Ube2g1	Crem
Tfam	Mrps10	Ube2i	Crim1
Thoc1	Mrps18a	Ube2j1	Crip2
Thop1	Msh5	Ube2r2	Crip3
Thumpd2	Atad1	Ube4b	Cript
Tial1	Msra	Ubr2	Crisp1
Timm10	Ltbp4	Ubr3	Crisp2
Timm8a2	Matn3	Ubr4	Crisp3
Tle3	Kat6b	Ubr5	Crisp4
Tle4	Nasp	Ubr7	Crk
Tlk2	Nat10	Ubxn1	Crkl
Tm2d3	Nck2	Ubxn2a	Crls1
Tmc6	Hpcal4	Ubxn6	Crmp1
Tmc8	Nudt18	Uchl4	Crnkl1
Tmcc2	Nudt7	Uchl5	Crocc
Tmed4	Nudt12	Ufd1l	Crot
Tmed5	Phex	Ufm1	Crtap
Tmem120b	Mmel1	Ugdh	Crtc1
Tmem131	Nr5a1	Ugp2	Crtc2
Tmem161a	Nr2e1	Ulk1	Crtc3
Tmem167b	Nr6a1	Unk	Crx
Tmem189	Slc9a4	Uqcrc1	Cryab
Tmem194	Nipa2	Uqcrc2	Cryl1
Tmem203	Atp1b2	Uqcrh	Cryz
Tmem208	Nlgn2	Urm1	Cs
Tmem216	Scp2d1	Uso1	Cse1l
Tmem39a	Trhr2	Usp12	Csk
Tmem50a	Nol10	Usp28	Csl
Tmem55a	Pom121l2	Usp48	Csnk1a1
Tmem55b	Nup85	Usp5	Csnk1d
Tmem57	Hcrtr1	Usp50	Csnk1e
Tmem67	Scaf4	Utp18	Csnk1g1
Tmem80	Nrde2	Utp3	Csnk1g2
Tmod3	Nrxn2	Uxs1	Csnk1g3
Tmod4	Gnl3l	Vamp1	Csnk2a1
Tmtc4	Slc35a3	Vapb	Csnk2a2
Tmx4	Entpd4	Vars2	Csnk2b
Tnfaip3	Numb	Vbp1	Cspg4
Tnik	Ndufs3	Vcl	Csrnp1
Tnpo1	Ndufa10	Vcp	Csrnp2
Tnpo3	Osbp2	Vdac1	Csrnp3
Tob1	Osbpl5	Vprbp	Csrp1
Tob2	Trpv5	Vps13a	Csrp3
Top1	Orc1	Vps18	Cstf1
Top1mt	Ift172	Vps25	Cstf2
Top2b	Rpn2	Vps28	Cstf2t
Top3b	Otud7a	Vps33b	Cstf3
Tpd52l2	Ppp2r1b	Vps35	Ctbp1
Tpk1	Npepps	Vps36	Ctbp2
Tpm4	Papolg	Vps45	Ctdp1
Tppp2	Psma1	Vps52	Ctdspl2
Tpst2	Psma3	Vps54	Cth
Tpt1	Trip13	Vps72	Ctnnal1
Traf1	Pde3b	Vps8	Ctnnb1
Traf2	Pdia2	Wapal	Ctnnbl1
Traf3	Pdp1	Wars2	Ctnnd1
Traf4	Emc4	Wbp2	Ctnnd2
Trak2	Pgam5	Wbp4	Ctns
Tram1	Phf10	Wdhd1	Ctps
Trap1	Piga	Wdr1	Ctps2
Trappc2l	Zyx	Wdr18	Ctrb1
Trappc5	Pkd2l1	Wdr19	Ctrl
Trib2	Plk1	Wdr24	Cts3
Trim16	Acacb	Wdr44	Cts6
Trim23	Pon3	Wdr45	Cts7
Trim25	Dtd1	Wdr46	Cts8
Trim35	Piwil1	Wdr48	Ctsa
Trim62	Prox2	Wdr7	Ctsb
Trim67	Cdc40	Wdr82	Ctsc
Trim8	Prpf31	Wdsub1	Ctsd
Trip4	Prpf6	Whsc1l1	Ctse
Trmt1	Pex11g	Wipi2	Ctsf
Trmt112	Pex5l	Wrap53	Ctsj
Trmt2a	Pisd	Wrn	Ctsk
Trmu	Champ1	Wwox	Ctsl
Trnt1	Camsap3	Wwp1	Ctsll3
Trp53i11	D19Bwg1357e	Wwtr1	Ctsm
Trp53rk	Qdpr	Xbp1	Ctso
Trpm7	Bscl2	Xiap	Ctsq
Tsc22d2	Aass	Xpa	Ctsr
Tsc22d4	Arv1	Xpo1	Ctss
Tsen34	Pskh1	Xpot	Ctsw
Tsfm	C030046E11Rik	Xrcc5	Ctsz
Tspan14	Slc25a47	Ybx1	Ctu1
Tspan4	Ankfn1	Ybx2	Ctu2
Tspyl1	Rpap2	Yeats4	Cubn
Tsr1	Fam86	Yif1a	Cul1
Tssk6	Cetn4	Yipf2	Cul2
Ttc26	Ccdc97	Yipf6	Cul3
Ttc27	Synrg	Yme1l1	Cul4a
Ttc30b	Gykl1	Ypel5	Cul4b
Ttc39b	Gldc	Yrdc	Cul5
Ttll9	Klhl4	Ywhaz	Cuta
Ttyh2	Sdf2l1	Zbtb48	Cutal
Ttyh3	Suco	Zc3h14	Cutc
Tuba1b	Smcr8	Zc3h15	Cuzd1
Tubb2b	Ccdc158	Zc3h18	Cwc15
Tubb5	Pnn	Zc3h8	Cwc22
Tubg1	Rab39	Zcchc4	Cwf19l1
Tusc3	Rab6a	Zcchc8	Cwf19l2
Twf2	Gnb2l1	Zdhhc12	Cxxc1
Txlna	Rasl2	Zdhhc16	Cyb5
Txlnb	Rras2	Zer1	Cyb561
Txn1	Doc2b	Zfand2a	Cyb5b
Txndc12	Gm7075	Zfat	Cyb5d2
Txnip	Rev1	Zfhx3	Cyb5r1
Tyro3	Slc52a2	Zfp142	Cyb5r2
U2af2	Rgs17	Zfp207	Cyb5r3
Uba2	Rhbg	Zfp236	Cybrd1
Uba52	Extl2	Zfp259	Cyc1
Ube2b	Rpn1	Zfp277	Cycs
Ube2d3	Ric3	Zfp36	Cyct
Ube2f	L1cam	Zfp553	Cyfip1
Ube2n	Gm10073	Zfp598	Cyfip2
Ube2q1	Frs3	Zfp706	Cyld
Ube2v1	Rhbdl1	Zfp770	Cyp11a1
Ube2z	Parl	Zfpl1	Cyp11b1
Ube3b	Polr2k	Zfyve16	Cyp11b2
Ubl3	Polr2b	Zfyve20	Cyp2ab1
Ubqln1	Gm2178	Zmiz1	Cyp2j13
Ubr1	Psmd2	Zmynd11	Cyp3a11
Ubxn2b	Psmd6	Znfx1	Cyp3a13
Ubxn4	Polr1b	Znrd1	Cyp3a16
Ufsp1	Rps16	Znrf2	Cyp3a25
Uggt1	Rps7	Zw10	Cyp3a41a
Uhrf1bp1l	Ppp2r3c		Cyp3a41b
Ulk2	Gm10352		Cyp3a44
Unc45a	Rtel1		Cyp3a57
Uncx	Mat1a		Cyp3a59
Ung	Sf3b4		Cyp46a1
Upf2	Cd36		Cyp4v3
Upf3b	Scarb1		D10Bwg1379e
Uqcrb	Crisp2		D15Ertd621e
Urb1	Timm50		D17Wsu92e
Usp19	Sec16a		D19Bwg1357e
Usp25	Sec22b		D230025D16Rik
Usp3	Sec23b		D2hgdh
Usp4	Sepsecs		D2Wsu81e
Usp46	Drd3		D3Bwg0562e
Usp49	Htr7		D3Ertd751e
Vamp3	Setd1a		D430042O09Rik
Vapa	Shc2		D630003M21Rik
Vdac3	Shank2		D6Wsu163e
Vps11	Sidt1		D930015E06Rik
Vps13c	Sirt1		Daam1
Vps26b	Slc2a9		Daam2
Vps37b	Slit3		Dab1
Vps39	Nbas		Dab2
Vps4a	Smn1		Dab2ip
Vrk3	4933411G06Rik		Dach1
Vwa1	Sema6b		Dach2
Wasf2	Slc6a12		Dad1
Wbscr16	Syngr4		Daf2
Wdfy4	Syn3		Daglb
Wdr20a	Snrpn		Dak
Wdr26	Zmat2		Dao
Wdr34	Tspyl5		Dap3
Wdr37	Spsb4		Dapk1
Wdr54	Sp8		Dapk2
Wdr63	Sptlc1		Dapk3
Wdr78	Golgb1		Dars
Wdr81	B3galnt2		Dars2
Wdtc1	Chsy3		Daw1
Wdyhv1	Xylt2		Dazl
Wibg	Slc35d2		Dbh
Wipi1	Serpinc1		Dbi
Wnk1	Stat4		Dbil5
Wnt11	Stau2		Dbn1
Wnt5a	Stom		Dbndd2
Wnt5b	Prss52		Dbnl
Wwp2	Brd9		Dbp
Xdh	Ppfia3		Dbr1
Xkr5	Phykpl		Dbt
Xkr7	Adi1		Dcaf11
Xpc	Rrp9		Dcaf13
Xpnpep1	Gnpda2		Dcaf4
Xpnpep3	Mettl9		Dcaf7
Xrn1	Pbld1		Dcakd
Xrn2	Wdr31		Dchs1
Yars	Acnat2		Dclk1
Yars2	Ppp1r42		Dclk3
Yif1b	Cpa5		Dcp1a
Yipf5	Tpo		Dcp1b
Ypel2	Slc23a1		Dcp2
Ypel3	Gm436		Dcps
Ypel4	Cwc15		Dcst1
Ywhag	Rbm22		Dcstamp
Ywhah	Papolb		Dctd
Ywhaq	Aprt		Dctn1
Zbtb40	Gm5263		Dctn2
Zbtb8os	Kctd3		Dctn5
Zc3h10	Shpk		Dctn6
Zc3h6	Nmd3		Dcun1d1
Zeb2	Hap1		Dcun1d2
Zfand6	Drg1		Dcx
Zfhx2	Pus3		Dcxr
Zfp143	Cyb5d2		Ddb1
Zfp280c	Alg10b		Ddc
Zfp280d	Itfg1		Ddhd1
Zfp362	Gltpd1		Ddi1
Zfp384	Gmppb		Ddi2
Zfp410	Stard3		Ddo
Zfp513	Rnmt		Ddost
Zmiz2	Atp9a		Ddr1
Znhit1	Tat		Ddr2
Znrf3	Tbc1d22b		Ddrgk1
Zranb3	Tbx3		Ddt
Zrsr2	Tcerg1		Ddx1
Zswim4	Sf3b3		Ddx10
Zswim6	A2m		Ddx17
Zyg11b	Tk1		Ddx18
	Bmp3		Ddx19a
	Timm10b		Ddx19b
	Heatr1		Ddx20
	Top3a		Ddx23
	Prkcd		Ddx24
	Tpra1		Ddx25
	Tpst1		Ddx26b
	Ssr4		Ddx27
	Trappc8		Ddx39
	Trrap		Ddx39b
	Tspan33		Ddx4
	Ttll4		Ddx41
	Impa2		Ddx42
	Tufm		Ddx43
	Gm5434		Ddx46
	Aktip		Ddx47
	Gm5239		Ddx49
	Gm5830		Ddx5
	Uggt2		Ddx51
	Slc35a1		Ddx52
	Senp6		Ddx55
	Unc119b		Ddx56
	Cacna1e		Ddx58
	Ebf1		Ddx6
	Tle6		Ddx60
	Gabrr2		Decr1
	Hspg2		Def8
	Sptbn4		Degs1
	Fez1		Degs2
	Nalcn		Dennd1a
	Usp14		Dennd1b
	Usp39		Dennd1c
	Epha5		Dennd4a
	Msx1		Dennd4b
	Crip3		Dennd4c
	Nagpa		Dennd5a
	Slc17a1		Dennd5b
	Slc17a2		Dennd6a
	Atp6v1h		Dennd6b
	Atp6v0a4		Denr
	Svil		Depdc5
	Chmp6		Dera
	Mettl1		Derl1
	Acer1		Derl2
	Tmem150c		Derl3
	Dlgap3		Des
	Nagk		Desi1
	Lgals3bp		Desi2
	Scyl1		Dgat1
	Cox4i2		Dgcr14
	Hprt		Dgcr8
	Ccdc104		Dgka
	BC023829		Dgke
	Mlf2		Dgkg
	Coa5		Dgki
	Cpa1		Dgkq
	Thoc5		Dgkz
	Rapgef1		Dhcr24
	Selenbp1		Dhcr7
	Rbm11		Dhdds
	Grb14		Dhfr
	Apopt1		Dhodh
	Eif2s3y		Dhps
	BC068157		Dhrs1
	Rgag1		Dhrs2
	Cd2ap		Dhrs4
	Pola1		Dhrs7b
	Tlcd1		Dhrs7c
	3110002H16Rik		Dhrs9
	Pld4		Dhtkd1
	C1d		Dhx16
	Nom1		Dhx32
	Pigl		Dhx33
	Lactb2		Dhx34
	Rpf2		Dhx35
	Ltn1		Dhx37
	Lrrc47		Dhx58
	Pja2		Dhx8
	Spryd3		Dhx9
	Plbd1		Diap1
	Mfsd5		Diap3
	Slc39a2		Diexf
	Grwd1		Dimt1
	Zfp593		Dip2a
	Fam210a		Dip2b
	Serinc4		Dip2c
	Bms1		Diras1
	Tdp2		Diras2
	Htatsf1		Dis3
	Eif4a3		Dis3l2
	Usp30		Disp1
	Cisd3		Disp2
	Xpo4		Dkc1
	Ccdc12		Dlat
	Acmsd		Dlc1
	Cryl1		Dlg1
	Hmgcl		Dlg2
	Nt5dc2		Dlg3
	Tmem132d		Dlg4
	Ppcs		Dlg5
	Slc30a9		Dlgap1
	Kmt2e		Dlgap2
	Calml3		Dlgap3
	Ccdc124		Dlgap4
	Slc35f1		Dlst
	Gpr89		Dlx2
	Lonp2		Dlx3
	Stambp		Dlx5
	Thada		Dmap1
	Nudt10		Dmgdh
	Mylip		Dmkn
	Alg12		Dmpk
	Znhit6		Dmrt1
	Ndufaf7		Dmrt3
	Guf1		Dmrtb1
	Prkcsh		Dmtn
	Slc41a3		Dmwd
	Fitm1		Dmxl1
	Rpusd4		Dmxl2
	Dcaf13		Dna2
	Ddx55		Dnah1
	Srp9		Dnah12
	Rnf181		Dnah14
	Ncoa5		Dnah2
	Ckap5		Dnah3
			Dnah6
			Dnah7b
			Dnaic1
			Dnaic2
			Dnaja1
			Dnaja2
			Dnaja3
			Dnaja4
			Dnajb1
			Dnajb11
			Dnajb12
			Dnajb13
			Dnajb14
			Dnajb3
			Dnajb4
			Dnajb5
			Dnajb6
			Dnajb7
			Dnajb8
			Dnajb9
			Dnajc1
			Dnajc10
			Dnajc11
			Dnajc12
			Dnajc14
			Dnajc15
			Dnajc16
			Dnajc17
			Dnajc18
			Dnajc19
			Dnajc21
			Dnajc25
			Dnajc3
			Dnajc30
			Dnajc4
			Dnajc5g
			Dnajc8
			Dnajc9
			Dnali1
			Dnase2a
			Dnase2b
			Dnlz
			Dnm1
			Dnm2
			Dnm3
			Dnmbp
			Dnpep
			Dnttip1
			Dnttip2
			Doc2a
			Doc2b
			Doc2g
			Dock1
			Dock11
			Dock2
			Dock5
			Dock6
			Dock7
			Dock8
			Dock9
			Dohh
			Dolk
			Dopey1
			Dopey2
			Dot1l
			Dpagt1
			Dph1
			Dph2
			Dph3
			Dph3b
			Dph5
			Dph6
			Dph7
			Dpm1
			Dpm3
			Dpp10
			Dpp3
			Dpp6
			Dpp7
			Dpp8
			Dpp9
			Dpy19l1
			Dpy19l2
			Dpy19l3
			Dpy19l4
			Dpy30
			Dpyd
			Dpys
			Dpysl2
			Dpysl3
			Dpysl4
			Dpysl5
			Dqx1
			Dr1
			Drap1
			Drd2
			Drd3
			Drd4
			Drg1
			Drg2
			Drosha
			Dscc1
			Dstn
			Dstyk
			Dtd1
			Dtnb
			Dtnbp1
			Dtwd1
			Dtymk
			Duox1
			Duox2
			Duoxa1
			Duoxa2
			Dus1l
			Dus2l
			Dus3l
			Dus4l
			Dusp11
			Dusp12
			Dusp14
			Dusp16
			Dusp18
			Dusp19
			Dusp21
			Dusp23
			Dusp28
			Dusp7
			Dusp8
			Dusp9
[truncated: 6,073 more rows]
