# Supplementary material for: Characterization of the direct targets of FOXO transcription factors throughout evolution
Source: Aging Cell. 2016 Apr 8;15(4):673–85. doi: 10.1111/acel.12479 (PMC4933671; doi:10.1111/acel.12479)
Supplement: Supplementary file 5 — Table S4 FOXO/dFOXO targets that are mouse specific, Drosophila specific, or conserved between mouse and Drosophila. [file ACEL-15-673-s005.xlsx]

## Sheet: Sheet1
Mouse only	Drosophila only	Mouse Drosophila overlap	All orthologs (background)
0610010F05Rik	Ywhae	1110037F02Rik	0610009D07Rik
0610011F06Rik	Sfn	1700052N19Rik	0610010F05Rik
0610037L13Rik	Sept8	1700066M21Rik	0610011F06Rik
March1	Inpp5a	Sept2	0610037L13Rik
1110001A16Rik	Api5	2210018M11Rik	1110001A16Rik
1110001J03Rik	Acacb	2310067B10Rik	1110001J03Rik
1110008F13Rik	Acpt	2510039O18Rik	1110004E09Rik
1110038F14Rik	Akt3	2610015P09Rik	1110008F13Rik
1110058L19Rik	Aldoart1	2610507B11Rik	1110008L16Rik
1110059G10Rik	1700055N04Rik	3110057O12Rik	1110037F02Rik
1190007I07Rik	Mllt6	March5	1110038F14Rik
Sept15	Spta1	9030624J02Rik	1110057K04Rik
1700007K13Rik	Gfer	9130011E15Rik	1110058L19Rik
1700021F05Rik	Ank3	Aagab	1110059E24Rik
1700037H04Rik	Etv6	Aars2	1110059G10Rik
1700123O20Rik	Ap1g2	Abcc10	1190007I07Rik
1810013L24Rik	Ap2s1	Abcc4	1300017J02Rik
1810026J23Rik	Ap1m2	Abcd2	1600014C10Rik
March2	Anapc10	Abcf2	1600014K23Rik
2300009A05Rik	Arf4	Abcf3	1700003M02Rik
2310036O22Rik	Actl10	Abhd11	1700007G11Rik
2310047M10Rik	Asap2	Abhd13	1700007K13Rik
2310061I04Rik	Ttbk2	Aco1	1700008I05Rik
2410127L17Rik	Ash1l	Acox2	1700009N14Rik
2410131K14Rik	Atp1a1	Acox3	1700009P17Rik
2510003E04Rik	Acly	Adam8	1700013F07Rik
2610018G03Rik	Gadl1	Adhfe1	1700018B24Rik
2700060E02Rik	B4galt4	Ado	1700019L03Rik
2810006K23Rik	Neurl4	Aff4	1700021F05Rik
2810408M09Rik	Slc25a14	Agap3	1700021K19Rik
March3	Atad3a	Agk	1700026D08Rik
3110040N11Rik	Extl3	Agl	1700029P11Rik
March4	Brwd3	Aifm1	1700037H04Rik
March5	Nin	Akap9	1700052N19Rik
4922501C03Rik	Ttn	Aldh6a1	1700055N04Rik
4930451C15Rik	Gmps	Amdhd2	1700057G04Rik
5033411D12Rik	Tns1	Ammecr1	1700061G19Rik
March6	Mroh1	Anapc2	1700066M21Rik
6430548M08Rik	Rapgef1	Ankhd1	1700084J12Rik
Sept7	Hectd2	Ankrd13a	1700088E04Rik
March9	Jrk	Anxa1	1700109H08Rik
9430023L20Rik	Capn1	Apaf1	1700123L14Rik
Aamp	Clstn3	Apba3	1700123O20Rik
Aasdhppt	Ncapg	Arhgap12	1700128F08Rik
Abca17	Cap2	Arhgef12	1810013L24Rik
Abca3	Cdc14b	Arid2	1810026J23Rik
Abca8a	Ipo13	Arih1	1810043G02Rik
Abca8b	Acap1	Arl8b	2010012O05Rik
Abcb1b	Ankrd50	Armc6	2010107G12Rik
Abcb4	Ist1	Asb8	2210016F16Rik
Abcc6	Senp6	Atg14	2210018M11Rik
Abcd1	Tmcc3	Athl1	2210408I21Rik
Abcf1	Zdhhc22	Atl2	2300009A05Rik
Abcg1	Tmco1	Atp13a4	2310022A10Rik
Abhd12	Atp5s	Atp2b2	2310036O22Rik
Abhd4	Kcnk18	Atp5b	2310045N01Rik
Abhd5	Cttnbp2	Atp8a2	2310047M10Rik
Abi1	Ufl1	Atpif1	2310061I04Rik
Abl1	Dhx15	Atrx	2310067B10Rik
Ablim2	Gigyf1	B3galt4	2410016O06Rik
Acaa2	Grid1	B3galt6	2410127L17Rik
Acadm	Anks1b	BC005624	2410131K14Rik
Acadsb	Aatf	BC024978	2510002D24Rik
Acat1	Alg11	Bckdha	2510003E04Rik
Acbd3	Dock6	Birc6	2510039O18Rik
Acbd5	Creld2	Bloc1s1	2510049J12Rik
Acer2	Gm5097	Bptf	2610002M06Rik
Acp1	Brix1	Bri3	2610015P09Rik
Acp2	Zmat2	Btaf1	2610018G03Rik
Acpl2	Prune2	Btbd7	2610020H08Rik
Acsbg1	Slc16a3	Camta1	2610507B11Rik
Acss2	Pin4	Cand1	2700029M09Rik
Actb	Fbxo28	Capza1	2700060E02Rik
Actn4	Ncoa6	Capzb	2810004N23Rik
Actr10	4933425L06Rik	Cars	2810006K23Rik
Actr1a	Ctnnbl1	Cars2	2810408M09Rik
Actr1b	Tmem184b	Casc3	3110002H16Rik
Actr2	Smpd2	Casz1	3110039M20Rik
Actr6	Jazf1	Cat	3110040N11Rik
Acvr2b	Ndufs3	Cbl	3110047P20Rik
Acy1	Depdc5	Ccdc101	3110057O12Rik
Adam10	Rnf10	Ccdc88c	3110082I17Rik
Adam17	Oxsm	Ccnc	4430402I18Rik
Adamts14	2700029M09Rik	Ccnt2	4833403I15Rik
Adamts17	Mfsd1	Ccs	4921530D09Rik
Adamts6	Desi1	Cd109	4922501C03Rik
Adap1	Phospho1	Cdk11b	4930415L06Rik
Adarb1	Pigo	Cdk13	4930444G20Rik
Adat2	E430025E21Rik	Cdk5	4930451C15Rik
Adat3	Zfp771	Cdk5rap3	4930453N24Rik
Adck3	Utp14b	Cdnf	4930486L24Rik
Adck4	Aimp2	Cdr2l	4930503B20Rik
Adcy9	Pwp2	Cds2	4930506M07Rik
Adh5	Dnlz	Cdyl2	4930511M11Rik
Adipor1	Pqlc3	Cep97	4930529M08Rik
Adk	Plagl2	Cept1	4930547C10Rik
Adpgk	Slc12a8	Chaf1a	4930567H17Rik
Adrbk1	Coa5	Chd2	4930595M18Rik
Adrm1	Ptrh2	Chmp2a	4931406C07Rik
Adsl	Abhd16b	Chmp7	4931409K22Rik
Adss	Dhdh	Cish	4931417E11Rik
Adssl1	Rnf25	Clec16a	4931431F19Rik
Aff1	Naglu	Clint1	4931440F15Rik
Afg3l1	Tmem181c	Clpp	4931440L10Rik
Afg3l2	Scyl3	Clpx	4932429P05Rik
Afmid	Zbed4	Cltc	4932443I19Rik
Agfg1	Pqlc1	Cnot1	4933400A11Rik
Aggf1	4930453N24Rik	Cnot3	4933406M09Rik
Agpat4	Sec14l3	Cnot4	4933408B17Rik
Agps	Sf3b3	Cog2	4933409G03Rik
Agt	A230046K03Rik	Cog3	4933416C03Rik
Ahcyl1	Zdhhc2	Commd5	4933425L06Rik
Ahcyl2	Rnmtl1	Cops3	4933434E20Rik
Ahi1	Epg5	Cops4	4933434I20Rik
Ahsa2	Ccdc104	Coro7	5031414D18Rik
Aifm3	Zfp821	Cotl1	5033411D12Rik
Aip	Alg13	Cpd	5430419D17Rik
Aipl1	Znhit6	Cpsf1	6030458C11Rik
Ak1	Wdr55	Cpsf6	6330403A02Rik
Akap10	Lamtor5	Cramp1l	6430531B16Rik
Akap13	Nfxl1	Creb1	6430548M08Rik
Akirin2	Vps51	Crebl2	8430419L09Rik
Akr1b10	Dopey1	Cript	8430427H17Rik
Akt1	Ttll12	Csnk1a1	9030624J02Rik
Alas1	Zfyve19	Ctage5	9130011E15Rik
Aldh3b1	Ei24	Ctbp1	9430016H08Rik
Aldoc	Dph6	Ctdp1	9430023L20Rik
Alg14	Vamp7	Ctdsp2	9530003J23Rik
Alg2	Papl	Cth	9530053A07Rik
Alg5	1700008I05Rik	Ctr9	A1cf
Alg9	Fam207a	Ctu1	A230046K03Rik
Alkbh7	Pnp2	Ctu2	A2m
Alkbh8	Fra10ac1	Cul2	A4galt
Als2cl	Aaas	Cul3	A4gnt
Ammecr1l	Tti1	Cul5	A630007B06Rik
Ampd3	Dis3l2	Cwc25	Aaas
Amt	Gps2	Cyc1	Aagab
Anapc1	4933406M09Rik	Cyld	Aak1
Anapc13	Mettl18	D230025D16Rik	Aamp
Anapc4	Mcfd2	D2hgdh	Aar2
Anapc5	Ppid	D2Wsu81e	Aars
Angel1	Lipc	D6Wsu163e	Aars2
Angel2	Nol4	Dag1	Aarsd1
Angptl4	Plekhm2	Dars2	Aasdh
Ankle2	Gm17271	Dbr1	Aasdhppt
Ankrd13b	Tmem87b	Dcaf10	Aass
Ankrd13c	Gnaq	Dcaf11	Aatf
Ankrd13d	Nt5dc2	Dcaf7	Abat
Ankrd17	Dtd1	Dclre1c	Abca14
Ankrd28	1110004E09Rik	Dcp2	Abca15
Ankrd44	Msantd1	Dcun1d2	Abca16
Ankrd54	Gdap2	Dda1	Abca17
Anks1	Scyl2	Ddx5	Abca3
Anln	Paxbp1	Ddx56	Abca5
Ano10	Gnpnat1	Ddx6	Abca6
Ano8	Ndrg4	Dek	Abca8a
Aox1	Dcps	Derl1	Abca8b
Ap1g1	Mccc1	Dgat1	Abca9
Ap3s2	4931417E11Rik	Dhx33	Abcb10
Ap4b1	Pigg	Dhx37	Abcb11
Ap4e1	R3hcc1l	Dkc1	Abcb1a
Ap4m1	Slc39a9	Dnaja4	Abcb1b
Apc	Stambp	Dnajc11	Abcb4
Apex1	Prpsap2	Dph2	Abcb5
Aph1c	Pgp	Dst	Abcb6
Aplf	Tmem245	Dus2l	Abcb7
Aplp1	Heatr5b	Dusp10	Abcb8
Appbp2	Noc4l	Dusp12	Abcc1
Arf5	Rrnad1	Dync1h1	Abcc10
Arfgap1	Emc1	Dync1li2	Abcc2
Arfgap2	Wdr43	Ears2	Abcc3
Arfip1	Gltpd2	Eef2	Abcc4
Arglu1	Usp31	Eif2a	Abcc6
Arhgap10	Klf17	Eif2b1	Abcd1
Arhgap15	Utp15	Eif2b2	Abcd2
Arhgap18	Mtap	Eif3e	Abcd3
Arhgap21	Abcb10	Eif3l	Abce1
Arhgap23	Ccdc102a	Eif5	Abcf1
Arhgap26	Atp9a	Enkur	Abcf2
Arhgap39	Abca5	Entpd6	Abcf3
Arhgap42	Hykk	Eprs	Abcg1
Arhgdia	Dph7	Eps15l1	Abcg4
Arhgdib	Mme	Ept1	Abcg5
Arhgef1	Agpat9	Ercc3	Abcg8
Arhgef26	Vps13d	Erlec1	Abhd11
Arid5a	Ipo4	Ermp1	Abhd12
Arih2	Lonrf1	Esco2	Abhd13
Arl1	Smim8	Esd	Abhd16a
Arl16	Parvb	Etf1	Abhd16b
Arl2	Golt1a	Etfdh	Abhd17a
Arl4a	Traf3ip1	Ewsr1	Abhd17b
Arl5a	Mccc2	Exoc6	Abhd17c
Arl5b	Cubn	Exoc8	Abhd2
Arl5c	Stk32b	Ext2	Abhd3
Arl6ip4	Trpt1	Faf1	Abhd4
Arl6ip5	4930506M07Rik	Fam126a	Abhd5
Arpc1a	Dcaf12l1	Fam60a	Abi1
Arpc2	Svil	Fastkd1	Abi3
Arpc3	Atp10b	Fbxo11	Abl1
Arpc4	Fbxw4	Fbxo33	Abl2
Arpc5l	Tax1bp3	Fbxo9	Ablim1
Arrb1	Unc13d	Fbxw7	Ablim2
Arrb2	Gramd1c	Fdxacb1	Ablim3
Arrdc2	Gm5884	Fem1a	Abr
Arrdc3	Prpf40b	Fem1b	Abra
Arrdc4	Cyb5b	Fkbp7	Abt1
Arsb	Tysnd1	Fkbpl	Acaa2
Arsi	Mtmr4	Fndc3a	Acacb
Asah2	Naprt1	Fnip1	Acadm
Ascc1	Diexf	Frg1	Acads
Ascc3	Dpp8	Fundc1	Acadsb
Ascl1	Ugt8a	Fut8	Acadvl
Ascl2	Osbpl1a	G3bp1	Acap1
Asf1a	Rabep1	Galnt1	Acap3
Asna1	Tbck	Galnt4	Acat1
Asnsd1	Rad54l2	Gapvd1	Acat2
Asph	Mpo	Gatad1	Acat3
Aspm	Tmem38b	Gfm2	Acbd3
Aspscr1	Scaf4	Gga1	Acbd4
Aste1	Osbpl5	Git1	Acbd5
Astl	Kidins220	Glo1	Acbd6
Atad5	Slc39a2	Glyr1	Acer1
Ate1	Tsr3	Gnl3	Acer2
Atf1	Gm9772	Golga1	Ache
Atf6	Micu1	Golga5	Acly
Atg10	Mmd2	Gpam	Acn9
Atg13	Micu2	Grifin	Aco1
Atg16l1	Ppp2r3a	Gstt2	Acot10
Atg16l2	Rbm5	Gtf2a1l	Acot13
Atg2a	Trappc13	Gtf2b	Acot9
Atg4c	Rnf113a1	Gtf2e2	Acox1
Atg5	Ccdc132	Hcfc1	Acox2
Atg7	Mtmr9	Hectd1	Acox3
Atg9a	Idh3g	Helz	Acp1
Atic	Tbc1d16	Herpud2	Acp2
Atl1	1700013F07Rik	Hes2	Acpl2
Atl3	Serac1	Hgs	Acpp
Atm	Pet112	Hiatl1	Acpt
Atn1	Slc7a2	Hibch	Acr
Atp11a	Vac14	Hira	Acsbg1
Atp11b	Lrrc47	Hnrnpa0	Acsbg2
Atp13a2	Pdcd11	Hnrnpul2	Acsf3
Atp1b1	Tbc1d22b	Hoxa7	Acsl1
Atp1b3	Slc25a44	Hps4	Acsl5
Atp2b1	Tmem184c	Hspa14	Acsl6
Atp2c1	Ccdc146	Hspa4	Acss2
Atp5c1	Idi2	Hspa9	Acss3
Atp5d	Cdc40	Huwe1	Actb
Atp5f1	Nkap	Ibtk	Actbl2
Atp5g2	Alkbh6	Id4	Actg1
Atp5g3	Atg4d	Ifrd1	Actl10
Atp5h	Nagk	Ift122	Actl11
Atp5j	Atp13a1	Ik	Actl6a
Atp5k	2010107G12Rik	Ikbke	Actl6b
Atp5l	Dcaf15	Immt	Actl7a
Atp5o	Rpn2	Imp3	Actl7b
Atp5sl	Dmwd	Ing2	Actn1
Atp6v0a1	Ythdf2	Ing5	Actn2
Atp6v0b	Fam13b	Inpp4a	Actn3
Atp6v0c	Aspg	Ints5	Actn4
Atp6v0d1	Idh3b	Ints7	Actr10
Atp6v0e	C2cd5	Itgb3	Actr1a
Atp6v1a	Boc	Itpkc	Actr1b
Atp6v1d	Dlg5	Itsn1	Actr2
Atp6v1f	Ivd	Iws1	Actr5
Atp6v1g2	Clasrp	Jarid2	Actr6
Atp7a	Tppp3	Jtb	Actr8
Atp8a1	Smg8	Kat2a	Actrt1
Atp8b2	Inpp5j	Kcmf1	Actrt2
Atpaf2	Rnf165	Kdm2b	Actrt3
Atr	Pdha1	Kdm4a	Acvr1
Atrn	Pkm	Kdsr	Acvr1b
Atxn1	Ppm1l	Khdrbs3	Acvr1c
Atxn10	Brd9	Khnyn	Acvr2a
Atxn1l	Swt1	Khsrp	Acvr2b
Atxn2	Cog4	Kif13a	Acvrl1
Atxn2l	Xpr1	Kif16b	Acy1
Atxn7l3	Dhrs7b	Kif21a	Acyp1
AU022252	Arl6	Kif23	Acyp2
AU040320	Itfg1	Kifap3	Adal
Auh	Cwf19l1	Klf10	Adam10
Aurka	Phka2	Klf13	Adam11
Aurkb	Armc5	Klhl20	Adam17
Avl9	Cebpz	Klhl5	Adam22
Axin1	Dennd5a	Kpna3	Adam23
Axin2	Vta1	Kri1	Adam28
Azin1	Pxmp2	Larp4	Adam7
B3galt2	Srrm3	Lars	Adam8
B3galt5	Tbc1d25	Leng8	Adamts10
B3gnt1	Fcho1	Letm2	Adamts12
B3gnt2	3110002H16Rik	Lig4	Adamts14
B3gnt3	Txndc15	Limd1	Adamts16
B3gnt8	Usp32	Lpcat3	Adamts17
B4galt1	Cda	Lpp	Adamts18
B630005N14Rik	Tmem259	Lrig2	Adamts19
B9d2	Ccdc94	Lrp6	Adamts2
Bace2	Lipt1	Lrrc40	Adamts3
Bag3	Slc16a4	Lrrfip2	Adamts6
Bag5	Phkb	Lrrk2	Adamts7
Bahcc1	Usp33	Lsm12	Adamtsl1
Bahd1	Diras2	Lsm14b	Adamtsl4
Bai2	Dera	Lsm3	Adap1
Bai3	Sbds	Lsm4	Adap2
Baiap3	Slc30a9	Lysmd2	Adarb1
Bap1	Arsj	Man1b1	Adarb2
Bbs9	Pmpca	Maneal	Adat1
Bbx	AI314180	Map3k10	Adat2
BC017158	Tdrd7	Map3k6	Adat3
BC026590	Slc25a46	Mapk14	Adc
BC030336	Paip1	Mapkbp1	Adck1
BC031181	Fam214a	Mapre2	Adck3
Bcap29	Kmt2e	Mark2	Adck4
Bcap31	Herc3	Mast2	Adck5
Bcar3	1110057K04Rik	Mastl	Adcy1
Bcas2	Pld5	Mboat2	Adcy2
Bcat2	Coq3	Mcat	Adcy3
Bche	Dctn1	Mecr	Adcy4
Bcl7b	Bdp1	Med1	Adcy8
Bcl7c	Ndufb9	Med14	Adcy9
Bco2	Gm364	Med15	Adh1
Bcr	U2surp	Med23	Adh4
Bcs1l	Mgat4c	Med24	Adh5
Bet1	Trmt44	Med28	Adh6
Bicd2	Coq10b	Mef2a	Adh6a
Birc2	Oacyl	Megf8	Adh6b
Birc3	Kctd3	Memo1	Adh7
Blnk	Hemk1	Mettl10	Adhfe1
Blzf1	Fn1	Mfi2	Adi1
Bmi1	Tmem258	Mgat1	Adipor1
Bmp2k	Rfx5	Mkln1	Adipor2
Bmpr1b	Wdr36	Mknk1	Adk
Bnip2	Erp44	Mlf1	Ado
Bop1	Tmem30c	Mlx	Adora1
Bpnt1	Pgk2	Mms19	Adora2a
Braf	Foxn3	Mon2	Adora2b
Brap	Irs4	Morn4	Adora3
Brd1	Fnbp1l	Mpnd	Adpgk
Brd8	Gpr115	Mrpl14	Adra1a
Brms1	Myo7a	Mrpl48	Adra1b
Brpf1	Txndc17	Mrpl54	Adra1d
Brpf3	Clcn7	Msl1	Adra2a
Brsk2	Clcn5	Mthfs	Adra2b
Brwd1	Crls1	Mtor	Adra2c
Bsg	Cluh	Mvd	Adrb1
Btbd17	Cnih2	Myo1c	Adrb2
Btd	Cog7	Myo5a	Adrb3
Btf3	L1cam	Myo6	Adrbk1
Btg1	Coq2	N4bp2l2	Adrbk2
Btg2	Dennd4c	Naa25	Adrm1
Btk	Crb1	Nap1l3	Adsl
Bub1	Cops8	Napa	Adss
Bub1b	Ctcfl	Nbn	Adssl1
Bud13	Cul4b	Ncam2	Adtrp
Bud31	Ccnb3	Ncln	Aen
Bysl	Gm5160	Nde1	AF366264
Bzw1	Cyp21a1	Ndufa12	Aff1
C030006K11Rik	Cyct	Ndufa6	Aff2
C1galt1	Smad6	Ndufs1	Aff4
C2cd3	Arcn1	Ndufs2	Afg3l1
C78339	Kansl2	Ndufs6	Afg3l2
C87436	Gda	Ndufs7	Afmid
Cab39	Qdpr	Ndufv1	Aga
Cab39l	Dlg1	Ndufv2	Agap1
Cables2	Prim1	Nedd4	Agap2
Cabp1	Gab3	Nf1	Agap3
Cacna2d4	Ugt3a1	Nfil3	Agbl2
Cacnb1	Tfdp1	Nfrkb	Agbl3
Cacybp	Dcakd	Nme5	Agbl4
Cad	Drosha	Nol9	Ager
Cadps	Dyrk2	Npas3	Agfg1
Calcrl	Ezh2	Npc1	Agfg2
Calr	Edem3	Nr1d1	Aggf1
Calr3	Psd4	Nr1h2	Agk
Camk1g	Ehbp1l1	Nrbp1	Agl
Camkk1	Gm8994	Nsa2	Agmat
Cant1	Gspt1	Nt5c2	Agpat2
Cap1	Chp2	Nub1	Agpat3
Capg	Kat6a	Nudt9	Agpat4
Capn10	Slc29a4	Nup54	Agpat6
Capn2	Epha4	Nup62	Agpat9
Caprin1	Efnb3	Nup93	Agps
Caprin2	Cope	Ogdh	Agt
Caps2	Ngef	Opa1	Agtrap
Capza2	Fa2h	Osbpl9	Agxt
Car11	Usp9y	Osr2	Agxt2
Car2	Ptk2b	Pa2g4	Ahctf1
Car4	Foxk1	Pacs2	Ahcy
Carhsp1	Adh6	Paics	Ahcyl1
Carm1	Hexb	Paip2b	Ahcyl2
Casd1	Fkbp5	Pan2	Ahi1
Casp3	4930415L06Rik	Pan3	Ahrr
Casp8	Prkg1	Pank2	Ahsa1
Cass4	Fdps	Papola	Ahsa2
Cbfa2t3	Wdpcp	Pask	AI314180
Cbfb	Fry	Paxip1	AI464131
Cbll1	Pcsk6	Pbx3	Aifm1
Cbln3	Pi4kb	Pcgf2	Aifm3
Cbs	Ap3d1	Pcif1	Aig1
Cbx2	Gm10922	Pcmt1	Aimp1
Cbx7	Eif2ak4	Pcyt1b	Aimp2
Cbx8	Edc4	Pdcd4	Aip
Cby1	Cdc42bpg	Pdcd5	Aipl1
Cc2d1a	Apod	Pde8a	Ajuba
Cc2d1b	Ache	Pdk1	Ak1
Ccbl2	Grid2	Pds5b	AK157302
Ccdc147	Pygl	Pdxdc1	Ak2
Ccdc18	Got1l1	Pef1	Ak3
Ccdc25	Got2	Pex13	Ak5
Ccdc28a	Gpd1l	Pex16	Ak8
Ccdc40	Ophn1	Pfas	Akap10
Ccdc47	Trappc11	Phf12	Akap13
Ccdc6	Srpr	Phf20l1	Akap17b
Ccdc66	Pla2g12b	Phf5a	Akap9
Ccdc77	Gykl1	Phkg1	Akirin1
Ccdc93	Hand1	Phtf2	Akirin2
Ccna2	Meiob	Pi4k2a	Akp3
Ccnd1	Ddx39b	Pias1	Akr1b10
Ccnd2	Hip1r	Pigb	Akr1b3
Ccnd3	Hipk4	Pigf	Akr1b7
Ccne1	Glrb	Pink1	Akr1b8
Ccne2	Hnf4g	Pinx1	Akr1e1
Ccng2	Oca2	Pip4k2a	Akt1
Ccnh	Homer2	Pkn2	Akt2
Ccni	Stk3	Plaa	Akt3
Ccnk	Hs3st3b1	Plekha5	Aktip
Ccnl1	Glce	Plekhm3	Alad
Ccnt1	Gm10482	Plk4	Alas1
Ccny	Ide	Pmpcb	Alas2
Ccnyl1	Mettl3	Pnpla7	Alcam
Cct3	Intu	Pnpt1	Aldh18a1
Cct5	Ints8	Pola2	Aldh1a1
Cct6a	Itpr2	Poldip3	Aldh1a2
Cct8	Jagn1	Polg	Aldh1a3
Ccz1	Cela1	Poli	Aldh1a7
Cd180	Kpna6	Polr1a	Aldh1b1
Cd81	Ranbp6	Polr3c	Aldh1l1
Cd82	Fosl1	Polr3f	Aldh1l2
Cdc14a	Kcnq4	Ppa1	Aldh2
Cdc16	Keap1	Ppm1g	Aldh3a1
Cdc34	Optn	Ppp1cc	Aldh3a2
Cdc37	Kif5c	Ppp2r5e	Aldh3b1
Cdc42bpa	Chd8	Ppp6c	Aldh3b2
Cdc45	Klc3	Ppp6r1	Aldh4a1
Cdc5l	Kif2b	Preb	Aldh5a1
Cdc6	Sptbn5	Prkch	Aldh6a1
Cdc73	Med12l	Prkrip1	Aldoa
Cdipt	Fat1	Prmt5	Aldoart1
Cdk10	Pdha2	Prpf39	Aldoart2
Cdk19	Foxred1	Prps2	Aldob
Cdk2ap1	Llgl2	Psat1	Aldoc
Cdk2ap2	Golph3	Psmb1	Alg1
Cdk4	Trappc8	Psmb6	Alg10b
Cdk5rap2	Smurf2	Psmd12	Alg11
Cdk6	Orc3	Psmd3	Alg12
Cdk8	Gabrb3	Psmf1	Alg13
Cdk9	Rxfp2	Ptpn2	Alg14
Cdkl4	Ubap2	Ptpn23	Alg2
Cdo1	Lig3	Ptpn3	Alg3
Cdt1	Cul1	Ptpn6	Alg5
Cdv3	Ppfia4	Pum1	Alg6
Cebpa	Pafah1b1	Purg	Alg8
Cebpg	Aass	Pxk	Alg9
Celf2	Vax2	Rab10	Alk
Celsr3	Sh2b3	Rab18	Alkbh1
Cenpa	Srcrb4d	Rab1b	Alkbh4
Cenpj	Epn3	Rab3gap2	Alkbh6
Cep135	Mfn1	Rab4b	Alkbh7
Cep164	Dock1	Rabac1	Alkbh8
Cep78	Abcb1a	Rad21	Alpi
Cer1	Med26	Rad23a	Alpl
Cerk	Med30	Rad50	Alppl2
Cfl1	Whsc1	Rad54l	Als2
Chaf1b	Itga6	Raf1	Als2cl
Chchd3	Mlxip	Ralgapb	Alyref
Chchd6	Rhot1	Ralgps2	Alyref2
Chchd7	Mkrn2	Ranbp1	Amacr
Chd1	Mob3a	Ranbp17	Ambp
Chd6	Gtf2h4	Rap1gap2	Amd1
Cherp	Rngtt	Rapgef2	Amd2
Chi3l4	Mrpl38	Rasgef1a	Amdhd2
Chic2	Mrps11	Rb1cc1	Amhr2
Chka	Mrps33	Rbbp6	Ammecr1
Chkb	Mrps9	Rbm25	Ammecr1l
Chl1	Ipo7	Rbm41	Amn
Chmp2b	Ckap5	Rbm45	Ampd1
Chmp4b	Mta3	Rbm6	Ampd2
Chmp5	Rnf6	Rer1	Ampd3
Chordc1	C77370	Rere	Amph
Chrac1	Blm	Rhpn2	Amt
Chrna10	Slc11a2	Rictor	Amy1
Chst1	Myo1g	Rint1	Amy2a1
Chst10	Ppp1r16b	Rmnd5b	Amy2a2
Chst11	Naa15	Rnf121	Amy2a5
Chst12	Ndufa10	Rnf167	Anapc1
Chst3	Nelfa	Rnf41	Anapc10
Chst5	Nelfb	Rpl10	Anapc11
Chtf18	Slc9a6	Rpl27	Anapc13
Chtf8	Opn3	Rpl28	Anapc2
Ciao1	Rbm15b	Rpl37	Anapc4
Cic	Dnaaf2	Rps20	Anapc5
Cir1	Traip	Rps6kb2	Anapc7
Cisd1	Nanos2	Rqcd1	Angel1
Cisd2	Musk	Rrbp1	Angel2
Cit	Nrxn2	Rsbn1l	Angpt1
Ckb	Gnl2	Rsf1	Angpt2
Ckmt1	Nup214	Rsl24d1	Angptl1
Cks1b	1700123L14Rik	Rsph3a	Angptl2
Clasp1	Nup85	Rtn4	Angptl3
Clcn2	Pofut1	Ruvbl2	Angptl4
Clcn3	Slco2a1	Rwdd1	Angptl6
Clgn	Orc1	Sart1	Angptl7
Clic5	Xylt2	Sass6	Ank1
Clip1	Arpc5	Sbf2	Ank3
Clnk	Tmed11	Scp2	Ankfn1
Clns1a	C1qbp	Sdhaf2	Ankhd1
Clptm1	Aldh4a1	Sdhd	Ankle1
Clptm1l	Pak2	Sec23ip	Ankle2
Clta	Pam	Sec31a	Ankmy2
Cluap1	Lnx1	Sec61b	Ankra2
Cmas	Snapc3	Sec62	Ankrd12
Cmc1	Pcnxl4	Sec63	Ankrd13a
Cmtm6	Pde5a	Sel1l	Ankrd13b
Cnbp	Pdp1	Serinc5	Ankrd13c
Cndp2	Pex14	Sesn3	Ankrd13d
Cnksr1	Gm1840	Setdb2	Ankrd17
Cnksr3	Pgm5	Setx	Ankrd28
Cnnm2	Pglyrp3	Sf3a2	Ankrd29
Cnnm3	Samd7	Sf3b2	Ankrd39
Cnnm4	Phax	Sgpl1	Ankrd44
Cnot10	Pik3c2b	Sh3glb2	Ankrd46
Cnot6	Pik3ca	Shprh	Ankrd49
Cnot6l	Piezo1	Sin3a	Ankrd50
Cnot7	Piwil4	Sirt7	Ankrd52
Cnot8	Abce1	Skiv2l2	Ankrd54
Cnpy3	Plxna3	Slc13a4	Ankrd6
Coasy	Prr3	Slc25a12	Anks1
Cog6	Pomp	Slc25a17	Anks1b
Col4a3bp	Vdac2	Slc25a18	Anks4b
Copa	Sh3rf2	Slc25a27	Anln
Copb1	Ppp2r1a	Slc25a28	Ano10
Copb2		Slc25a3	Ano7
Cops6	Phf3	Slc33a1	Ano8
Cops7b	Pqbp1	Slc38a10	Anp32a
Copz1	Slc26a7	Slc44a1	Anp32b
Coq10a	Prpf8	Slk	Anp32e
Coq4	Npepps	Smarcc2	Anpep
Coq7	Ptprz1	Smc6	Anxa1
Coro1a	Pdgfra	Smg6	Anxa13
Coro1b	Khdrbs2	Snd1	Anxa2
Coro1c	Umps	Snx12	Anxa9
Cox11	Rab7	Snx20	Aox1
Cox15	Hras	Snx5	Aox2
Cox17	Ap3b1	Socs7	Aox3
Cox18	Dmxl2	Son	Aox4
Cox19	Pitpnm3	Sos1	Ap1g1
Cox5a	Chml	Spast	Ap1g2
Cox5b	Rnd3	Spef1	Ap1m1
Cox6a1	Rhobtb1	Spg20	Ap1m2
Cox6a2	Arhgap1	Spns1	Ap1s1
Cox7a2	Arhgap5	Spo11	Ap1s2
Cox7c	Rit2	Sppl3	Ap1s3
Cpeb1	Usp6nl	Srebf2	Ap2s1
Cpm	Phf17	Srp14	Ap3b1
Cpsf2	Robo1	Srrt	Ap3b2
Cpsf3	Rogdi	Srsf2	Ap3d1
Cpsf4	Ror1	Srsf6	Ap3s1
Cpsf4l	Polr1b	Ssh2	Ap3s2
Cpsf7	Gm10036	St5	Ap4b1
Cpt1b	Gm3940	Stat3	Ap4e1
Cpt1c	Gm10709	Stim1	Ap4m1
Crat	Psmd14	Stk11	Apaf1
Crbn	Rps27a	Stk11ip	Apba1
Creb3l2	Exosc7	Stt3a	Apba2
Crebbp	Hnrnpm	Stt3b	Apba3
Creg2	Psapl1	Stx5a	Apc
Crem	Acvrl1	Stxbp5	Apc2
Crhbp	Secisbp2	Sucla2	Apex1
Crkl	Nxf2	Sun3	Aph1a
Crnkl1	Wasf3	Tacc1	Aph1b
Crot	Hsd17b10	Taco1	Aph1c
Cry1	Sec16b	Tada2b	Api5
Cry2	Sec24a	Tada3	Apip
Cs	Stxbp6	Taf1	Aplf
Csdc2	Sema6c	Taf3	Aplp1
Cse1l	Sfmbt2	Taf4b	Apmap
Csk	Gatad2b	Taf8	Apoa1bp
Csnk1d	Plcg1	Tarbp2	Apob
Csnk1g3	Prodh	Tardbp	Apod
Csnk2b	Fbxw11	Tbc1d10b	Apoo
Csrnp1	Slc50a1	Tbc1d17	Apool
Csrp2bp	Smg5	Tbc1d24	Apopt1
Cstf1	Sbno2	Tbc1d8b	Appbp2
Cstf2t	Snx25	Tbcb	Aprt
Ctdsp1	Capn15	Tbcd	Aqp11
Ctnna1	Mfsd6l	Tceb1	Aqp12
Ctnna3	Serpini2	Tceb2	Aqr
Ctnnb1	Supt5	Tcf25	Araf
Ctnnd1	Cyfip1	Tcf3	Arcn1
Ctns	Sult4a1	Tead2	Arel1
Ctsl	Lims2	Tecpr1	Arf1
Ctss	Sfswap	Tecrl	Arf2
Cttn	Suz12	Tgs1	Arf3
Cttnbp2nl	Tinagl1	Thoc2	Arf4
Cuedc2	Rbm26	Thoc7	Arf5
Cul4a	Spag9	Thumpd1	Arf6
Cutc	Pacsin3	Tia1	Arfgap1
Cwf19l2	Taf6	Tial1	Arfgap2
Cxxc1	Slc35f6	Timp2	Arfgap3
Cyb5d1	Kcnk9	Tle4	Arfgef1
Cyb5r2	Rgag1	Tlk1	Arfgef2
Cyb5r3	Psmc3	Tln1	Arfip1
Cyfip2	Nelfcd	Tm9sf4	Arfip2
Cyp1b1	Tdg	Tmbim6	Arfrp1
Cyp24a1	Timeless	Tmed10	Arg1
Cyp2j9	Bmpr1a	Tmem199	Arg2
Cyp4f13	Tra2a	Tmem201	Arglu1
Cyp4f16	Zranb1	Tmem208	Arhgap1
Cyp4f18	Stk38l	Tmem39b	Arhgap10
Cyr61	Treh	Tmem55b	Arhgap12
Cyth1	Lrit1	Tmem57	Arhgap15
Cyth2	Trappc4	Tmem63b	Arhgap17
D17Wsu92e	Pdcd2l	Tmem8	Arhgap18
D4Wsu53e	Tspan33	Tmtc4	Arhgap19
D930015E06Rik	Tdrd6	Tmx3	Arhgap21
Daam1	Ube2m	Tnfaip8l2	Arhgap23
Dab2	Usp8	Tnks	Arhgap26
Dand5	Gm10088	Tnpo3	Arhgap27
Dap	Kif1a	Tnrc6c	Arhgap28
Dap3	Ablim3	Top1mt	Arhgap30
Dazap1	Dmtn	Tpd52l2	Arhgap31
Dbn1	Unc119	Tpp2	Arhgap32
Dbndd2	Gm5819	Trabd	Arhgap39
Dbnl	Use1	Trim33	Arhgap40
Dbp	Uty	Trio	Arhgap42
Dbt	Vangl1	Trip12	Arhgap44
Dbx2	Mpp6	Trmt1	Arhgap5
Dcaf12	Lin7a	Tsg101	Arhgap8
Dcaf8	Atp6v0a4	Tsr1	Arhgdia
Dchs1	Atp6v1e1	Ttc37	Arhgdib
Dclre1b	Atp6v1h	Ttyh2	Arhgdig
Dcp1a	Vhl	Tubgcp4	Arhgef1
Dcp1b	Wipf3	Tut1	Arhgef11
Dctn2	Was	Txnrd2	Arhgef12
Dctn6	Akap17b	Uba1	Arhgef15
Dcun1d3	Scyl1	Ubash3a	Arhgef16
Ddah1	Fgf3	Ube2o	Arhgef17
Ddb1	Chac1	Ube3c	Arhgef18
Ddi2	Rasl10a	Ube4b	Arhgef19
Ddit4	Crebrf	Ubn2	Arhgef2
Ddit4l	Lipf	Ubr1	Arhgef26
Ddost	Slc25a24	Ubr3	Arhgef28
Ddrgk1	Kcnk3	Ubr4	Arhgef3
Ddx10	Atat1	Ubr5	Arhgef40
Ddx17	Rtel1	Ubxn2b	Arhgef5
Ddx24	Stom	Ufsp2	Arid2
Ddx26b	Dpep1	Uhrf1bp1l	Arid3a
Ddx27	Moxd2	Upf2	Arid3b
Ddx28	Pnlip	Usp10	Arid3c
Ddx39	Hexdc	Usp2	Arid5a
Ddx41	Pet2	Usp34	Arih1
Ddx42	Far1	Vapb	Arih2
Ddx46	Ntsr2	Vars	Arl1
Ddx47	Slc7a9	Vav2	Arl14ep
Ddx52	9530053A07Rik	Vprbp	Arl14epl
Deaf1	Agfg2	Vps13a	Arl15
Dennd2a	Snai1	Vps28	Arl16
Derl2	Chdh	Vps35	Arl2
Dffb	Golgb1	Vps52	Arl3
Dgcr6	Gm10477	Vps8	Arl4a
Dgcr8	Gipc3	Wac	Arl4d
Dgka	Tulp1	Wapal	Arl5a
Dgkg	Robo4	Wars2	Arl5b
Dguok	Lhx5	Wbp2	Arl5c
Dhcr7	Zfp423	Wbp4	Arl6
Dhdds	Pfkfb3	Wdfy2	Arl6ip1
Dhfr	Ets2	Wdfy4	Arl6ip4
Dhps	Rab37	Wdr24	Arl6ip5
Dhrs7	Dgkk	Wdr26	Arl8a
Dhx16	Rps28	Wdr33	Arl8b
Dhx35	Adcy1	Wdr44	Armc2
Dhx38	Kcna7	Wdr47	Armc4
Dhx8	Syn1	Wdr48	Armc5
Diap1	Tenm4	Wdr59	Armc6
Dido1	Gm7334	Wipi1	Armc7
Dip2a	Igsf10	Wwp2	Arntl2
Dip2b	Trpm3	Xiap	Arpc1a
Dip2c	Tnni2	Xpnpep1	Arpc1b
Dis3		Xpo1	Arpc2
Dlgap5		Xrn1	Arpc3
Dll1		Yars	Arpc4
Dlx1		Ybx2	Arpc5
Dmrta2		Yif1a	Arpc5l
Dmxl1		Ylpm1	Arpp19
Dnaic1		Yy1	Arpp21
Dnaja1		Zbtb41	Arr3
Dnaja2		Zc3h14	Arrb1
Dnaja3		Zc3h8	Arrb2
Dnajb13		Zcchc4	Arrdc2
Dnajb4		Zdhhc13	Arrdc3
Dnajb9		Zdhhc16	Arrdc4
Dnajc12		Zdhhc23	Arsb
Dnajc14		Zer1	Arsi
Dnajc16		Zfand2a	Arsj
Dnajc2		Zfp1	Arv1
Dnajc21		Zfp362	Arvcf
Dnajc24		Zfp473	Arxes1
Dnajc25		Zfp513	Arxes2
Dnajc3		Zfp598	Asah2
Dnajc5		Zfpl1	Asap1
Dnajc7		Zfyve16	Asap2
Dnajc8		Zfyve26	Asap3
Dnajc9		Zmiz2	Asb11
Dnali1		Zmym1	Asb12
Dnttip2		Zmynd8	Asb13
Doc2g		Znrf2	Asb5
Dock11			Asb7
Dock7			Asb8
Dock8			Asb9
Dock9			Ascc1
Dohh			Ascc3
Dok3			Ascl1
Donson			Ascl2
Dopey2			Asf1a
Dpagt1			Asf1b
Dpf2			Ash1l
Dpf3			Ash2l
Dph1			Asl
Dph3			Asna1
Dpp3			Asnsd1
Dpp9			Aspg
Dpy19l1			Asph
Dpy19l3			Aspm
Dpy30			Aspscr1
Dpyd			Asrgl1
Dpys			Ass1
Dpysl2			Aste1
Dpysl3			Astl
Dram2			Asun
Drap1			Asz1
Dscr3			Atad1
Dstn			Atad3a
Dtwd1			Atad5
Dtx1			Atat1
Dtx2			Atcay
Dtx3l			Ate1
Dtx4			Atf1
Dtymk			Atf3
Dus1l			Atf6
Dus3l			Atf6b
Dusp11			Atg10
Dusp13			Atg12
Dusp14			Atg13
Dusp15			Atg14
Dusp18			Atg16l1
Dusp23			Atg16l2
Dusp28			Atg2a
Dut			Atg3
Dvl1			Atg4a
Dvl2			Atg4b
Dvl3			Atg4c
Dync1i2			Atg4d
Dync1li1			Atg5
Dynlrb2			Atg7
Dynlt3			Atg9a
Dyrk1a			Atg9b
E130309D02Rik			Athl1
E2f1			Atic
E2f3			Atl1
E2f4			Atl2
E2f5			Atl3
E2f6			Atm
Eaf1			Atmin
Ecd			Atn1
Ech1			Atoh1
Ect2			Atoh7
Edem2			Atoh8
Ednrb			Atox1
Eed			Atp10b
Eef1b2			Atp11a
Eef1d			Atp11b
Eef1g			Atp11c
Efcab2			Atp12a
Efhd1			Atp13a1
Eftud1			Atp13a2
Egflam			Atp13a3
Egr1			Atp13a4
Egr3			Atp13a5
Ehbp1			Atp1a1
Ehd1			Atp1a2
Ehd4			Atp1a3
Ehmt1			Atp1a4
Ehmt2			Atp1b1
Eif1a			Atp1b2
Eif1b			Atp1b3
Eif2ak3			Atp1b4
Eif2b4			Atp2b1
Eif2b5			Atp2b2
Eif2s1			Atp2b3
Eif2s2			Atp2b4
Eif3d			Atp2c1
Eif3g			Atp2c2
Eif3h			Atp4a
Eif3k			Atp4b
Eif4a1			Atp5a1
Eif4a2			Atp5b
Eif4b			Atp5c1
Eif4e2			Atp5d
Eif4e3			Atp5f1
Eif4ebp2			Atp5g1
Eif4g1			Atp5g2
Eif4g2			Atp5g3
Eif4h			Atp5h
Eif5a			Atp5j
Eif5b			Atp5k
Eif6			Atp5l
Elavl1			Atp5o
Elavl2			Atp5s
Ell			Atp5sl
Ell2			Atp6ap2
Elmo1			Atp6v0a1
Elmo2			Atp6v0a2
Elof1			Atp6v0a4
Elovl5			Atp6v0b
Elovl6			Atp6v0c
Elovl7			Atp6v0d1
Elp2			Atp6v0d2
Elp3			Atp6v0e
Emb			Atp6v0e2
Eml4			Atp6v1a
Eml6			Atp6v1b1
Emx2			Atp6v1b2
Enah			Atp6v1c1
Endou			Atp6v1c2
Eno3			Atp6v1d
Enoph1			Atp6v1e1
Enpep			Atp6v1e2
Entpd5			Atp6v1f
Ep300			Atp6v1g1
Epb4.1l4a			Atp6v1g2
Epc1			Atp6v1g3
Epc2			Atp6v1h
Ephx1			Atp7a
Epn1			Atp7b
Eps15			Atp8a1
Erbb2ip			Atp8a2
Erbb4			Atp8b2
Ercc1			Atp8b4
Ercc2			Atp8b5
Ercc5			Atp9a
Erf			Atpaf1
Ergic3			Atpaf2
Ero1l			Atpif1
Ero1lb			Atr
Erp29			Atrn
Esco1			Atrnl1
Espl1			Atrx
Esrra			Atxn1
Esyt2			Atxn10
Esyt3			Atxn1l
Etfb			Atxn2
Evx2			Atxn2l
Exd1			Atxn7l3
Exoc2			Atxn7l3b
Exoc3l			AU015836
Exoc4			AU018091
Exoc7			AU022252
Exog			AU040320
Exosc1			Auh
Exosc2			Aurka
Exosc4			Aurkb
Exosc5			Aurkc
Exosc9			Avil
Ext1			Avl9
Eya2			AW209491
Eya3			Awat1
Ezh1			Awat2
Ezr			Axin1
Fadd			Axin2
Faf2			Azi1
Fahd1			Azin1
Fam102a			B020018G12Rik
Fam102b			B3galnt1
Fam107a			B3galnt2
Fam107b			B3galt1
Fam109a			B3galt2
Fam114a2			B3galt4
Fam122a			B3galt5
Fam136a			B3galt6
Fam13a			B3galtl
Fam151b			B3gat1
Fam154b			B3gat2
Fam160b1			B3gat3
Fam162a			B3gnt1
Fam166b			B3gnt2
Fam173a			B3gnt3
Fam173b			B3gnt4
Fam179a			B3gnt5
Fam188b			B3gnt6
Fam192a			B3gnt7
Fam195a			B3gnt8
Fam195b			B3gnt9
Fam32a			B4galt1
Fam46b			B4galt2
Fam46d			B4galt3
Fam49b			B4galt4
Fam50a			B4galt7
Fam69a			B630005N14Rik
Fam73b			B9d2
Fam76a			Bace1
Fam96a			Bace2
Fam96b			Bag2
Fam98a			Bag3
Fam98b			Bag4
Fanci			Bag5
Fancl			Bag6
Fancm			Bahcc1
Fank1			Bahd1
Farp1			Bai1
Farp2			Bai2
Fasn			Bai3
Fastk			Baiap2
Fastkd3			Baiap2l1
Fau			Baiap2l2
Fbl			Baiap3
Fbxl13			Banf1
Fbxl19			Banf2
Fbxl20			Bank1
Fbxl4			Bap1
Fbxl6			Barx1
Fbxl7			Barx2
Fbxo32			Basp1
Fbxo42			Baz1a
Fbxo45			BB287469
Fbxw5			Bbox1
Fcf1			Bbs1
Fcho2			Bbs4
Fdx1l			Bbs5
Fem1c			Bbs9
Fermt3			Bbx
Fgf1			BC005561
Fgf10			BC005624
Fgf9			BC017158
Fgfr1op2			BC021891
Fh1			BC023829
Fibp			BC024978
Fign			BC026590
Fignl1			BC030336
Fip1l1			BC030499
Fis1			BC031181
Fkbp10			BC048502
Fkbp1a			BC048546
Fkbp1b			BC051070
Fkbp4			BC051076
Flad1			BC052040
Flcn			BC056474
Flt1			BC061194
Fmr1			BC067074
Fnbp1			BC068157
Fndc3b			Bcam
Fnip2			Bcap29
Fntb			Bcap31
Fos			Bcar3
Fosb			Bcas2
Fosl2			Bcat1
Foxa1			Bcat2
Foxa2			Bccip
Foxa3			Bcdin3d
Foxc2			Bche
Foxi1			Bckdha
Foxj3			Bcl11a
Foxn2			Bcl11b
Foxo1			Bcl3
Foxo3			Bcl7a
Foxo4			Bcl7b
Foxo6			Bcl7c
Foxp1			Bcmo1
Foxp2			Bco2
Foxp4			Bcor
Fpgs			Bcorl1
Frmd6			Bcr
Frmd8			Bcs1l
Frmpd1			Bdh1
Frs2			Bdp1
Fryl			Best1
Fscn2			Best2
Fth1			Best3
Ftsj1			Bet1
Furin			Bhlha15
Fut10			Bhlhe22
Fut11			Bhlhe23
Fuz			Bicc1
Fxn			Bicd1
Fxr2			Bicd2
Fzd3			Bin1
Fzd7			Birc2
Fzd8			Birc3
Fzr1			Birc6
G2e3			Birc7
G6pc3			Blcap
Gab1			Blm
Gabarap			Blmh
Gabpa			Blnk
Gabpb1			Bloc1s1
Gad1			Bloc1s2
Gadd45a			Bloc1s4
Gadd45b			Bloc1s6
Gadd45g			Blvrb
Gadd45gip1			Blzf1
Gak			Bmi1
Galnt11			Bmp1
Ganc			Bmp2
Gapdh			Bmp2k
Gar1			Bmp4
Gars			Bmp5
Gart			Bmp6
Gas8			Bmp7
Gatad2a			Bmp8a
Gatc			Bmp8b
Gba2			Bmper
Gbas			Bmpr1a
Gbx1			Bmpr1b
Gcat			Bmpr2
Gcc1			Bms1
Gcdh			Bmx
Gch1			Bnc1
Gclc			Bnc2
Gclm			Bnip1
Gcsh			Bnip2
Gdi1			Bnipl
Gdi2			Boc
Get4			Bok
Gfod1			Bola1
Gfpt1			Bola2
Ggct			Boll
Ggcx			Bop1
Ggnbp2			Bora
Ggps1			Bpgm
Ggt5			Bphl
Ghitm			Bpnt1
Gigyf2			Bptf
Gins1			Braf
Gins2			Brap
Gipc1			Brat1
Git2			Brd1
Gk5			Brd7
Glb1l			Brd8
Gle1			Brd9
Gli1			Brf1
Gli2			Bri3
Glis2			Brix1
Glra1			Brk1
Glrx			Brms1
Glrx3			Brms1l
Glrx5			Brpf1
Gltscr2			Brpf3
Glud1			Brs3
Glul			Brsk1
Gm10094			Brsk2
Gm2382			Brwd1
Gm3417			Brwd3
Gm5506			Bscl2
Gm595			Bsg
Gm9992			Bsx
Gmcl1			Btaf1
Gmds			Btbd10
Gmfg			Btbd17
Gna11			Btbd7
Gna13			Btbd8
Gnai3			Btbd9
Gnb1			Btd
Gnb1l			Btf3
Gnb2			Btf3l4
Gns			Btg1
Golga2			Btg2
Golga7			Btg3
Golph3l			Btk
Golt1b			Bub1
Gorasp1			Bub1b
Gorasp2			Bub3
Gosr1			Bud13
Gpaa1			Bud31
Gpank1			Bves
Gpatch1			Bysl
Gpc2			Bzrap1
Gpc6			Bzw1
Gpcpd1			Bzw2
Gpi1			C030006K11Rik
Gpkow			C030046E11Rik
Gpn2			C1d
Gpn3			C1galt1
Gpr108			C1qbp
Gpr111			C230029F24Rik
Gpr123			C2cd3
Gpr179			C2cd5
Gpr37l1			C330018D20Rik
Gpr84			C4bp
Gpt2			C77370
Gpx4			C78339
Gramd1a			C87436
Grap			CAAA01118383.1
Grb2			Cab39
Grcc10			Cab39l
Grhl1			Cables1
Gria3			Cables2
Grin2a			Cabp1
Grin3a			Cabp2
Grip1			Cabp4
Grk4			Cabp5
Grk5			Cabp7
Grk6			Cacfd1
Grlf1			Cachd1
Grm3			Cacna1c
Grpel1			Cacna1f
Grpel2			Cacna1s
Gsg2			Cacna2d3
Gsk3a			Cacna2d4
Gsk3b			Cacnb1
Gsn			Cacnb2
Gss			Cacnb3
Gstcd			Cacnb4
Gsto1			Cactin
Gtf2a1			Cacybp
Gtf2a2			Cad
Gtf2f1			Cadps
Gtf2f2			Cadps2
Gtf2h1			Calb1
Gtf2h3			Calb2
Gtf3a			Calcr
Gtf3c1			Calcrl
Gtf3c3			Calm4
Gtf3c6			Caln1
Gtpbp1			Calr
Gtpbp2			Calr3
Gtpbp3			Calr4
Gtpbp6			Calu
Gucy1b3			Camk1
Gxylt1			Camk1d
Gxylt2			Camk1g
Gys1			Camkk1
H13			Camkmt
H1fx			Camta1
H2afv			Camta2
H2afz			Cand1
Hacl1			Cand2
Hagh			Cant1
Harbi1			Canx
Hat1			Cap1
Hbs1l			Cap2
Hcfc2			Capg
Hcls1			Capn1
Hdac1			Capn10
Hdac11			Capn15
Hdac2			Capn2
Hdac4			Capn3
Hdac5			Capn8
Hdac9			Capn9
Hddc2			Caprin1
Hddc3			Caprin2
Hdgf			Caps2
Hdhd3			Capsl
Helq			Capza1
Herc2			Capza2
Herpud1			Capza3
Hes1			Capzb
Hes6			Car1
Hexim1			Car11
Hexim2			Car12
Hey1			Car13
Hey2			Car14
Hgsnat			Car2
Hhat			Car3
Hibadh			Car4
Higd2a			Car5a
Hinfp			Car5b
Hint1			Car6
Hint2			Car7
Hint3			Car9
Hip1			Carhsp1
Hist1h1a			Carkd
Hist1h1b			Carm1
Hist1h1c			Cars
Hist1h1d			Cars2
Hist1h1e			Casc3
Hist1h4d			Casd1
Hist1h4h			Cask
Hist1h4i			Casp3
Hist1h4k			Casp6
Hivep1			Casp7
Hivep2			Casp8
Hk1			Cass4
Hk2			Casz1
Hlf			Cat
Hlx			Cbfa2t2
Hmg20a			Cbfa2t3
Hmg20b			Cbfb
Hmgcs2			Cbl
Hmgxb4			Cblc
Hmox1			Cbll1
Hmox2			Cbln1
Hn1			Cbln2
Hnrnpk			Cbln3
Hnrnpu			Cbln4
Hnrnpul1			Cbr2
Hook2			Cbs
Hook3			Cbx2
Hoxa5			Cbx4
Hoxb4			Cbx7
Hoxd10			Cbx8
Hoxd11			Cby1
Hpgds			Cby3
Hps1			Cc2d1a
Hps5			Cc2d1b
Hrsp12			Ccbl2
Hs2st1			Ccdc101
Hs3st1			Ccdc102a
Hs6st1			Ccdc104
Hsbp1			Ccdc109b
Hsd17b11			Ccdc11
Hsd17b12			Ccdc113
Hsd17b13			Ccdc114
Hsd17b4			Ccdc12
Hsdl1			Ccdc124
Hsdl2			Ccdc13
Hsp90aa1			Ccdc130
Hsp90ab1			Ccdc132
Hsp90b1			Ccdc135
Hspa1a			Ccdc136
Hspa1b			Ccdc137
Hspa2			Ccdc146
Hspa4l			Ccdc147
Hspa5			Ccdc151
Hspb2			Ccdc174
Hspb3			Ccdc18
Hspb6			Ccdc19
Hsph1			Ccdc22
Htr2a			Ccdc25
Htr2b			Ccdc28a
Htra2			Ccdc28b
Hus1			Ccdc39
Hyi			Ccdc40
Iars			Ccdc43
Iars2			Ccdc47
Ick			Ccdc53
Icmt			Ccdc55
Ict1			Ccdc58
Id2			Ccdc6
Id3			Ccdc63
Idh1			Ccdc64
Ier3ip1			Ccdc64b
Ifrd2			Ccdc65
Ift140			Ccdc66
Ift20			Ccdc77
Ift46			Ccdc85a
Ift80			Ccdc85c
Ift88			Ccdc86
Igbp1			Ccdc88a
Igf1r			Ccdc88c
Ikbkap			Ccdc93
Il16			Ccdc94
Ilf2			Ccdc97
Immp2l			Cckar
Imp4			Cckbr
Impdh1			Ccna1
Ing1			Ccna2
Ing3			Ccnb1
Ino80b			Ccnb2
Ino80c			Ccnb3
Inpp1			Ccnc
Inpp5f			Ccnd1
Inpp5k			Ccnd2
Insm1			Ccnd3
Insr			Ccne1
Insrr			Ccne2
Ints1			Ccng1
Ints10			Ccng2
Ints12			Ccnh
Ints2			Ccni
Ints3			Ccnj
Ints4			Ccnjl
Ints6			Ccnk
Ints9			Ccnl1
Ip6k1			Ccnl2
Ip6k2			Ccnt1
Ipcef1			Ccnt2
Ipmk			Ccny
Ipo8			Ccnyl1
Ipo9			Ccrn4l
Ipp			Ccs
Ippk			Cct2
Iqcd			Cct3
Iqcg			Cct4
Iqsec3			Cct5
Iqub			Cct6a
Irak3			Cct6b
Irak4			Cct7
Ireb2			Cct8
Irs2			Cct8l1
Irx1			Ccz1
Irx3			Cd109
Irx5			Cd151
Isca1			Cd180
Isca2			Cd2ap
Iscu			Cd36
Isg20l2			Cd37
Isoc1			Cd46
Isy1			Cd63
Itch			Cd68
Itfg3			Cd81
Itgam			Cd82
Itgb5			Cd9
Itgb7			Cda
Itgb8			Cdan1
Itk			Cdc14a
Itm2b			Cdc14b
Itm2c			Cdc16
Itpa			Cdc20
Itpka			Cdc20b
Itpkb			Cdc23
Itpr1			Cdc25a
Jdp2			Cdc25b
Jkamp			Cdc25c
Jmjd6			Cdc27
Josd1			Cdc34
Josd2			Cdc37
Jun			Cdc37l1
Junb			Cdc40
Jund			Cdc42bpa
Jup			Cdc42bpb
Katna1			Cdc42bpg
Katnal2			Cdc42se1
Kcnb1			Cdc42se2
Kcnc1			Cdc45
Kcnc3			Cdc5l
Kcnh2			Cdc6
Kcnip3			Cdc7
Kcnn4			Cdc73
Kcnq2			Cdhr3
Kcnq3			Cdip1
Kcnq5			Cdipt
Kcns1			Cdk1
Kctd10			Cdk10
Kctd13			Cdk11b
Kctd20			Cdk12
Kctd9			Cdk13
Kdelr1			Cdk14
Kdm1a			Cdk15
Kdm2a			Cdk19
Kdm3a			Cdk2
Kdm3b			Cdk20
Kdm4b			Cdk2ap1
Kdm4c			Cdk2ap2
Kdm5a			Cdk4
Kdm5b			Cdk5
Kdm5c			Cdk5r1
Kdm6a			Cdk5r2
Kdm6b			Cdk5rap1
Khdrbs1			Cdk5rap2
Kif11			Cdk5rap3
Kif17			Cdk6
Kif18b			Cdk8
Kif19a			Cdk9
Kif1b			Cdkal1
Kif20a			Cdkl1
Kif22			Cdkl4
Kif27			Cdnf
Kif2a			Cdo1
Kif2c			Cdon
Kif3a			Cdpf1
Kif5a			Cdr2
Kifc5b			Cdr2l
Kin			Cds1
Klc4			Cds2
Klf11			Cdt1
Klf6			Cdv3
Klf7			Cdx1
Klhdc10			Cdx2
Klhdc3			Cdx4
Klhdc7a			Cdyl
Klhl15			Cdyl2
Klhl17			Cebpa
Klhl18			Cebpb
Klhl32			Cebpe
Kntc1			Cebpg
Kpna1			Cebpz
Kpna2			Cela1
Kpna4			Celf1
Kras			Celf2
Krit1			Celsr1
Krr1			Celsr2
Krtcap2			Celsr3
L3mbtl3			Cenpa
Lace1			Cenpj
Lalba			Cep104
Lama5			Cep135
Lamp2			Cep164
Lancl1			Cep78
Lap3			Cep89
Laptm4a			Cep97
Larp1			Cept1
Larp1b			Cer1
Larp4b			Cercam
Larp7			Cerk
Lars2			Cerkl
Las1l			Cers2
Lasp1			Cers3
Lats2			Cers4
Lbr			Cers5
Lcat			Cers6
Lcmt1			Cetn4
Lcp2			Cfdp1
Ldb1			Cfl1
Ldha			Cfl2
Ldhb			Chac1
Ldlrad3			Chac2
Lemd2			Chaf1a
Lemd3			Chaf1b
Leo1			Champ1
Leprot			Chat
Leprotl1			Chchd1
Letmd1			Chchd10
Lfng			Chchd2
Lias			Chchd3
Limk1			Chchd4
Lin28a			Chchd6
Lin37			Chchd7
Lin54			Chd1
Lipa			Chd2
Lipt2			Chd3
Llgl1			Chd4
Lman2l			Chd5
Lmbr1l			Chd6
Lmcd1			Chd7
Lmna			Chd8
Lmnb1			Chd9
Lmo4			Chdh
Lnp			Chek1
Lnx2			Chek2
Loh12cr1			Cherp
Lpcat1			Chi3l1
Lpcat2			Chi3l3
Lpcat4			Chi3l4
Lpo			Chi3l7
Lpxn			Chia
Lrch3			Chic1
Lrch4			Chic2
Lrdd			Chid1
Lrp1			Chit1
Lrp4			Chka
Lrpprc			Chkb
Lrrc23			Chl1
Lrrc24			Chm
Lrrc28			Chml
Lrrc29			Chmp2a
Lrrc46			Chmp2b
Lrrc48			Chmp3
Lrrc49			Chmp4b
Lrrc4c			Chmp4c
Lrrc56			Chmp5
Lrrc58			Chmp6
Lrrfip1			Chmp7
Lrrn1			Chordc1
Lrrn3			Chp1
Lsamp			Chp2
Lsg1			Chpt1
Lsm10			Chrac1
Lsm11			Chrd
Lsm14a			Chrm1
Lsm2			Chrm2
Lsm6			Chrm3
Lsm7			Chrm4
Lsmd1			Chrm5
Ltk			Chrna1
Luc7l2			Chrna10
Luc7l3			Chrna2
Lyl1			Chrna3
Lypla1			Chrna4
Lypla2			Chrna6
Lyrm2			Chrna9
Lyrm4			Chrnb1
Lyrm5			Chrne
Lysmd3			Chrng
Lyst			Chst1
Lyzl4			Chst10
Mad2l1			Chst11
Mad2l2			Chst12
Madd			Chst13
Maf			Chst14
Maf1			Chst2
Mafa			Chst3
Mafb			Chst4
Maff			Chst5
Mafk			Chst7
Maged1			Chst8
Magi1			Chst9
Magi2			Chsy1
Magi3			Chsy3
Magoh			Chtf18
Magt1			Chtf8
Man2a1			Chuk
Man2b2			Ciao1
Manea			Ciapin1
Manf			Cib2
Map2k2			Cib3
Map2k6			Cic
Map2k7			Cir1
Map3k11			Cisd1
Map3k12			Cisd2
Map3k15			Cisd3
Map3k5			Cish
Mapk1			Cit
Mapk3			Ckap5
Mapk8			Ckb
Mapk8ip3			Ckm
Mapk9			Ckmt1
Mapre3			Ckmt2
Mars			Cks1b
Mars2			Clasp1
Mast1			Clasrp
Mat2a			Clcn1
Mau2			Clcn2
Max			Clcn3
Mbd2			Clcn4
Mbd3			Clcn5
Mbd3l1			Clcn7
Mbd5			Clcnka
Mbd6			Clcnkb
Mbnl3			Clec16a
Mboat7			Clec18a
Mbtd1			Clgn
Mbtps1			Clic1
Mcm3			Clic3
Mcm4			Clic4
Mcm6			Clic5
Mcm7			Clic6
Mcmbp			Clint1
Mcoln1			Clip1
Mcoln3			Clip2
Mcph1			Cln3
Mctp2			Clnk
Meaf6			Clns1a
Med13l			Clp1
Med17			Clpp
Med20			Clptm1
Med21			Clptm1l
Med27			Clpx
Med29			Clstn1
Med31			Clstn2
Med6			Clstn3
Mef2d			Clta
Meis1			Cltb
Meis2			Cltc
Men1			Cluap1
Meox1			Cluh
Mepce			Clvs1
Mesdc2			Clvs2
Metap1			Cmas
Mettl4			Cmc1
Mettl6			Cmc2
Mex3b			Cmpk1
Mex3c			Cmtm6
Mex3d			Cmtr1
Mfap1a			Cmtr2
Mfap1b			Cnbp
Mfn2			Cndp1
Mfsd11			Cndp2
Mfsd6			Cnep1r1
Mfsd8			Cnga1
Mgmt			Cnga2
Mgst1			Cnga3
Mib2			Cnga4
Mical1			Cngb1
Mical2			Cngb3
Mier1			Cnih1
Mina			Cnih2
Mitd1			Cnih3
Mkrn1			Cnih4
Mkrn3			Cnksr1
Mkx			Cnksr2
Mlec			Cnksr3
Mlh1			Cnnm1
Mllt1			Cnnm2
Mllt10			Cnnm3
Mllt3			Cnnm4
Mmadhc			Cnot1
Mmd			Cnot10
Mmgt1			Cnot11
Mmgt2			Cnot2
Mmp17			Cnot3
Mmp2			Cnot4
Mmp28			Cnot6
Mnat1			Cnot6l
Mns1			Cnot7
Mnt			Cnot8
Mocos			Cnpy3
Mocs2			Cnpy4
Mogs			Cntrob
Mon1a			Coa3
Mon1b			Coa5
Morf4l1			Coa6
Morn5			Coasy
Mospd2			Cog1
Mov10l1			Cog2
Mpdu1			Cog3
Mphosph10			Cog4
Mphosph6			Cog5
Mpp3			Cog6
Mpp5			Cog7
Mpp7			Cog8
Mpped2			Col13a1
Mpv17l2			Col15a1
Mri1			Col18a1
Mrpl1			Col22a1
Mrpl10			Col23a1
Mrpl11			Col25a1
Mrpl12			Col4a1
Mrpl15			Col4a2
Mrpl16			Col4a3
Mrpl17			Col4a3bp
Mrpl18			Col4a4
Mrpl19			Col4a5
Mrpl2			Col4a6
Mrpl20			Col7a1
Mrpl21			Colec10
Mrpl24			Colec11
Mrpl28			Colec12
Mrpl3			Colgalt1
Mrpl30			Colgalt2
Mrpl32			Commd10
Mrpl34			Commd2
Mrpl36			Commd3
Mrpl39			Commd4
Mrpl40			Commd5
Mrpl41			Copa
Mrpl44			Copb1
Mrpl49			Copb2
Mrpl51			Cope
Mrpl53			Copg1
Mrpl9			Copg2
Mrps12			Cops2
Mrps14			Cops3
Mrps15			Cops4
Mrps18b			Cops5
Mrps18c			Cops6
Mrps2			Cops7a
Mrps22			Cops7b
Mrps23			Cops8
Mrps24			Copz1
Mrps26			Copz2
Mrps28			Coq10a
Mrps31			Coq10b
Mrps35			Coq2
Mrps5			Coq3
Mrrf			Coq4
Msh6			Coq5
Msl2			Coq6
Msrb2			Coq7
Msto1			Coq9
Mta2			Corin
Mtch2			Coro1a
Mtf2			Coro1b
Mtfmt			Coro1c
Mtg1			Coro6
Mthfd2			Coro7
Mthfd2l			Cotl1
Mtl5			Cox10
Mtmr11			Cox11
Mtmr12			Cox15
Mtmr14			Cox16
Mtmr3			Cox17
Mtmr6			Cox18
Mtmr7			Cox19
Mtnr1a			Cox20
Mtrf1			Cox4i1
Mtrf1l			Cox4i2
Mtrr			Cox5a
Mtss1l			Cox5b
Mtx1			Cox6a1
Mtx2			Cox6a2
Muc1			Cox6b1
Muc5b			Cox6b2
Mul1			Cox6c
Mus81			Cox7a1
Mvk			Cox7a2
Mybl2			Cox7a2l
Mycbp			Cox7c
Mycbp2			Cpd
Myd88			Cpeb1
Myh9			Cplx1
Myl6			Cplx2
Myl6b			Cpm
Myo1h			Cpox
Myo9a			Cpsf1
Mysm1			Cpsf2
N4bp1			Cpsf3
N4bp2			Cpsf3l
N4bp2l1			Cpsf4
N6amt1			Cpsf4l
N6amt2			Cpsf6
Naa16			Cpsf7
Naa20			Cpt1a
Naa30			Cpt1b
Naa35			Cpt1c
Naa38			Cpt2
Naa40			Cpvl
Naa50			Cr2
Nab1			Crabp1
Nab2			Crabp2
Naca			Cramp1l
Nadk			Crat
Nadsyn1			Crb1
Nae1			Crb2
Nanos1			Crbn
Nanp			Crcp
Nap1l1			Creb1
Napb			Creb3l1
Napsa			Creb3l2
Narf			Crebbp
Narfl			Crebl2
Nars2			Crebrf
Nat9			Creg1
Ncapd3			Creg2
Ncaph			Creld1
Ncbp1			Creld2
Nck1			Crem
Nckipsd			Crhbp
Ncstn			Crhr1
Ndel1			Crhr2
Ndfip2			Cript
Ndnl2			Crk
Ndor1			Crkl
Ndrg1			Crls1
Ndrg2			Crmp1
Ndrg3			Crnkl1
Ndufa13			Crot
Ndufa2			Cry1
Ndufa4l2			Cry2
Ndufa5			Cryl1
Ndufa8			Crym
Ndufa9			Cs
Ndufab1			Csad
Ndufaf1			Csdc2
Ndufb10			Cse1l
Ndufb11			Csf1r
Ndufc2			Csgalnact1
Ndufs4			Csgalnact2
Necap2			Csk
Nedd8			Csl
Nedd9			Csmd1
Nefh			Csmd3
Negr1			Csnk1a1
Nek11			Csnk1d
Nek2			Csnk1e
Net1			Csnk1g1
Neurl2			Csnk1g2
Neurl3			Csnk1g3
Nfat5			Csnk2b
Nfatc1			Cspg4
Nfatc2			Csrnp1
Nfatc3			Csrnp2
Nfib			Csrnp3
Nfkb1			Csrp2bp
Nfkb2			Cstf1
Nfkbia			Cstf2
Nfkbib			Cstf2t
Nfkbie			Cstf3
Nfs1			Ctag2
Nfu1			Ctage5
Nfx1			Ctbp1
Nfya			Ctbp2
Nfyb			Ctcf
Nif3l1			Ctcfl
Ninj1			Ctdp1
Nipa1			Ctdsp1
Nipal3			Ctdsp2
Nipbl			Ctdspl
Nipsnap3b			Ctgf
Nit1			Cth
Nkiras1			Ctla2a
Nln			Ctla2b
Nmbr			Ctnna1
Nme6			Ctnna2
Nmnat1			Ctnna3
Nmnat3			Ctnnal1
Nmt1			Ctnnb1
Nob1			Ctnnbl1
Nol11			Ctnnd1
Nol12			Ctnnd2
Nol6			Ctns
Nomo1			Ctr9
Nop10			Ctrb1
Nop14			Ctrl
Nop16			Cts3
Nop2			Cts6
Nop56			Cts7
Notch1			Cts8
Notch2			Ctsb
Nova1			Ctsd
Npas4			Ctsh
Npc2			Ctsj
Npdc1			Ctsk
Nprl3			Ctsl
Nptn			Ctsll3
Nr1d2			Ctsm
Nr2c2			Ctso
Nr2c2ap			Ctsq
Nr4a1			Ctsr
Nr4a2			Ctss
Nras			Cttn
Nrd1			Cttnbp2
Nrf1			Cttnbp2nl
Nsfl1c			Ctu1
Nsmce1			Ctu2
Nsmce4a			Cubn
Nsun2			Cuedc1
Nsun3			Cuedc2
Nsun4			Cul1
Nsun6			Cul2
Nt5dc3			Cul3
Ntan1			Cul4a
Nthl1			Cul4b
Ntrk1			Cul5
Ntrk2			Cuta
Nudc			Cutal
Nudt19			Cutc
Nudt2			Cuzd1
Nudt21			Cwc15
Nudt3			Cwc22
Nudt4			Cwc25
Nudt6			Cwc27
Nudt8			Cwf19l1
Numbl			Cwf19l2
Nup107			Cxxc1
Nup133			Cyb5
Nup153			Cyb5b
Nup210			Cyb5d1
Nup43			Cyb5d2
Nup50			Cyb5r1
Nup88			Cyb5r2
Nupl1			Cyb5r3
Nus1			Cyb5rl
Nutf2			Cybrd1
Nwd1			Cyc1
Nxf1			Cycs
Nxt1			Cyct
Ocel1			Cyfip1
Ociad1			Cyfip2
Odc1			Cygb
Ogfod1			Cylc1
Ogg1			Cyld
Ogt			Cyp11a1
Ola1			Cyp11b1
Omg			Cyp11b2
Onecut2			Cyp17a1
Opa3			Cyp1a1
Opn1sw			Cyp1a2
Orai1			Cyp1b1
Orai3			Cyp21a1
Orc2			Cyp24a1
Orc4			Cyp2d10
Orc5			Cyp2d11
Orc6			Cyp2d12
Osbp			Cyp2d22
Osbpl2			Cyp2d26
Osbpl8			Cyp2d34
Osgep			Cyp2d40
Osgepl1			Cyp2d9
Ostm1			Cyp2j11
Otof			Cyp2j5
Otub1			Cyp2j6
Otub2			Cyp2j9
Otud5			Cyp2r1
P4ha1			Cyp2u1
P4hb			Cyp3a11
Pabpc1			Cyp3a13
Pabpn1			Cyp3a16
Pacrg			Cyp3a25
Pacs1			Cyp3a41a
Paf1			Cyp3a41b
Paip2			Cyp3a44
Pak1			Cyp3a57
Pak4			Cyp3a59
Pam16			Cyp46a1
Papd4			Cyp4f13
Papd5			Cyp4f14
Papd7			Cyp4f15
Papss1			Cyp4f16
Park2			Cyp4f17
Park7			Cyp4f18
Pars2			Cyp4f39
Parva			Cyp4f40
Patl1			Cyr61
Pax5			Cyth1
Pax6			Cyth2
Pbrm1			Cyth3
Pbx1			D10Bwg1379e
Pbx2			D130043K22Rik
Pbx4			D15Ertd621e
Pcbd2			D17Wsu92e
Pcf11			D19Bwg1357e
Pcgf3			D230025D16Rik
Pcna			D2hgdh
Pcsk4			D2Wsu81e
Pcsk5			D4Wsu53e
Pcyt1a			D630003M21Rik
Pdcd10			D6Wsu163e
Pdcd2			D930015E06Rik
Pdcl			Daam1
Pde12			Daam2
Pde1a			Dab1
Pde1b			Dab2
Pde1c			Dab2ip
Pde4a			Dach1
Pde4c			Dach2
Pde6d			Dag1
Pdhb			Dagla
Pdik1l			Dalrd3
Pdilt			Dand5
Pdk2			Dao
Pdk3			Dap
Pdk4			Dap3
Pdpr			Dars
Pdrg1			Dars2
Pdss1			Daw1
Pdxp			Dazap1
Pebp1			Dazl
Peli1			Dbh
Peli2			Dbn1
Pelo			Dbndd2
Per1			Dbnl
Per3			Dbp
Pes1			Dbr1
Pex1			Dbt
Pex10			Dbx1
Pex11b			Dbx2
Pex12			Dcaf10
Pex3			Dcaf11
Pex6			Dcaf12
Pfdn2			Dcaf12l1
Pfdn5			Dcaf12l2
Pfkfb2			Dcaf13
Pfkl			Dcaf15
Pgam1			Dcaf5
Pgk1			Dcaf7
Pgls			Dcaf8
Pgm2l1			Dcakd
Pgpep1l			Dcc
Pgrmc2			Dchs1
Pgs1			Dck
Phactr4			Dclk1
Phb			Dclk3
Phc2			Dclre1b
Phf1			Dclre1c
Phf15			Dcp1a
Phf7			Dcp1b
Phip			Dcp2
Phkg2			Dcps
Phlpp1			Dcst1
Phospho2			Dcstamp
Phyhd1			Dctd
Pi4ka			Dctn1
Pias2			Dctn2
Pias4			Dctn5
Picalm			Dctn6
Pigc			Dcun1d1
Pigm			Dcun1d2
Pigp			Dcun1d3
Pigq			Dcun1d4
Pigt			Dcun1d5
Pigu			Dcx
Pigv			Dcxr
Pigz			Dda1
Pik3ap1			Ddah1
Pik3c2a			Ddah2
Pik3cd			Ddb1
Pik3r1			Ddc
Pik3r2			Ddi1
Pik3r3			Ddi2
Pin1			Ddit4
Pip5k1a			Ddit4l
Pip5k1b			Ddo
Pip5k1c			Ddost
Pitpna			Ddrgk1
Pitpnc1			Ddx1
Pitpnm1			Ddx10
Pitx3			Ddx17
Pkmyt1			Ddx18
Pkn1			Ddx19a
Pknox1			Ddx19b
Pla2g15			Ddx20
Pla2g2c			Ddx23
Plag1			Ddx24
Plagl1			Ddx25
Plb1			Ddx26b
Plcg2			Ddx27
Plcxd2			Ddx28
Pld1			Ddx31
Pld2			Ddx39
Plec			Ddx39b
Plekha3			Ddx41
[truncated: 7,315 more rows]
