# Supplementary material for: Characterization of the direct targets of FOXO transcription factors throughout evolution
Source: Aging Cell. 2016 Apr 8;15(4):673–85. doi: 10.1111/acel.12479 (PMC4933671; doi:10.1111/acel.12479)
Supplement: Supplementary file 6 — Table S5 FOXO targets that are mouse specific, human specific (mouse names listed), or conserved between mouse and human. [file ACEL-15-673-s006.xlsx]

## Sheet: Sheet1
Mouse only	Human only	Mouse Human overlap	All orthologs (background)
0610007P14Rik	Sept14	Sept10	March1
0610010F05Rik	Sept9	Sept11	March2
0610010K14Rik	A2m	2410089E03Rik	March3
0610011F06Rik	A4galt	3110062M04Rik	March4
0610037L13Rik	Aak1	3632451O06Rik	March5
March1	Aasdh	March4	March6
March10	Abca4	4632428N05Rik	March7
1110001J03Rik	Abca9	6430548M08Rik	March8
1110004F10Rik	Abcb5	Sept7	March9
1110008F13Rik	Abcc12	9030624J02Rik	March10
1110008P14Rik	Abcc2	Aagab	March11
1110012L19Rik	Abcd3	Aasdhppt	Sept1
1110032A03Rik	Abhd17c	Aatk	Sept2
1110037F02Rik	Abhd2	Abca1	Sept3
1110038F14Rik	Abhd3	Abca8b	Sept4
1110051M20Rik	Ablim1	Abcc4	Sept5
1110059G10Rik	Ablim3	Abi1	Sept6
1190007I07Rik	Abra	Abl1	Sept7
1200014J11Rik	Acap2	Abtb1	Sept8
Sept15	Acbd4	Abtb2	Sept9
1500015O10Rik	Acer3	Acaa2	Sept10
1700001C02Rik	Ache	Acbd5	Sept11
1700007K13Rik	Ackr2	Acer2	Sept12
1700016H13Rik	Acot7	Acsf2	Sept14
1700019O17Rik	Acpp	Acss1	Sept15
1700021F05Rik	Acsl1	Acss2	0610007P14Rik
1700029J07Rik	Acsl5	Actn4	0610009O20Rik
1700030J22Rik	Actbl2	Actr6	0610010F05Rik
1700037C18Rik	Actl7b	Adam10	0610010K14Rik
1700037H04Rik	Actn1	Adam12	0610011F06Rik
1700066M21Rik	Actn2	Adamts17	0610030E20Rik
1700084C01Rik	Actrt1	Adamtsl3	0610037L13Rik
1700102P08Rik	Acvr2a	Add3	0610040J01Rik
1700106J16Rik	Ada	Aff1	1110001J03Rik
1700123O20Rik	Adam30	Aff4	1110002E22Rik
1700125H20Rik	Adamts16	Afg3l2	1110004E09Rik
1810013L24Rik	Adamts20	Agfg1	1110004F10Rik
1810026J23Rik	Adamts5	Agtpbp1	1110007C09Rik
1810030O07Rik	Adamts9	Akap11	1110008F13Rik
1810055G02Rik	Adarb2	Akap12	1110008L16Rik
March2	Adcy1	Akap13	1110008P14Rik
Sept2	Adcy10	Akap6	1110012L19Rik
2010002M12Rik	Adcy2	Aldh3b1	1110017D15Rik
2010107E04Rik	Adcy5	Alg14	1110032A03Rik
2210016L21Rik	Add2	Als2cl	1110032F04Rik
2210018M11Rik	Adra1a	Ampd3	1110034G24Rik
2300009A05Rik	Adra2c	Anapc1	1110037F02Rik
2310003H01Rik	Adtrp	Anapc4	1110038F14Rik
2310009B15Rik	Afap1l2	Ank	1110051M20Rik
2310033P09Rik	Agap1	Ankrd26	1110059E24Rik
2310036O22Rik	Agmat	Ankrd28	1110059G10Rik
2310047M10Rik	Ago2	Ankrd37	1190002N15Rik
2310057M21Rik	Agpat5	Ankrd44	1190005I06Rik
2310061I04Rik	Agpat9	Ano3	1190007I07Rik
2310067B10Rik	Agr3	Anxa11	1200014J11Rik
2410015M20Rik	Agxt2	Aox1	1500015O10Rik
2410127L17Rik	Ahnak	Ap3m2	1600002H07Rik
2410131K14Rik	Ahr	Ap4e1	1600002K03Rik
2510009E07Rik	Ahsg	Apaf1	1600012H06Rik
2510039O18Rik	Aimp1	Apbb1ip	1600014C10Rik
2610002J02Rik	Ak4	Apobec4	1700001C02Rik
2610015P09Rik	Akap2	Appl2	1700001C19Rik
2610507B11Rik	Akap7	Aqp7	1700001L19Rik
2700060E02Rik	Akip1	Arfip1	1700001O22Rik
2810006K23Rik	Akr1b3	Arhgap10	1700001P01Rik
2810408M09Rik	Akr1c21	Arhgap12	1700003E16Rik
2810428I15Rik	Akr1c6	Arhgap18	1700003M02Rik
2810474O19Rik	Akr1d1	Arhgap21	1700006E09Rik
March3	Akr1e1	Arhgap42	1700007B14Rik
Sept3	Aldh1a1	Arhgdib	1700007G11Rik
3010026O09Rik	Aldh1a2	Arid1b	1700007K13Rik
3110040N11Rik	Aldh1a3	Arid2	1700008F21Rik
3110043O21Rik	Aldh1b1	Arid5b	1700008I05Rik
3110057O12Rik	Aldh2	Arl4a	1700008O03Rik
3830406C13Rik	Aldh3a1	Arl4c	1700010I14Rik
Sept4	Aldh7a1	Arl6ip6	1700011E24Rik
4833420G17Rik	Alk	Arl8b	1700011H14Rik
4921524J17Rik	Alox12	Arntl	1700011L22Rik
4921536K21Rik	Alpk2	Arrdc2	1700012B09Rik
4930402H24Rik	Alpi	Arrdc3	1700012L04Rik
4930404N11Rik	Alppl2	Arrdc4	1700012P22Rik
4930427A07Rik	Als2cr12	Arsb	1700013F07Rik
4930432K21Rik	Alx1	Asah2	1700015E13Rik
4930451I11Rik	Amigo2	Asb1	1700015F17Rik
4930505A04Rik	Amn	Ascc3	1700016C15Rik
4930523C07Rik	Amph	Atf2	1700016G14Rik
4930579G24Rik	Angpt1	Atg14	1700016H13Rik
4932418E24Rik	Angpt2	Atg16l1	1700016K19Rik
4932438A13Rik	Ank1	Atg2a	1700017B05Rik
4932438H23Rik	Ank3	Atg7	1700017N19Rik
4933405L10Rik	Ankrd1	Atl2	1700018B08Rik
4933411G11Rik	Ankrd12	Atl3	1700018C11Rik
4933413G19Rik	Ankrd33	Atp11a	1700019B03Rik
March4	Ankrd46	Atp11b	1700019D03Rik
5730455P16Rik	Anks1b	Atp1b1	1700019L03Rik
5730508B09Rik	Ano4	Atp1b3	1700019N19Rik
5830415F09Rik	Ano6	Atp2c1	1700019O17Rik
March6	Antxrl	Atp5j	1700020A23Rik
6330408A02Rik	Aoah	Atp5o	1700020L24Rik
6430550D23Rik	Ap1m1	Atp6v1a	1700021F05Rik
6820408C15Rik	Ap2s1	Atp8a1	1700021F07Rik
March7	Ap5z1	Atp8a2	1700021K19Rik
8030462N17Rik	Apip	Atr	1700022I11Rik
March9	Aplp2	Atxn1	1700023E05Rik
9030617O03Rik	Apoa4	Atxn10	1700024G13Rik
9130011E15Rik	Apoa5	AU040320	1700024P16Rik
9130401M01Rik	Apoo	Auh	1700025G04Rik
9330159F19Rik	App	Axin2	1700026D08Rik
9330182L06Rik	Aqp3	Azin1	1700026L06Rik
9430015G10Rik	Areg	B3gnt2	1700028K03Rik
9930012K11Rik	Arf4	B4galt1	1700028P14Rik
9930021J03Rik	Arf6	Bach1	1700029H14Rik
A430105I19Rik	Arfgap3	Bambi	1700029I15Rik
A830010M20Rik	Arfgef1	Batf	1700029J07Rik
A830080D01Rik	Arfgef2	Bbx	1700030J22Rik
A930018P22Rik	Arhgap17	Bcar3	1700030K09Rik
Aacs	Arhgap27	Bcas3	1700034E13Rik
Aamp	Arhgap28	Bcl10	1700034J05Rik
Aanat	Arhgap29	Bcl2l11	1700034O15Rik
Aars2	Arhgap32	Bcl6	1700037C18Rik
AB124611	Arhgap44	Birc3	1700037H04Rik
Abca2	Arhgap5	Blvra	1700040L02Rik
Abca3	Arhgap8	Bmp2k	1700066M21Rik
Abca7	Arhgef16	Bmpr1b	1700067K01Rik
Abcb4	Arhgef19	Bod1	1700084C01Rik
Abcc10	Arhgef28	Bri3	1700088E04Rik
Abcc5	Arhgef5	Bsg	1700093K21Rik
Abcc6	Arid3b	Btbd11	1700094D03Rik
Abcd1	Arl11	Bud13	1700101E01Rik
Abcd2	Arl14	Bzw1	1700102P08Rik
Abcd4	Arnt2	C1galt1	1700106J16Rik
Abcf1	Arntl2	C1qtnf2	1700112E06Rik
Abcf2	Arpp21	C230052I12Rik	1700113H08Rik
Abcf3	Asap2	Cab39	1700123I01Rik
Abcg1	Asb13	Cacybp	1700123O20Rik
Abhd10	Asb7	Cadm1	1700125H20Rik
Abhd11	Asb9	Calcoco1	1810009A15Rik
Abhd12	Ascl3	Calcrl	1810010H24Rik
Abhd13	Aspg	Camk2d	1810011H11Rik
Abhd4	Asprv1	Cand1	1810011O10Rik
Abhd5	Astn2	Caprin2	1810013L24Rik
Abhd8	Atf7ip2	Capza2	1810022K09Rik
Ablim2	Atg4b	Car2	1810026J23Rik
Acaa1a	Atoh8	Cat	1810030O07Rik
Acad10	Atp2b4	Cbfa2t3	1810041L15Rik
Acad8	Atp6v1c1	Cblb	1810043G02Rik
Acad9	Atp9a	Cbx7	1810043H04Rik
Acadl	Auts2	Cc2d1b	1810046K07Rik
Acadm	Avpr1a	Ccdc91	1810055G02Rik
Acadsb	Avpr1b	Ccnd1	2010002M12Rik
Acat1	Axl	Ccng2	2010003K11Rik
Acbd3	B3galnt2	Ccnh	2010005H15Rik
Acbd7	B3galt1	Ccnl1	2010012O05Rik
Accsl	B3gat2	Ccny	2010107E04Rik
Acin1	B3gnt6	Ccpg1	2010107G23Rik
Aco1	B4galnt2	Ccr7	2010111I01Rik
Acot2	B4galnt3	Cd109	2010300C02Rik
Acot8	B4galt7	Cd180	2210016F16Rik
Acox2	Bach2	Cd1d1	2210016L21Rik
Acox3	Baiap2	Cd44	2210018M11Rik
Acoxl	Baiap2l1	Cd55	2210408I21Rik
Acp1	Baiap2l2	Cdk5rap3	2300002M23Rik
Acp2	Barx1	Cdk6	2300009A05Rik
Acsbg1	Barx2	Cdk8	2310003H01Rik
Acsm5	Basp1	Cdkn2a	2310007B03Rik
Actb	Batf3	Cdkn2b	2310007L24Rik
Actr10	Baz1b	Cebpa	2310009B15Rik
Actr1a	Bbox1	Cecr2	2310011J03Rik
Actr1b	Bbs5	Cep135	2310022A10Rik
Actr2	Bcas1	Cep350	2310022B05Rik
Actr3	Bcl11b	Cep68	2310030G06Rik
Acvr2b	Bcl2a1a	Cerk	2310033P09Rik
Acy1	Bcl2l1	Chd1	2310034C09Rik
Acy3	Bcl2l10	Chgb	2310035C23Rik
Adam17	Bcl2l14	Chic2	2310036O22Rik
Adam8	Bcor	Chka	2310045N01Rik
Adamts14	Bdkrb2	Chmp2b	2310047M10Rik
Adamts4	Bhlhe22	Chmp4b	2310050C09Rik
Adamts6	Bicc1	Chst15	2310057M21Rik
Adap1	Bicd1	Cit	2310061I04Rik
Adar	Bin1	Cited2	2310067B10Rik
Adarb1	Bin2	Cks2	2410004B18Rik
Adat2	Blcap	Clasp1	2410004P03Rik
Adat3	Bloc1s2	Clcn3	2410012M07Rik
Adck3	Bloc1s5	Clec3b	2410015M20Rik
Adck4	Bmp10	Clic5	2410016O06Rik
Adcy9	Bmp2	Clnk	2410089E03Rik
Add1	Bmp4	Clpb	2410127L17Rik
Adh5	Bmp7	Cltc	2410131K14Rik
Adhfe1	Bmp8a	Cmtm7	2510009E07Rik
Adipoq	Bmpr2	Cog3	2510039O18Rik
Adipor1	Bnip1	Cog6	2610002J02Rik
Adk	Brat1	Col5a2	2610015P09Rik
Adm	Brd9	Commd1	2610020H08Rik
Adnp	Brms1l	Comtd1	2610034B18Rik
Ado	Btbd1	Copb2	2610301B20Rik
Adpgk	Btc	Cox5a	2610305D13Rik
Adprhl1	Bub3	Cp	2610507B11Rik
Adprhl2	8430408G22Rik	Cpeb4	2610528J11Rik
Adrbk1	Gm17455	Cpm	2700029M09Rik
Adrm1	l7Rn6	Cpsf4	2700049A03Rik
Adsl	6030468B19Rik	Cpsf6	2700060E02Rik
Adss	3110002H16Rik	Cramp1l	2700062C07Rik
Adssl1	C1ql3	Creb5	2700081O15Rik
Aebp2	C2cd4a	Creg2	2700094K13Rik
Afap1	C2cd4b	Crim1	2810004N23Rik
Aff3	BC027072	Crtam	2810006K23Rik
Afmid	3110079O15Rik	Cse1l	2810403A07Rik
Aftph	1700019D03Rik	Cst7	2810408M09Rik
Agap3	1190002N15Rik	Ctdsp2	2810417H13Rik
Agbl5	2700029M09Rik	Ctla4	2810428I15Rik
Aggf1	9530068E07Rik	Ctnna1	2810459M11Rik
Agk	G6b	Ctnna3	2810474O19Rik
Agl	1810011O10Rik	Ctnnd1	2900011O08Rik
Agpat1	4930578I06Rik	Ctps	2900092C05Rik
Agpat4	2010111I01Rik	Ctse	3010026O09Rik
Agps	C330006A16Rik	Cul3	3110002H16Rik
Agt	6330416G13Rik	Cxcr4	3110009E18Rik
Ahcyl1	Car10	Cyb5r2	3110035E14Rik
Ahcyl2	Car6	Cyp1b1	3110040N11Rik
Ahi1	Car8	Cyp26c1	3110043O21Rik
AI467606	Cables1	Daam1	3110057O12Rik
AI837181	Cabyr	Dad1	3110062M04Rik
AI846148	Cachd1	Dap	3110079O15Rik
Aifm1	Cacna2d1	Dapk1	3110082I17Rik
Aifm3	Cacna2d3	Daxx	3425401B19Rik
Aip	Cacnb2	Dbx2	3632451O06Rik
Aipl1	Cacng4	Dcp2	3830406C13Rik
Ak1	Cacng5	Dcun1d3	4632428N05Rik
Akap10	Cacul1	Ddah1	4833420G17Rik
Akap14	Calml3	Ddi2	4833427G06Rik
Akap3	Caln1	Ddx3x	4833439L19Rik
Akap8	Camk1d	Ddx3y	4921507P07Rik
Akap8l	Camk4	Ddx47	4921511H03Rik
Akirin2	Camsap2	Ddx52	4921524J17Rik
Akna	Cap2	Ddx56	4921536K21Rik
Akt1	Capn12	Dek	4930402H24Rik
Akt1s1	Cask	Depdc1b	4930404N11Rik
Alas1	Catsperb	Dhfr	4930415F15Rik
Aldh6a1	Cav2	Dlgap5	4930427A07Rik
Aldoc	Cbx4	Dll1	4930430F08Rik
Alg2	Ccbe1	Dmrta2	4930432K21Rik
Alg5	Ccdc113	Dnajb6	4930435E12Rik
Alg9	Ccdc3	Dnajc21	4930444P10Rik
Alkbh2	Ccdc58	Dnajc3	4930447C04Rik
Alkbh5	Ccdc64	Dnajc5	4930451I11Rik
Alkbh7	Ccng1	Dock10	4930452B06Rik
Alkbh8	Ccp110	Dock8	4930453N24Rik
Aloxe3	Ccr1	Dock9	4930469G21Rik
Ambra1	Ccser2	Dpysl2	4930503L19Rik
Amdhd1	Cd160	Dscr3	4930505A04Rik
Amdhd2	Cd28	Dtx1	4930506M07Rik
Amigo3	Cd2ap	Dtymk	4930522H14Rik
Ammecr1	Cd300e	Dusp10	4930523C07Rik
Ammecr1l	Cd300lf	Dusp13	4930524B15Rik
Amn1	Cd34	Dusp16	4930538K18Rik
Amotl2	Cd46	Dusp4	4930539E08Rik
Amt	Cd59b	Dusp5	4930544D05Rik
Anapc13	Cd84	Dusp6	4930549C01Rik
Anapc16	Cd9	Dync1h1	4930550C14Rik
Anapc2	Cdc14b	Ebag9	4930558K02Rik
Anapc5	Cdc37l1	Ebpl	4930562C15Rik
Angel1	Cdc42ep1	Edaradd	4930563D23Rik
Angel2	Cdc42ep2	Edem1	4930563E22Rik
Angptl4	Cdc7	Edil3	4930564B18Rik
Ankar	Cdca7	Eed	4930578C19Rik
Ankhd1	Cdcp1	Eef1g	4930578I06Rik
Ankib1	Cdh1	Eepd1	4930579F01Rik
Ankle2	Cdh13	Efhc1	4930579G24Rik
Ankmy1	Cdh17	Egr3	4930590J08Rik
Ankrd10	Cdh18	Ehd1	4931406C07Rik
Ankrd11	Cdh2	Ehd4	4931406P16Rik
Ankrd13a	Cdh3	Eif2s1	4931414P19Rik
Ankrd13b	Cdh4	Eif4e3	4931428F04Rik
Ankrd13c	Cdh8	Elac2	4931429I11Rik
Ankrd13d	Cdhr1	Elf1	4932415D10Rik
Ankrd17	Cdhr3	Elf3	4932418E24Rik
Ankrd2	Cdk1	Elfn1	4932438A13Rik
Ankrd22	Cdkal1	Elk3	4932438H23Rik
Ankrd24	Cdkn3	Ell	4932442L08Rik
Ankrd27	Cdr2	Elmo1	4933402J07Rik
Ankrd33b	Cdx2	Elovl5	4933402N03Rik
Ankrd34a	Cdyl	Eml4	4933402P03Rik
Ankrd40	Ceacam16	Eml6	4933405L10Rik
Ankrd54	Cebpd	Emx2	4933406J08Rik
Ankrd60	Cebpe	Enah	4933411G11Rik
Ankrd9	Cela3b	Enc1	4933411K16Rik
Anks1	Celsr2	Endod1	4933413G19Rik
Anks3	Cenpe	Entpd5	4933417A18Rik
Ankzf1	Cenph	Epb4.1	4933427D14Rik
Anln	Cep112	Epc1	4933430I17Rik
Ano10	Cetn1	Epdr1	4933433C11Rik
Ano8	Cftr	Epha2	4933434E20Rik
Antxr2	Cgnl1	Ephb3	5031414D18Rik
Anxa1	Chad	Epn1	5031439G07Rik
Ap1ar	Chchd4	Eps15	5330417C22Rik
Ap1g1	Chd9	Erbb2ip	5430421N21Rik
Ap2a2	Chic1	Eri1	5430427O19Rik
Ap2m1	Chmp1b	Ermp1	5430435G22Rik
Ap3m1	Chmp3	Esco2	5730409E04Rik
Ap3s2	Chn1	Esd	5730455P16Rik
Ap4b1	Chn2	Etaa1	5730508B09Rik
Ap4m1	Chrd	Etfb	5730559C18Rik
Ap4s1	Chrna6	Etv1	5830415F09Rik
Apba3	Chrnb3	Exoc2	6030419C18Rik
Apbb3	Chrne	Exoc4	6030458C11Rik
Apc	Chst7	Exoc6	6030468B19Rik
Apcdd1	Chst9	Eya2	6330403A02Rik
Apeh	Cited4	F5	6330403K07Rik
Apex1	Ckap4	Fabp7	6330408A02Rik
Aplf	Cldn1	Faf1	6330416G13Rik
Aplp1	Cldn10	Fam134b	6430548M08Rik
Apoa2	Cldn11	Fam136a	6430550D23Rik
Apobec1	Cldn14	Fam3c	6430571L13Rik
Apoc4	Cldn16	Fam84b	6430573F11Rik
Apoe	Cldn22	Fan1	6820408C15Rik
Apom	Cldn23	Fancl	8030462N17Rik
Appbp2	Cldn3	Fank1	8430408G22Rik
Aqp4	Cldn4	Farp1	8430419L09Rik
Ar	Cldn7	Fas	9030617O03Rik
Arc	Clec3a	Fastkd3	9030624J02Rik
Arf5	Clic1	Fbxl3	9130008F23Rik
Arfgap1	Clic4	Fbxl7	9130011E15Rik
Arfgap2	Clic6	Fbxo31	9130401M01Rik
Arglu1	Clip2	Fbxo32	9230110C19Rik
Arhgap11a	Cltb	Fbxo9	9330159F19Rik
Arhgap15	Clu	Fbxw7	9330182L06Rik
Arhgap20	Clvs2	Fchsd2	9430015G10Rik
Arhgap23	Cmip	Fem1c	9430016H08Rik
Arhgap25	Cmtm8	Fgd4	9430020K01Rik
Arhgap26	Cnih3	Fgf10	9530068E07Rik
Arhgap33	Cnksr2	Fgf9	9530077C05Rik
Arhgap39	Cnr1	Fgfbp3	9830147E19Rik
Arhgap4	Cntf	Fndc3a	9930012K11Rik
Arhgdia	Cntnap3	Fndc3b	9930021J03Rik
Arhgef1	Cntnap5a	Fntb	9930104L06Rik
Arhgef12	Cog1	Fosl2	a
Arhgef26	Cog7	Foxa1	A130010J15Rik
Arhgef6	Col11a1	Foxa2	A1bg
Arid1a	Col12a1	Foxo1	A1cf
Arid4a	Col22a1	Foxp4	A230046K03Rik
Arid4b	Col23a1	Frat2	A230050P20Rik
Arid5a	Col27a1	Frmd6	A2m
Arih1	Col28a1	Frmd8	A330050F15Rik
Arih2	Col4a1	Fryl	A3galt2
Arl1	Col4a2	Fth1	A430005L14Rik
Arl16	Col4a4	Fut10	A430105I19Rik
Arl2	Col6a3	Fyn	A4galt
Arl5a	Colec12	G3bp1	A4gnt
Arl5b	Colgalt2	Gab1	A530016L24Rik
Arl5c	Commd10	Gadd45b	A630081J09Rik
Arl6ip4	Comt	Gadd45g	A730017C20Rik
Arl6ip5	Cops8	Galnt4	A730067D02Rik
Armc1	Coq2	Gapvd1	A830010M20Rik
Armc10	Coq6	Gars	A830018L16Rik
Armc6	Coro2b	Gas1	A830080D01Rik
Armcx5	Coro6	Gbas	A930018P22Rik
Arnt	Cox10	Gclm	AA415398
Arpc1a	Cox4i2	Gfi1	AA467197
Arpc2	Gm6265	Gin1	AA986860
Arpc3	Cox7a1	Gja1	Aaas
Arpc4	Cox7a2l	Gkn2	Aacs
Arpc5l	Cpa1	Glrx3	Aadac
Arrb1	Cpa5	Glul	Aadacl2
Arrb2	Cped1	Gnb1l	Aadacl3
Arsg	Cpq	Gne	Aadat
Arsi	Cpt1a	Gng2	Aaed1
Arsk	Cpvl	Golga7	Aagab
Asah1	Creb3l1	Gopc	Aak1
Asb15	Crebrf	Gpatch1	Aamdc
Asb16	Crhr2	Gpc6	Aamp
Asb3	Crispld2	Gpcpd1	Aanat
Asb4	Csgalnact1	Gpr37l1	Aar2
Asb6	Csmd2	Gpr82	Aard
Asb8	Cspp1	Gprc5a	Aars
Ascc1	2010005H15Rik	Gprc5b	Aars2
Ascc2	Cstf3	Gramd3	Aarsd1
Ascl1	Ctbp2	Gramd4	Aasdh
Ascl2	Ctdspl	Grap	Aasdhppt
Asf1a	Ctif	Gria2	Aass
Asna1	Ctnnal1	Grin2a	Aatf
Asnsd1	Ctnnbl1	Gse1	Aatk
Aspa	Ctnnd2	Gsk3b	AB124611
Asph	Ctsh	Gss	Abat
Aspm	Ctsk	Gtf2a1l	Abca1
Aspscr1	Ctso	Gtf2f2	Abca12
Aste1	Cttnbp2	Gtf2h1	Abca13
Astl	Ctxn3	Guca2b	Abca2
Asxl1	Cul1	Gxylt2	Abca3
Asxl2	Cxadr	Haao	Abca4
Atad2	Cxcl13	Has3	Abca5
Atad2b	Cxcl14	Hdac1	Abca6
Atad5	4930578C19Rik	Hdac2	Abca7
Ate1	Cyb5a	Hdac9	Abca8b
Atf1	Cyb5b	Heca	Abca9
Atf5	Cyp17a1	Hes1	Abcb10
Atf6	Cyp26a1	Hes2	Abcb11
Atf7	Cyp2b10	Hiatl1	Abcb1a
Atf7ip	Cyp2f2	Hibadh	Abcb4
Atg10	Cyp2s1	Hist1h1c	Abcb5
Atg13	Cyp3a11	Hist1h4i	Abcb6
Atg16l2	Cyp3a13	Hist2h3c1	Abcb7
Atg2b	Cyp7b1	Hist4h4	Abcb8
Atg4c	Cyp8b1	Hivep1	Abcb9
Atg5	Cysltr2	Hivep2	Abcc1
Atg9a	Dact1	Hlx	Abcc10
Athl1	Dact2	Hmcn1	Abcc12
Atic	Dagla	Hmgb2	Abcc2
Atl1	Dapk2	Hmgxb4	Abcc3
Atm	Dbh	Hnmt	Abcc4
Atn1	Dcbld1	Hnrnpul1	Abcc5
Atp13a2	Dct	Hs3st1	Abcc6
Atp13a4	Dctd	Hs6st1	Abcc8
Atp2a2	Ddx11	Hsbp1	Abcc9
Atp2b1	Depdc5	Hsd17b11	Abcd1
Atp2b2	Dera	Hsd17b13	Abcd2
Atp5b	Dfna5	Hsf2bp	Abcd3
Atp5c1	Dgkb	Hsp90aa1	Abcd4
Atp5d	Dgkd	Hspa4	Abce1
Atp5f1	Dgkh	Hspb11	Abcf1
Atp5g2	Dhrs3	Icos	Abcf2
Atp5g3	Dhrs4	Iffo2	Abcf3
Atp5h	Diap3	Igf1r	Abcg1
Atp5l	Dio2	Igfbp3	Abcg2
Atp5sl	Dio3	Igsf11	Abcg4
Atp6v0a1	Dis3l2	Igsf3	Abcg5
Atp6v0b	Disp2	Il22ra2	Abcg8
Atp6v0c	Dkk1	Il6ra	Abhd10
Atp6v0d1	Dkk2	Incenp	Abhd11
Atp6v0e	Dlc1	Ino80d	Abhd12
Atp6v1d	Dlgap1	Insr	Abhd12b
Atp6v1f	Dlgap2	Ints10	Abhd13
Atp6v1g2	Dlx2	Ints7	Abhd14a
Atp7a	Dmap1	Ipmk	Abhd14b
Atp8b2	Dmrt1	Ipo8	Abhd15
Atpaf2	Dmrt3	Iqgap2	Abhd16a
Atpif1	Dmrta1	Irak4	Abhd16b
Atrn	Dnah14	Irf2bp2	Abhd17a
Atrx	Dnah2	Irs2	Abhd17b
Atxn1l	Dnah5	Itch	Abhd17c
Atxn2	Dnah6	Itgb1bp1	Abhd2
Atxn2l	Dnaic2	Itgb8	Abhd3
Atxn3	Dnajb8	Itm2b	Abhd4
Atxn7	Dnajc15	Itpkb	Abhd5
Atxn7l1	Dnajc17	Itpkc	Abhd6
Atxn7l2	Dner	Ivns1abp	Abhd8
Atxn7l3	Dnm3	Jak1	Abi1
AU022252	Dnmbp	Jarid2	Abi2
Aup1	Dnmt3l	Jun	Abi3
Aurka	Dock5	Jund	Abl1
Aurkaip1	Dpf1	Jup	Abl2
Aurkb	Dph6	Kcnb1	Ablim1
Aven	Dpt	Kcnq5	Ablim2
Avl9	Dpy19l2	Kctd2	Ablim3
AW549877	Dr1	Kctd7	Abo
Axin1	Drd2	Kdm1a	Abr
Azi2	Drd5	Kdm6b	Abra
B230118H07Rik	Dscaml1	Kif13a	Abracl
B230219D22Rik	Dtnbp1	Kif14	Abt1
B2m	Duox2	Kif16b	Abtb1
B3galt2	Dupd1	Kif19a	Abtb2
B3galt4	Dusp27	Kif1b	Acaa1a
B3galt5	Dusp8	Kif9	Acaa2
B3galt6	Dynlrb1	Kifc1	Acaca
B3gnt3	Dyrk2	Klf10	Acacb
B3gnt8	Dyx1c1	Klf2	Acad10
B4galnt1	E2f7	Klf3	Acad11
B4galnt4	Ebna1bp2	Klf4	Acad8
B4galt5	Ece1	Klf5	Acad9
B630005N14Rik	Echdc3	Klf6	Acadl
B930041F14Rik	Eci2	Klhl8	Acadm
B9d2	Edem3	Kpna2	Acads
Bace2	Edn1	Kpna3	Acadsb
Bag1	Eea1	Krr1	Acadvl
Bag3	Eef1e1	L3mbtl3	Acap1
Bag5	Eefsec	Large	Acap2
Bahcc1	Efcab1	Larp1	Acap3
Bahd1	Efhd2	Lars	Acat1
Baiap3	Efnb2	Lats2	Acat2
Banp	Egfr	Lax1	Acbd3
Bap1	Ehf	Lbh	Acbd4
Bard1	Eid3	Lbr	Acbd5
Bax	Eif1ax	Ldha	Acbd6
Baz2a	Eif4g3	Ldlrad3	Acbd7
Baz2b	Eif5a2	Lef1	Accs
Bbc3	Elovl4	Lfng	Accsl
Bbs2	Emcn	Lgals8	Acd
Bbs9	Emilin2	Lig4	Ace
BC003331	Emp2	Lmcd1	Ace2
BC004004	Emx1	Lmo4	Acer1
BC005537	En1	Lpp	Acer2
BC005624	Engase	Lpxn	Acer3
BC017158	Enox1	Lrguk	Ache
BC017643	Enpp1	Lrig2	Acin1
BC024978	Eny2	Lrp6	Ackr1
BC030336	Eomes	Lrrc4c	Ackr2
BC030867	Epas1	Lrrc8c	Ackr3
BC031181	Epb4.1l1	Lrrc8d	Ackr4
BC034090	Epb4.1l2	Lrrfip1	Acly
BC048609	Epb4.1l4b	Lrrtm2	Acmsd
BC049715	Epcam	Lrrtm3	Aco1
BC051628	Epha4	Lsm4	Aco2
BC055324	Ephb2	Lyg1	Acot10
BC068281	Ephb6	Lyst	Acot11
Bcan	Eps8	Magi1	Acot12
Bcap29	Epyc	Magi3	Acot13
Bcap31	Erbb2	Maml3	Acot2
Bcas2	Erbb3	Man2a1	Acot3
Bcat2	Ergic1	Maoa	Acot4
Bche	Eri3	Map2k6	Acot7
Bckdha	Ern1	Map3k15	Acot8
Bcl2	Erp27	Map3k5	Acox1
Bcl2l13	Errfi1	Mapkapk5	Acox2
Bcl2l2	Synb	Marcksl1	Acox3
Bcl7b	Esr2	Mast3	Acoxl
Bcl7c	Esrrg	Max	Acp1
Bcl9l	Ets1	Mbip	Acp2
Bclaf1	Ets2	Mbnl1	Acp6
Bco2	Etv3	Mbnl2	Acpp
Bcr	Etv6	Mbp	Acpt
Bcs1l	Eva1c	Mbtps1	Acr
Bdh2	Evx1	Mc4r	Acrbp
Bdnf	Exosc7	Mctp2	Acrv1
Becn1	F2r	Mdm1	Acsbg1
Begain	F2rl1	Med13l	Acsbg2
Bend5	F2rl2	Med14	Acsf2
Bend7	F3	Meis2	Acsf3
Bet1	F7	Memo1	Acsl1
Bet1l	Fa2h	Mesdc2	Acsl3
Bfar	Fabp3	Mex3c	Acsl4
Bhlhe40	Fabp5	Mfge8	Acsl5
Bicd2	Fabp6	Mgll	Acsl6
Bid	Faim	Mgst2	Acsm1
Bin3	Fam103a1	Mib1	Acsm2
Birc2	Fam122b	Mical2	Acsm3
Birc5	Fam124b	Mink1	Acsm4
Birc6	Fam129a	Mipol1	Acsm5
Bivm	Fam155a	Mitf	Acss1
Blk	Fam163a	Mkln1	Acss2
Blnk	Fam163b	Mlf1	Acss3
Bloc1s1	Fam184a	Mmadhc	Acta1
Blzf1	Fam198b	Mmd	Acta2
Bmf	Fam209	Mnd1	Actb
Bmi1	Fam20c	Mon2	Actbl2
Bnip2	Oit1	Mospd1	Actc1
Bnip3	Fam65b	Mospd2	Actg1
Bnip3l	Fam72a	Mphosph6	Actg2
Bod1l	Fam76b	Mpp5	Actl10
Bop1	Fancc	Mreg	Actl6a
Bpnt1	Far1	Mrpl1	Actl6b
Bptf	Far2	Mrpl21	Actl7a
Braf	Farsb	Mrpl30	Actl7b
Brap	Fat1	Mrpl45	Actl9
Brca1	Fbln1	Mrps22	Actn1
Brd1	Fbln2	Mrps23	Actn2
Brd2	Fbn2	Mrps5	Actn4
Brd3	Fbxl2	Mtmr7	Actr10
Brd8	Fbxo15	Mut	Actr1a
Bre	Fbxo8	Mxi1	Actr1b
Brf2	Fbxw2	Myc	Actr2
Brms1	Fcer1a	Mycbp2	Actr3
Brpf1	Fcrl5	Myh9	Actr3b
Brpf3	Fer1l6	Myl10	Actr5
Brsk2	Fermt1	Myo1e	Actr6
Brwd1	Fez2	Mysm1	Actr8
Bsdc1	Fezf2	N6amt1	Actrt1
Btaf1	Fgd5	Naa16	Actrt2
Btbd17	Fgd6	Naa20	Actrt3
Btbd6	Fgf12	Nab1	Acvr1
Btbd7	Fgf20	Nav3	Acvr1b
Btd	Fgf7	Ncapg2	Acvr1c
Btf3	Fgfr1	Ncoa3	Acvr2a
Btg1	Fgfr2	Nde1	Acvr2b
Btg2	Fgfr3	Ndfip2	Acvrl1
Btk	Fggy	Ndrg1	Acy1
Btla	Fgl1	Ndufv2	Acy3
Btnl2	Fhod3	Necap2	Acyp1
Btrc	Fig4	Nedd4l	Acyp2
Bub1	Fkbp5	Nedd9	Ada
Bub1b	Fkbp9	Nek3	Adad1
Bysl	Flnb	Nek6	Adad2
C030006K11Rik	Mfsd7c	Neto1	Adal
C030039L03Rik	Fmn2	Nfat5	Adam10
C1galt1c1	Fmnl2	Nfatc2	Adam11
C1ql1	Fn1	Nfil3	Adam12
C1qtnf1	Foxd2	Nfu1	Adam15
C1qtnf5	Foxk1	Nhej1	Adam17
C1qtnf9	Foxl1	Nipsnap3b	Adam18
C2cd2l	Foxq1	Nln	Adam19
C2cd3	Fras1	Nol6	Adam2
C5ar1	Frem1	Nop16	Adam20
C78339	Frem2	Notch2	Adam21
C87436	Frmd4b	Npas3	Adam22
C8a	Gm29750	Nr2c2	Adam23
C8g	Fsip2	Nr3c1	Adam28
Cab39l	Fstl1	Nr3c2	Adam29
Cabin1	Fstl3	Nr4a2	Adam30
Cables2	Fstl4	Nrarp	Adam32
Cacna2d4	Fstl5	Nrbf2	Adam33
Cacnb1	Fuk	Nrd1	Adam7
Cacng2	Fut9	Nrf1	Adam8
Cacng3	Fxyd4	Nrip1	Adam9
Cad	Fzd5	Nsun6	Adamdec1
Cadm2	Fzd9	Nt5c2	Adamts1
Cadps	Gad2	Nthl1	Adamts10
Cage1	Gadl1	Ntrk2	Adamts12
Calr	Galk2	Nuak2	Adamts13
Calr3	Galm	Nudt3	Adamts14
Camk1g	Galnt15	Nudt4	Adamts15
Camk2a	Galnt2	Nudt9	Adamts16
Camk2g	Galnt7	Nufip2	Adamts17
Camk2n1	Galr1	Nup210	Adamts18
Camkk1	Garem	Nup50	Adamts19
Caml	Gas6	Nup93	Adamts2
Camp	Gata2	Oasl1	Adamts20
Camsap1	Gata3	Odc1	Adamts3
Camta1	Gata6	Olfm1	Adamts4
Cant1	Gbx2	Opa1	Adamts5
Cap1	Gcm1	Pag1	Adamts6
Capg	Gcnt1	Papss1	Adamts7
Capn10	Gda	Park7	Adamts8
Capn2	Gdap2	Parva	Adamts9
Capns1	Gdf1	Pax5	Adamtsl1
Caprin1	Gdf15	Pbx1	Adamtsl2
Caps2	Gfral	Pcbp1	Adamtsl3
Capza1	Ggact	Pcca	Adamtsl4
Capzb	Ggh	Pcdh7	Adamtsl5
Car11	Ggt1	Pcf11	Adap1
Car4	Ghr	Pcsk5	Adap2
Card6	Ghsr	Pdcd4	Adar
Card9	Gif	Pde12	Adarb1
Carf	Gins3	Pde7b	Adarb2
Carhsp1	Gja3	Pde8a	Adat1
Carm1	Gjd4	Pdik1l	Adat2
Cars	Gkn1	Pdk1	Adat3
Cars2	Glcci1	Pdlim1	Adck1
Casc1	Glmn	Pdlim5	Adck2
Casc3	Glyat	Pdss1	Adck3
Casc5	Glyatl3	Pebp4	Adck4
Casd1	Gm2a	Peli1	Adck5
Caskin1	Gmpr	Peli2	Adcy1
Caskin2	Gnai2	Pgbd5	Adcy10
Casp14	Gnal	Pgk1	Adcy2
Casp2	Gnat1	Pgm2l1	Adcy3
Casp3	Gnat3	Pgpep1l	Adcy4
Casp4	Gng7	Phf21b	Adcy5
Casp8	Gngt2	Phospho2	Adcy6
Casp8ap2	Golt1a	Phyhipl	Adcy7
Casp9	Gp9	Pibf1	Adcy8
Casq1	Gpbp1	Picalm	Adcy9
Cass4	Gpc5	Pigu	Adcyap1
Cast	Gpr12	Pik3ap1	Adcyap1r1
Casz1	Gpr135	Pik3ip1	Add1
Cbfb	Gpr141	Pik3r1	Add2
Cbl	Gpr156	Pim1	Add3
Cbll1	Gpr157	Pip4k2a	Adgb
Cbln3	Gpr158	Pkib	Adgra1
Cbr1	Gpr176	Pkn2	Adgra2
Cbr3	Gpr25	Pknox1	Adgra3
Cbr4	Gpr26	Pla2g16	Adgrb1
Cbs	Gpr52	Pla2g2c	Adgrb2
Cbwd1	Gpr6	Pla2g6	Adgrb3
Cbx2	Gpr65	Plaur	Adgrd1
Cbx3	Gprc5d	Plb1	Adgre1
Cbx5	Gprin2	Plcg2	Adgre5
Cbx8	Gpx3	Plcxd2	Adgrf1
Cby1	Grap2	Pld1	Adgrf2
Cc2d1a	Grb7	Plekha1	Adgrf3
Cc2d2a	Greb1	Plekhf2	Adgrf4
Ccar1	Grem2	Plekhh2	Adgrf5
Ccbl1	Grhl2	Plekhm1	Adgrg1
Ccbl2	Grid1	Plekhm3	Adgrg2
Ccdc101	Grik2	Plxnd1	Adgrg3
Ccdc107	Grm7	Pmepa1	Adgrg4
Ccdc117	Gsap	Pmp22	Adgrg5
Ccdc125	Gstz1	Pnrc1	Adgrg6
Ccdc126	Gtf2i	Pola2	Adgrg7
Ccdc127	Gtf2ird1	Polr1a	Adgrl1
Ccdc134	Gtpbp4	Polr2l	Adgrl2
Ccdc14	Guca2a	Polr3e	Adgrl3
Ccdc15	Gucy1a2	Pou2f1	Adgrl4
Ccdc150	Gucy2c	Ppap2b	Adgrv1
Ccdc153	Gzmm	Ppcdc	Adh1
Ccdc159	H1f0	Ppp1r14c	Adh4
Ccdc18	H1foo	Ppp1r14d	Adh5
Ccdc23	Gm12657	Ppp1r2	Adh7
Ccdc25	Habp2	Ppp3ca	Adhfe1
Ccdc27	Habp4	Ppp3cb	Adi1
Ccdc28a	Hand1	Ppp4r2	Adipoq
Ccdc34	Hapln1	Ppp5c	Adipor1
Ccdc38	Has2	Prdm15	Adipor2
Ccdc40	Hcrtr1	Prickle1	Adk
Ccdc47	Hcrtr2	Prkab1	Adm
Ccdc59	Heatr1	Prkca	Adm2
Ccdc6	Hecw2	Prkce	Adnp
Ccdc62	Heg1	Prkcq	Adnp2
Ccdc66	Helt	Prkrir	Ado
Ccdc77	Herc1	Prlhr	Adora1
Ccdc8	Hgf	Prpf40a	Adora2a
Ccdc81	Hic2	Prr12	Adora2b
Ccdc83	Hid1	Prss22	Adora3
Ccdc85b	Hif3a	Psen1	Adpgk
Ccdc87	Hipk3	Psen2	Adprh
Ccdc88c	Hivep3	Psmb7	Adprhl1
Ccdc89	Gm10499	Psph	Adprhl2
Ccdc90b	H2-M3	Ptbp1	Adprm
Ccdc92	Hmgb4	Ptk2	Adra1a
Ccdc93	Hmgcll1	Ptpn12	Adra1b
Ccdc96	Hn1l	Ptpn14	Adra1d
Cchcr1	Hnf1a	Ptpn23	Adra2a
Ccin	Hnf1b	Ptpn3	Adra2b
Ccl2	Hnf4a	Ptprc	Adra2c
Ccl25	Hnrnpd	Ptprj	Adrb1
Ccl5	Hnrnpll	Ptprn2	Adrb2
Ccna2	Homer2	Pwwp2a	Adrb3
Ccnc	Hook1	Rab30	Adrbk1
Ccnd2	Hoxc10	Rab35	Adrbk2
Ccnd3	Hoxc11	Rab40b	Adrm1
Ccndbp1	Hoxc13	Rad23b	Adsl
Ccne1	Hpcal1	Raf1	Adss
Ccne2	Hpgd	Ralgapa2	Adssl1
Ccnf	Hrh1	Ralgps2	Adtrp
Ccni	Hrh4	Raly	Aebp1
Ccnk	Hs3st2	Ranbp3	Aebp2
Ccno	Hs3st3b1	Rap1b	Aen
Ccnt1	Hs3st5	Rap1gap2	Aes
Ccnt2	Hs6st3	Rap2a	AF251705
Ccnyl1	Hscb	Rap2b	AF529169
Ccr5	Hsd17b2	Rapgef2	Afap1
Ccr8	Hsd3b2	Rars	Afap1l1
Ccrl2	Hsd3b1	Rasa1	Afap1l2
Ccs	Hsf2	Rasa2	Aff1
Cct3	Hsfy2	Rasal1	Aff3
Cct5	Hspb8	Rasgef1a	Aff4
Cct6a	Hspg2	Rasgef1b	Afg3l2
Cct8	Htr1a	Rbbp8	Afm
Ccz1	Htr7	Rbks	Afmid
Cd164	Hunk	Rbpj	Afp
Cd19	Ica1	Rcbtb2	Aftph
Cd2	Ica1l	Rcor1	Aga
Cd27	Icam2	Rdh14	Agap1
Cd274	Icosl	Recql5	Agap2
Cd276	Idi1	Rell1	Agap3
Cd300a	Ifne	Rere	Agbl1
Cd300ld	Ifng	Rev3l	Agbl2
Cd300lg	Ifnlr1	Rhbdd1	Agbl3
Cd38	Igf1	Rhpn2	Agbl4
Cd3d	Igf2	Rictor	Agbl5
Cd3eap	Igf2bp2	Rin2	Ager
Cd3g	Igfbp2	Ring1	Agfg1
Cd40	Igfbp4	Riok3	Agfg2
Cd47	Igfbp7	Rnf103	Aggf1
Cd5	Igfbpl1	Rnf149	Agk
Cd53	Igip	Rnf2	Agl
Cd69	Igsf21	Rnf38	Agmat
Cd7	Igsf5	Rnf39	Agmo
Cd72	Ihh	Rnf7	Ago1
Cd79b	Il13ra1	Rock1	Ago2
Cd81	Il15	Rpl27a	Ago3
Cd82	Il18	Rpl3	Ago4
Cd83	Il20ra	Rpl31	Agpat1
Cd8b1	Il6	Rps10	Agpat2
Cd96	Il6st	Rps24	Agpat3
Cd99l2	Il7	Rps6ka3	Agpat4
Cdadc1	Ina	Rras	Agpat5
Cdc123	Inhba	Rrp12	Agpat6
Cdc14a	Insig2	Rsbn1	Agpat9
Cdc16	Gm21949	Rsbn1l	Agps
Cdc26	Iqsec1	Rsrc1	Agr2
Cdc34	Irak2	Rsu1	Agr3
Cdc37	Irgc1	Runx1	Agrn
Cdc42bpa	Irs1	S100a10	Agrp
Cdc42ep3	Ism1	Sacm1l	Agt
Cdc45	Ispd	Sardh	Agtpbp1
Cdc5l	Isx	Sarm1	Agtr1a
Cdc6	Isyna1	Sbf2	Agtr2
Cdc73	Itga2	Sc5d	Agtrap
Cdca2	Itga6	Scaf11	Agxt
Cdca3	Itga9	Scara5	Agxt2
Cdca5	Itgb1	Sdc2	Ahctf1
Cdca7l	Itgb4	Sema3f	Ahcy
Cdh6	Itpr2	Sema4d	Ahcyl1
Cdhr4	Jag1	Sema6a	Ahcyl2
Cdhr5	Jazf1	Senp2	Ahdc1
Cdipt	Jmjd1c	Senp8	Ahi1
Cdk10	Jph2	Sepp1	Ahnak
Cdk11b	Kank1	Serinc5	Ahnak2
Cdk13	Kat6a	Serpine2	Ahr
Cdk16	Katnal1	Sesn3	Ahrr
Cdk18	Kbtbd6	Setd7	Ahsa1
Cdk19	Kcna5	Sf3b1	Ahsg
Cdk2ap1	Kcnb2	Sft2d1	AI118078
Cdk2ap2	Kcne3	Sfxn5	AI314180
Cdk4	Kcnip4	Sgms1	AI317395
Cdk5	Kcnj13	Sh3bp4	AI429214
Cdk5rap2	Kcnj16	Sh3kbp1	AI464131
Cdk9	Kcnk1	Sh3tc2	AI467606
Cdkl3	Kcnk10	Shb	AI481877
Cdkl4	Kcnk5	Shh	AI593442
Cdkn1a	Kcnma1	Shq1	AI597479
Cdkn1b	Kcnmb2	Siglec15	AI607873
Cdkn2aip	Kcns2	Sil1	AI837181
Cdkn2aipnl	Kcns3	Skap2	AI846148
Cdkn2c	Kcnu1	Skiv2l2	Aicda
Cdkn2d	Kcnv1	Slc15a4	Aida
Cdnf	Kcnv2	Slc17a5	Aif1
Cdo1	Kctd4	Slc19a3	Aif1l
Cdr2l	D19Bwg1357e	Slc1a4	Aifm1
Cds2	AI314180	Slc35b3	Aifm2
Cdt1	A230046K03Rik	Slc35b4	Aifm3
Cdv3	6430573F11Rik	Slc35d3	Aig1
Cdyl2	D430041D05Rik	Slc37a3	Aim1
Ceacam1	Kif20b	Slc38a2	Aim1l
Cebpg	Kif5b	Slc38a9	Aim2
Celf2	Kirrel	Slc6a6	Aimp1
Celf4	Kit	Slc7a1	Aimp2
Celsr3	Kitl	Slc7a11	Aip
Cenpa	Klf12	Slit1	Aipl1
Cenpc1	Klf14	Slitrk5	Aire
Cenpf	Klf17	Slitrk6	Ajap1
Cenpj	Klhl1	Slmap	Ajuba
Cenpk	Klhl31	Smad3	AK010878
Cenpl	Klhl40	Smad4	Ak1
Cenpo	Knop1	Smc3	Ak2
Cenpq	Krt18	Smc6	Ak3
Cenpt	Krt19	Smchd1	Ak4
Cenpv	Krt20	Smndc1	Ak5
Cenpw	Krt23	Smpdl3a	Ak6
Cep120	Krt39	Snrk	Ak7
Cep164	Krt78	Snx13	Ak8
Cep192	Krt8	Socs3	Ak9
Cep57l1	Ksr1	Sorcs2	Akap1
Cep63	L3mbtl4	Sox2	Akap10
Cep70	Lama2	Sox21	Akap11
Cep72	Lamc1	Sox4	Akap12
Cep78	Larp6	Sox9	Akap13
Cep97	Lcor	Sp3	Akap14
Cept1	Lcp1	Sparc	Akap2
Cer1	Ldhal6b	Spo11	Akap3
Cetn3	Ldlrad1	Spred1	Akap4
Cfb	Ldlrad2	Spred2	Akap5
Cfl1	Leap2	Spry1	Akap6
Cflar	Lep	Spry2	Akap7
Cgrrf1	Lepr	Srp54a	Akap8
Chaf1a	Letm1	Srsf7	Akap8l
Chaf1b	Lgals12	Ssb	Akip1
Chchd3	Lgals2	Ssh2	Akirin1
Chchd5	Lgalsl	Sspn	Akirin2
Chchd6	Lgr4	St3gal1	Akna
Chchd7	Lgr5	St3gal2	Aknad1
Chd2	Lgsn	St5	Akp3
Chd6	Lhcgr	St8sia4	Akr1a1
Cherp	Lhfpl2	Stard4	Akr1b3
Chfr	Lhx3	Stard7	Akr1b8
Chga	Limch1	Stat6	Akr1c18
Chkb	Limk2	Stk17b	Akr1c21
Chl1	Lin52	Stk24	Akr1c6
Chmp1a	Lin7c	Stt3b	Akr1d1
Chmp2a	Lipc	Stx2	Akr1e1
Chmp5	Lipf	Stxbp5	Akr7a5
Chmp7	Lipg	Suclg1	Akt1
Chordc1	Liph	Swap70	Akt1s1
Chpf	Lipk	Synj2	Akt2
Chrac1	Llgl2	Tacc1	Akt3
Chrdl1	Lman1	Tacc2	Aktip
Chrna10	Lmo7	Taf4a	Alad
Chst1	Lmx1a	Tapt1	Alas1
Chst10	Lmx1b	Tatdn2	Alas2
Chst11	Lnx1	Tax1bp1	Alb
Chst12	Loxl4	Tbce	Alcam
Chst3	Lpgat1	Tbcel	Aldh16a1
Chst5	Lrfn2	Tbl1xr1	Aldh18a1
Chtf18	Lrig3	Tbpl1	Aldh1a1
Chtf8	Lrit2	Tbx2	Aldh1a2
Churc1	Lrp11	Tcf12	Aldh1a3
Ciao1	Lrp2	Tcf4	Aldh1b1
Cib1	Lrp2bp	Tcf7l2	Aldh1l1
Cic	Lrp3	Tcp11l1	Aldh1l2
Ciita	Lrpap1	Tes	Aldh2
Cir1	Lrrc1	Tfdp2	Aldh3a1
Cirbp	Lrrc16a	Tgfb3	Aldh3a2
Cirh1a	Lrrc19	Tgfbr2	Aldh3b1
Cisd1	Lrrc25	Tgif1	Aldh4a1
Cisd2	Lrrc3b	Them4	Aldh5a1
Cish	Lrtm1	Thnsl1	Aldh6a1
Ckap2	Lsmem1	Thsd1	Aldh7a1
Ckb	Lsmem2	Thumpd2	Aldh8a1
Ckmt1	Lta4h	Tigd2	Aldh9a1
Cks1b	Ltn1	Tjp1	Aldoa
Clasp2	Ltv1	Tle3	Aldob
Clcc1	Luzp1	Tm2d3	Aldoc
Clcn2	Luzp2	Tm4sf1	Alg1
Clcn4-2	Ly6g6c	Tmcc1	Alg10b
Clcn6	Ly6g6d	Tmcc2	Alg11
Cldn6	Ly86	Tmed5	Alg12
Cldnd1	Lyg2	Tmem100	Alg14
Clec12a	Lypd6	Tmem11	Alg2
Clec16a	Lypd6b	Tmem127	Alg3
Clec4f	Lyplal1	Tmem140	Alg5
Clgn	Lyrm1	Tmem167	Alg6
Clint1	Lysmd4	Tmem170b	Alg8
Clip1	Lyzl1	Tmem2	Alg9
Clip3	Macc1	Tmem229b	Alk
Clk1	Mad1l1	Tmem41a	Alkbh1
Clk2	Gm14781	Tmem56	Alkbh2
Clk3	Mal	Tmem60	Alkbh3
Cln5	Man1a	Tmem63b	Alkbh4
Clns1a	Man1a2	Tmem65	Alkbh5
Clock	Mansc1	Tmpo	Alkbh6
Clpp	Maob	Tmx1	Alkbh7
Clptm1	Map10	Tmx4	Alkbh8
Clptm1l	Map1lc3a	Tnfaip3	Allc
Clpx	Map2	Tnfaip8	Alms1
Clrn1	Map3k1	Tnfrsf11a	Alox12
Clta	Map4k3	Tnfrsf1b	Alox12b
Cluap1	Map7	Tnfsf15	Alox15
Cmas	Mapk6	Tnik	Alox5
Cmc1	Mapkap1	Tnip1	Alox5ap
Cmklr1	Matn1	Tnks	Alox8
Cmtm3	Mbl2	Tnks2	Aloxe3
Cmtm6	Mcf2l	Tnpo1	Alpi
Cnbp	Mcm10	Tnr	Alpk1
Cndp2	Mcu	Tnrc18	Alpk2
Cnksr1	Mdga2	Tnrc6b	Alpk3
Cnksr3	Me1	Tnrc6c	Alpl
Cnn2	Me3	Top2b	Alppl2
Cnnm2	Med4	Tor1aip1	Als2
Cnnm3	Mef2c	Tor1aip2	Als2cl
Cnnm4	Megf9	Tox	Als2cr12
Cnot1	Melk	Tpcn2	Alx1
Cnot10	Meox2	Tpp2	Alx3
Cnot3	Mep1b	Tpr	Alx4
Cnot4	Met	Tpt1	Amacr
Cnot6	Mettl13	Traf1	Ambn
Cnot6l	Mettl15	Traf3	Ambp
Cnot7	Mettl20	Traf3ip2	Ambra1
Cnot8	Mettl25	Trak1	Amd1
Cnp	Mettl5	Trak2	Amdhd1
Cnpy2	Mex3a	Trib1	Amdhd2
Cnpy3	Mfap3l	Trib2	Amelx
Cnrip1	Mfsd10	Trim2	Amer1
Cnst	Mgat4a	Trim27	Amer2
Cntd1	Mgp	Trim63	Amer3
Coasy	Mia2	Trio	Amfr
Cobll1	Micalcl	Triobp	Amh
Cog2	Mid1ip1	Trit1	Amhr2
Col4a3bp	Mien1	Trp53i11	Amica1
Col5a3	Mier3	Tsc2	Amigo1
Col6a6	Mios	Tsga10	Amigo2
Col9a3	Mipep	Tsn	Amigo3
Commd5	Mis18a	Tspan14	Ammecr1
Commd9	Misp	Tspan15	Ammecr1l
Copa	Mkrn2	Tspan4	Amn
Copb1	Mlana	Tstd2	Amn1
Cops3	Mlkl	Ttc3	Amot
Cops4	Mlxip	Ttc8	Amotl1
Cops6	Mme	Ttll5	Amotl2
Cops7b	Mmp16	Ttpal	Ampd1
Copz1	Mmp24	Tubb2b	Ampd2
Coq10a	Mmrn1	Tubd1	Ampd3
Coq4	Mms22l	Tuft1	Amph
Coq7	Mob2	Twf1	Amt
Coro1a	Morc4	Txlnb	Amtn
Coro1b	Mpi	Txn1	Amy1
Coro1c	Mpp6	Txnl1	Amy2a2
Coro2a	Mppe1	Ubac2	Amz1
Coro7	Mpzl1	Ube2g2	Anapc1
Cotl1	Mrgprb1	Ube4b	Anapc10
Cox11	Mrps18a	Ubl3	Anapc11
Cox15	Mrps36	Ubp1	Anapc13
Cox17	Mrps6	Ubr4	Anapc16
Cox18	Ms4a15	Ubr7	Anapc2
Cox19	Ms4a2	Uckl1	Anapc4
Cox6a1	Ms4a6d	Ufm1	Anapc5
Cox6a2	Msh5	Upf1	Anapc7
Cox7a2	Msi2	Upf2	Ang
Cox7b	Msr1	Usp10	Angel1
Cpd	Msra	Usp12	Angel2
Cpeb1	Mst1r	Usp25	Angpt1
Cpeb2	Mstn	Usp37	Angpt2
Cpeb3	Msx2	Usp9x	Angpt4
Cpn2	Mtap	Ust	Angptl1
Cpne3	Mtbp	Utp18	Angptl2
Cpne7	Mtfr2	Vav2	Angptl3
Cpped1	Mthfd1l	Vgll4	Angptl4
Cpsf1	Mtmr10	Vkorc1l1	Angptl6
Cpsf2	Mtmr2	Vprbp	Angptl7
Cpsf3	Mtus1	Vps13b	Ank
Cpsf4l	Muc13	Vps18	Ank1
Cpsf7	Muc2	Vps52	Ank3
Cpt1b	Muc20	Vtn	Ankar
Cpt1c	A630081J09Rik	Vwc2	Ankdd1b
Cpxm2	Muc6	Wbp4	Ankef1
Cr1l	Myh1	Wbscr16	Ankfn1
Crat	Myh11	Wdr45	Ankfy1
Crbn	Myh4	Wdr62	Ankhd1
Creb1	Myl2	Wdyhv1	Ankib1
Creb3	Mylip	Wnt11	Ankk1
Creb3l2	Myo10	Wnt5a	Ankle1
Creb3l3	Myo16	Wwox	Ankle2
Creb3l4	Myo1b	Wwp1	Ankmy1
Crebbp	Myo3b	Wwtr1	Ankmy2
Crebl2	Myo5b	Xbp1	Ankra2
Crebzf	Myof	Xdh	Ankrd1
Crem	Myt1l	Xpc	Ankrd10
Crhbp	Naa11	Xrcc4	Ankrd11
Crip1	Naaladl2	Xrcc5	Ankrd12
Cript	Nabp1	Xrn1	Ankrd13a
Crkl	Naf1	Xrn2	Ankrd13b
Crlf2	Napg	Yars2	Ankrd13c
Crlf3	Nat10	Yipf5	Ankrd13d
Crnkl1	Nat1	Ywhah	Ankrd16
Crot	Nbas	Zbtb10	Ankrd17
Crtc1	Nceh1	Zbtb16	Ankrd2
Crtc2	Ncor2	Zbtb43	Ankrd22
Cry1	Ndfip1	Zc3hc1	Ankrd23
Cry2	Ndrg4	Zcchc12	Ankrd24
Cryab	Ndst1	Zcchc2	Ankrd26
Cryba4	Ndufaf4	Zcchc6	Ankrd27
Crybb1	Ndufaf6	Zdhhc13	Ankrd28
Crygc	Ndufs8	Zdhhc14	Ankrd29
Cryz	Ndufv3	Zfand6	Ankrd31
Cryzl1	Nedd1	Zfhx3	Ankrd32
Cs	Nell2	Zfp146	Ankrd33
Csdc2	Neurod1	Zfp157	Ankrd33b
Csde1	Nfe2l3	Zfp169	Ankrd34a
Csf2rb	Nfkbiz	Zfp217	Ankrd34b
Csk	Ngb	Zfp236	Ankrd34c
Csnk1a1	Ngfrap1	Zfp248	Ankrd35
Csnk1d	Nhlrc1	Zfp281	Ankrd37
Csnk1g3	Nid1	Zfp330	Ankrd39
Csnk2a1	Ninj2	Zfp341	Ankrd40
Csnk2b	Nipal1	Zfp36l1	Ankrd42
Csrnp1	Nkain3	Zfp36l2	Ankrd44
Csrp1	Nkd2	Zfp422	Ankrd45
Csrp2bp	Nkx2-4	Zfp473	Ankrd46
Cst3	Nkx3-1	Zfp516	Ankrd49
Cst8	Nkx6-1	Zfp521	Ankrd52
Cstf1	Nlrp9b	Zfp608	Ankrd53
Cstf2t	Nnmt	Zfp664	Ankrd54
Ctage5	Noa1	Zfp703	Ankrd55
Ctbp1	Nobox	Zfp706	Ankrd6
Ctbs	Nox3	Zfp770	Ankrd60
Ctdnep1	Npc1l1	Zfp869	Ankrd61
Ctdp1	Npepps	Zfpm2	Ankrd63
Ctdsp1	Nphp4	Zhx2	Ankrd65
Ctdspl2	Npnt	Zic2	Ankrd66
Ctf1	Npvf	Zmiz1	Ankrd7
Cth	Npy	Zmym2	Ankrd9
Ctnnb1	Nr0b2	Zmym4	Anks1
Ctns	Nr1i2	Zmynd8	Anks1b
Ctr9	Nr2c1	Znfx1	Anks3
Ctsc	Nr2f1	Znrf2	Anks4b
Ctsf	Nr2f2		Anks6
Ctsl	Nr5a1		Ankub1
Ctss	Nr5a2		Ankzf1
Ctsz	Nr6a1		Anln
Cttn	Nrg3		Ano1
Cttnbp2nl	Nrp1		Ano10
Ctu1	Nrp2		Ano2
Ctu2	Nt5c		Ano3
Ctxn1	Nt5c3		Ano4
Cuedc2	Nt5dc2		Ano5
Cul2	Nt5e		Ano6
Cul4a	Ntf3		Ano7
Cul5	Ntm		Ano8
Cul7	Ntn4		Ano9
Cul9	Ntng1		Anpep
Cutc	Nuak1		Antxr1
Cwc25	Nufip1		Antxr2
Cwf19l2	Nup155		Antxrl
Cx3cl1	Nup160		Anxa1
Cxcl10	Nxpe2		Anxa10
Cxcl17	Nxph2		Anxa11
Cxcr5	Nyap2		Anxa13
Cxxc1	Nyx		Anxa2
Cxxc4	Oat		Anxa3
Cyb561	Obp2b		Anxa4
Cyb561d1	Oit3		Anxa5
Cyb5d1	Olfm3		Anxa6
Cyc1	Opn3		Anxa7
Cyfip2	Oprd1		Anxa8
Cyhr1	Optc		Anxa9
Cyld	Optn		Aoah
Cyp20a1	Olfr267		Aoc1
Cyp24a1	Olfr1509		Aoc2
Cyp39a1	Olfr558		Aoc3
Cyp4f13	Olfr1444		Aox1
Cyp4f18	Olfr750		Ap1ar
Cyr61	Olfr1500		Ap1b1
Cyth1	Osbpl1a		Ap1g1
Cyth2	Osbpl3		Ap1g2
Cyth4	Ostf1		Ap1m1
Cytip	Otop1		Ap1m2
D030056L22Rik	Otop3		Ap1s1
D10Wsu102e	Otx1		Ap1s2
D11Wsu47e	Ovol3		Ap1s3
D16Ertd472e	Oxa1l		Ap2a1
D17H6S53E	Oxgr1		Ap2a2
D17Wsu92e	Oxr1		Ap2m1
D1Ertd622e	P2ry1		Ap2s1
D230025D16Rik	P2ry2		Ap3b1
D2hgdh	P4ha3		Ap3b2
D2Wsu81e	Pabpn1l		Ap3d1
D3Ertd254e	Pacsin2		Ap3m1
D430042O09Rik	Pah		Ap3m2
D630039A03Rik	Pam		Ap3s1
D6Wsu163e	Papln		Ap3s2
D930015E06Rik	Pappa		Ap4b1
Dab2	Paqr3		Ap4e1
Dact3	Pard3		Ap4m1
Dag1	Pard3b		Ap4s1
Daglb	Pard6b		Ap5b1
Dand5	Parm1		Ap5m1
Dap3	Pawr		Ap5s1
Dapk3	Pax1		Ap5z1
Dapp1	Pax9		Apaf1
Dars2	Pbk		Apba1
Dazap2	Pcdh18		Apba2
Dbf4	Pcgf6		Apba3
Dbn1	Pcp4		Apbb1
Dbndd1	Pcsk6		Apbb1ip
Dbndd2	Pdap1		Apbb2
Dbnl	Pde10a		Apbb3
Dbp	Pde2a		Apc
Dbr1	Pde4b		Apc2
Dbt	Pde4dip		Apcdd1
Dcaf10	Pde6a		Apcs
Dcaf11	Pdgfa		Apeh
Dcaf12	Pdgfb		Apex1
Dcaf6	Pdgfc		Apex2
Dcaf7	Pdgfra		Aph1a
Dcaf8	Pdhx		Aph1b
Dcdc2b	Pdp1		Api5
Dchs1	Pdzk1		Apip
Dclre1a	Pdzk1ip1		Apitd1
Dclre1b	Pdzrn3		Aplf
Dclre1c	Pemt		Apln
Dcp1a	Perp		Aplnr
Dcp1b	Pfdn1		Aplp1
Dctn2	Pfkfb3		Aplp2
Dctn4	Pfkfb4		Apmap
Dctn6	Pggt1b		Apoa1
Dcun1d2	Pgm1		Apoa1bp
Dda1	Phactr1		Apoa2
Ddb1	Phactr2		Apoa4
Ddb2	Phactr3		Apoa5
Ddit3	Phf14		Apob
Ddit4	Phf19		Apobec1
Ddit4l	Phf2		Apobec2
Ddost	Phf21a		Apobec3
Ddr1	Phf3		Apobec4
Ddrgk1	Phkb		Apobr
Ddx10	Phlda1		Apoc2
Ddx17	Phldb2		Apoc4
Ddx24	Phtf1		Apod
Ddx26b	Phykpl		Apoe
Ddx27	Pid1		Apof
Ddx28	Piezo2		Apoh
Ddx39	Pik3c3		Apol6
Ddx4	Pik3cb		Apol8
Ddx41	Pik3r4		Apold1
Ddx42	Pilrb1		Apom
Ddx46	Pitrm1		Apoo
Ddx5	Pitx2		Apool
Ddx50	Pkd2l1		Apopt1
Ddx54	Pkdcc		App
Ddx58	Pkdrej		Appbp2
Ddx59	Pkig		Appl1
Ddx6	Pkp2		Appl2
Deaf1	Pkp4		Aprt
Decr2	Pla2g2f		Aptx
Dedd	Plac8		Aqp1
Dedd2	Plbd1		Aqp11
Def6	Plcb1		Aqp12
Dennd1a	Plcb2		Aqp2
Dennd2a	Plcb4		Aqp3
Deptor	Plcd3		Aqp4
Derl1	Plch1		Aqp5
Derl2	Plek2		Aqp6
Des	Plekha8		Aqp7
Dffb	Plekhd1		Aqp8
Dgat1	Plekhg3		Aqp9
Dgcr8	Plekhg6		Aqr
Dgka	Pnn		Ar
Dgkg	Pnpla1		Araf
Dgkz	Pogk		Arap1
Dguok	Polr2m		Arap2
Dhcr7	Pon1		Arap3
Dhdds	Por		Arc
Dhps	Pou4f1		Arcn1
Dhrs7	Pou5f1		Areg
Dhx16	Ppapdc2		Arel1
Dhx29	Ppara		Arf1
Dhx30	Ppargc1b		Arf3
Dhx32	Ppfia2		Arf4
Dhx33	Ppfibp1		Arf5
Dhx35	Ppfibp2		Arf6
Dhx37	Ppm1h		Arfgap1
Dhx38	Ppm1l		Arfgap2
Dhx40	Gm5601		Arfgap3
Dhx8	Ppp1r21		Arfgef1
Diap1	Ppp1r26		Arfgef2
Dido1	Ppp1r36		Arfgef3
Dio1	Ppp1r3b		Arfip1
Dip2a	Ppp1r9a		Arfip2
Dip2b	Ppp2r3c		Arfrp1
Dip2c	Ppp3cc		Arg1
Dirc2	Prdm10		Arg2
Dis3	Prdm16		Arglu1
Dixdc1	Prepl		Arhgap1
Dkc1	Prickle2		Arhgap10
Dkk3	Prkar1b		Arhgap11a
Dkkl1	Procr		Arhgap12
Dld	Prokr2		Arhgap15
Dlx1	Prom1		Arhgap17
Dmrtb1	Prop1		Arhgap18
Dmxl1	Prps1l1		Arhgap19
Dnaic1	Prr15		Arhgap20
Dnaja1	Prr5l		Arhgap21
Dnaja2	Prrc1		Arhgap22
Dnaja3	Try10		Arhgap23
Dnaja4	Prss21		Arhgap24
Dnajb12	Prss33		Arhgap25
Dnajb13	Prss35		Arhgap26
Dnajb14	Prss54		Arhgap27
Dnajb2	Prune2		Arhgap28
Dnajb4	Psapl1		Arhgap29
Dnajb9	Psd3		Arhgap30
Dnajc10	Psmd6		Arhgap31
Dnajc11	Psmg1		Arhgap32
Dnajc12	Psmg2		Arhgap33
Dnajc14	Psrc1		Arhgap35
Dnajc16	Ptchd3		Arhgap36
Dnajc2	Ptchd4		Arhgap39
Dnajc24	Ptdss1		Arhgap4
Dnajc25	Ptgs1		Arhgap40
Dnajc28	Ptp4a1		Arhgap42
Dnajc7	Ptprf		Arhgap44
Dnajc8	Ptprg		Arhgap5
Dnajc9	Ptprk		Arhgap6
Dnali1	Ptprm		Arhgap8
Dnase1	Ptpro		Arhgap9
Dnase1l1	Ptprr		Arhgdia
Dnase1l3	Ptpru		Arhgdib
Dnm1	Ptprz1		Arhgdig
Dnm2	Ptx3		Arhgef1
Dnmt1	Gm36869		Arhgef10
Dnpep	Pvrl1		Arhgef10l
Dntt	Pwp1		Arhgef11
Dnttip2	Pyroxd2		Arhgef12
Dock11	Qrfp		Arhgef15
Dock3	Rab11fip2		Arhgef16
Dock4	Rab11fip5		Arhgef17
Dock7	Rab12		Arhgef18
Dohh	Rab20		Arhgef19
Dok3	Rab25		Arhgef2
Donson	Rab27b		Arhgef25
Dopey2	Rab31		Arhgef26
Dot1l	Rab3b		Arhgef28
Dpagt1	Rab43		Arhgef3
Dpf2	Rad51b		Arhgef33
Dpf3	Rad54l2		Arhgef37
Dph1	Ramp3		Arhgef39
Dph2	Rapgef1		Arhgef4
Dph3	Rapgef4		Arhgef40
Dpp3	Rapgef5		Arhgef5
Dpp9	Rarb		Arhgef6
Dpy19l1	Rasa3		Arhgef7
Dpy19l3	Rasd1		Arhgef9
Dpy30	Rasgrf1		Arid1a
Dpyd	Rasgrf2		Arid1b
Dpys	Rasgrp1		Arid2
Dpysl3	Rassf9		Arid3a
Dqx1	Rbm20		Arid3b
Dram2	Rbm24		Arid3c
Drap1	Rbm26		Arid4a
Dsel	Rbm44		Arid4b
Dsn1	Rbm48		Arid5a
Dstn	Rbms3		Arid5b
Dstyk	Rbp3		Arih1
Dthd1	Reg4		Arih2
Dtl	Rep15		Arl1
Dtwd1	Rfk		Arl10
Dtx2	Rftn1		Arl11
Dtx3l	Rgcc		Arl13a
Dtx4	Rgma		Arl13b
Dus1l	Rgr		Arl14
Dus3l	Rgs6		Arl14ep
Dusp1	Rgs7		Arl14epl
Dusp11	Rgs9		Arl15
Dusp12	Rhag		Arl16
Dusp14	Rhobtb1		Arl2
Dusp15	Rhov		Arl2bp
Dusp18	Rimbp2		Arl3
Dusp2	Rin3		Arl4a
Dusp23	Ripk4		Arl4c
Dusp28	Rit1		Arl4d
Dut	Rit2		Arl5a
Dvl1	Rmdn1		Arl5b
Dvl2	Rnase4		Arl5c
Dvl3	Rnaseh2b		Arl6
Dync1li1	Rnf126		Arl6ip1
Dync1li2	Rnf19a		Arl6ip4
Dynlrb2	Rnf219		Arl6ip5
Dynlt3	Rnf43		Arl6ip6
Dyrk1a	Rngtt		Arl8a
Dyrk1b	Ror1		Arl8b
Dzip3	Ror2		Arl9
E130309D02Rik	Rora		Armc1
E2f1	Rpa3		Armc10
E2f3	Rpap3		Armc12
E2f4	Gm6404		Armc2
E2f5	Rpl37a		Armc3
E2f6	Rpn1		Armc4
E4f1	Rprm		Armc5
Eaf1	Rps4x		Armc6
Eapp	Rps6		Armc7
Ears2	Rras2		Armc8
Ecd	Rreb1		Armc9
Ech1	Rsc1a1		Armcx1
Echdc1	Rsph1		Armcx2
Ect2	Rtkn2		Armcx3
Ect2l	Rxfp4		Armcx4
Eda2r	Sall3		Armcx5
Edem2	Sall4		Armcx6
Ednrb	Sat1		Armt1
Eef1b2	Satb2		Arnt
Eef1d	Saysd1		Arnt2
Eef2	Sbspon		Arntl
Eef2k	Scamp1		Arntl2
Efcab2	Scand1		Arpc1a
Efcab7	Scara3		Arpc1b
Efhd1	Scgb3a2		Arpc2
Efna1	Schip1		Arpc3
Efna4	Scin		Arpc4
Eftud1	Scn3a		Arpc5
Egflam	Scn7a		Arpc5l
Egln2	Scn8a		Arpp19
Egr1	Scnn1b		Arpp21
Ehbp1	Scrn1		Arr3
Ehmt1	Scyl1		Arrb1
Ehmt2	Sdpr		Arrb2
Eid1	Sec22a		Arrdc1
Eid2	Gm10177		Arrdc2
Eid2b	Secisbp2		Arrdc3
Eif1a	Sectm1a		Arrdc4
Eif1b	Sema3a		Arrdc5
Eif2a	Sema3c		Arsa
Eif2ak3	Sema3d		Arsb
Eif2b1	Sema3e		Arsg
Eif2b2	Sema7a		Arsi
Eif2b4	Serinc2		Arsj
Eif2b5	Serp2		Arsk
Eif2s2	Serpinb5		Art1
Eif2s3x	Serpine3		Art3
Eif3a	Sfi1		Art4
Eif3d	Sfmbt2		Art5
Eif3e	Sfrp1		Artn
Eif3g	Sfrp2		Arv1
Eif3h	Sfswap		Arvcf
Eif3k	Sgpp2		Arx
Eif3l	Sh2b2		As3mt
Eif4a1	Sh2d1b1		Asah1
Eif4a2	Sh2d4a		Asah2
Eif4b	Sh3bgrl2		Asap1
Eif4e2	Sh3pxd2a		Asap2
Eif4ebp2	Sh3rf2		Asap3
Eif4g1	Shc3		Asb1
Eif4g2	Shisa2		Asb10
Eif4h	Shisa3		Asb11
Eif5	Shisa5		Asb12
Eif5a	Shroom3		Asb13
Eif5b	Sim2		Asb14
Eif6	Sipa1l1		Asb15
Elavl1	Sipa1l2		Asb16
Elavl2	Sipa1l3		Asb17
Elf2	Sirt1		Asb18
Elk1	Six1		Asb2
Elk4	Six2		Asb3
Ell2	Skap1		Asb4
Elmo2	Skida1		Asb5
Elmod3	Skor2		Asb6
Elof1	Slamf6		Asb7
Elovl6	Slc12a2		Asb8
Elovl7	Slc12a3		Asb9
Elp2	Slc12a8		Ascc1
Elp3	Slc14a1		Ascc2
Emb	Slc15a1		Ascc3
Emp1	Slc15a5		Ascl1
Emp3	Slc16a1		Ascl2
Endou	Slc16a5		Ascl3
Enkur	Slc19a2		Ascl4
Eno3	Slc1a1		Ascl5
Eno4	Slc1a5		Asf1a
Enoph1	Slc22a23		Asf1b
Enpep	Slc24a4		Asgr1
Enpp2	Slc25a15		Asgr2
Enpp4	Slc25a21		Ash1l
Enthd1	Slc25a30		Ash2l
Entpd1	Slc25a37		Asic1
Entpd2	Slc29a3		Asic2
Entpd6	Slc29a4		Asic3
Entpd7	Slc2a1		Asic4
Entpd8	Slc2a10		Asic5
Ep300	Slc2a12		Asl
Ep400	Slc2a2		Asna1
Epb4.1l4a	Slc2a5		Asns
Epc2	Slc2a7		Asnsd1
Ephb1	Slc2a9		Aspa
Ephx1	Slc30a10		Aspdh
Epm2aip1	Slc34a2		Aspg
Eprs	Slc35f4		Asph
Eps15l1	Slc36a3		Asphd2
Ept1	Slc38a11		Aspm
Erap1	Slc38a4		Aspn
Erbb4	Slc38a8		Asprv1
Erc1	Slc39a11		Aspscr1
Ercc1	Slc3a1		Asrgl1
Ercc2	Slc44a3		Ass1
Ercc3	Slc45a1		Aste1
Ercc5	Slc4a7		Astl
Ercc6	Slc5a10		Astn1
Ercc6l	Slc5a11		Astn2
Erf	Slc5a8		Asun
Ergic3	Slc5a9		Asxl1
Erich1	Slc6a1		Asxl2
Erlec1	Slc6a20a		Asxl3
Erlin1	Slc6a9		Asz1
Erlin2	Slc7a10		Atad1
Ermn	Slc7a14		Atad2
Ero1l	Slc7a2		Atad2b
Ero1lb	Slc7a6		Atad3a
Erp29	Slc7a7		Atad5
Esco1	Slc7a8		Atat1
Espl1	Slc8a1		Atcay
Espn	Slc9a7		Ate1
Esr1	Slfn3		Atf1
Esyt2	Slfn14		Atf2
Esyt3	Slit3		Atf3
Etf1	Slmo1		Atf4
Etfdh	Slx4ip		Atf5
Etv5	Smad2		Atf6
Evi2a	Smad6		Atf6b
Evi2b	Smad7		Atf7
Evi5	Smagp		Atf7ip
Evx2	Smap1		Atf7ip2
Exd1	Smco2		Atg10
Exoc3l	Smg1		Atg101
Exoc7	Smim20		Atg12
Exoc8	Smoc2		Atg13
Exog	Smyd2		Atg14
Exosc1	Snapc3		Atg16l1
Exosc2	Snca		Atg16l2
Exosc4	Sncaip		Atg2a
Exosc5	Snrpd1		Atg2b
Exosc6	Gm14284		Atg3
Exosc8	Sntb1		Atg4a
Exosc9	Snx10		Atg4b
Ext1	Snx11		Atg4c
Ext2	Snx16		Atg4d
Eya3	Snx19		Atg5
Ezh1	Snx2		Atg7
Ezr	Snx25		Atg9a
F8a	Snx27		Atg9b
F9	Snx9		Athl1
Fadd	Sod2		Atic
Fads3	Sorbs2		Atl1
Faf2	Sorbs3		Atl2
Fahd1	Sord		Atl3
Fam102a	Sorl1		Atm
Fam102b	Sox13		Atmin
Fam105a	Sox6		Atn1
Fam107a	Sox7		Atoh1
Fam107b	Sp5		Atoh7
Fam109a	Spag1		Atoh8
Fam114a2	Spag6		Atox1
Fam117b	Spdl1		Atp10a
Fam118a	Spidr		Atp10b
Fam120c	Spink3		Atp11a
Fam122a	Spink4		Atp11b
Fam126a	Spire1		Atp11c
Fam129c	Spopl		Atp12a
Fam134a	Spp2		Atp13a1
Fam134c	Sppl2a		Atp13a2
Fam149b	Spry4		Atp13a3
Fam151b	Sptb		Atp13a4
Fam159b	Sptbn1		Atp13a5
Fam160b1	Sptbn5		Atp1a1
Fam161a	Sptlc3		Atp1a2
Fam162a	Sqrdl		Atp1a3
Fam166b	Srbd1		Atp1a4
Fam167a	Srgap2		Atp1b1
Fam168a	Ssfa2		Atp1b2
Fam168b	Ssr1		Atp1b3
Fam173a	Sstr2		Atp1b4
Fam173b	Sstr4		Atp2a1
Fam174a	St14		Atp2a2
Fam175b	St3gal5		Atp2a3
Fam178a	St6gal2		Atp2b1
Fam179a	St6galnac1		Atp2b2
Fam179b	St6galnac2		Atp2b3
Fam181b	St8sia6		Atp2b4
Fam188b	Stab1		Atp2c1
Fam192a	Stac		Atp2c2
Fam195a	Stambpl1		Atp4a
Fam195b	Stard3nl		Atp4b
Fam196a	Stat4		Atp5a1
Fam32a	Stk3		Atp5b
Fam35a	Stk31		Atp5c1
Fam3a	Stmn2		Atp5d
Fam43a	Stxbp6		Atp5f1
Fam45a	Styxl1		Atp5g1
Fam46b	Sucnr1		Atp5g2
Fam46d	Sult1b1		Atp5g3
Fam49b	Sult1c1		Atp5h
Fam50a	Sult1e1		Atp5j
Fam53a	Supt3		Atp5j2
Fam53c	Supt4a		Atp5l
Fam60a	Sybu		Atp5o
Fam63a	Sycp2		Atp5s
Fam64a	Syk		Atp5sl
Fam69a	Syn3		Atp6ap1
Fam71e1	Syndig1		Atp6ap2
Fam73b	Syne2		Atp6v0a1
Fam76a	Syngr2		Atp6v0a2
Fam78a	Synpo		Atp6v0a4
Fam78b	Syt1		Atp6v0b
Fam83d	Syt10		Atp6v0c
Fam83e	Syt13		Atp6v0d1
Fam96a	Syt15		Atp6v0d2
Fam96b	Syt7		Atp6v0e
Fam98a	T		Atp6v0e2
Fam98b	Tacr2		Atp6v1a
Fanca	Tacr3		Atp6v1b1
Fancb	Tacstd2		Atp6v1b2
Fance	Tango6		Atp6v1c1
Fancg	Taok1		Atp6v1c2
Fanci	Tasp1		Atp6v1d
Fancm	Tbc1d16		Atp6v1e1
Farp2	Tbc1d22a		Atp6v1e2
Fars2	Tbc1d30		Atp6v1f
Fasn	Tbc1d4		Atp6v1g1
Fastk	Tbc1d8		Atp6v1g2
Fastkd1	Tbccd1		Atp6v1g3
Fau	Tbpl2		Atp6v1h
Fbl	Tbx18		Atp7a
Fbrsl1	Tbx3		Atp7b
Fbxl13	Tc2n		Atp8a1
Fbxl18	Tcirg1		Atp8a2
Fbxl19	Tdgf1		Atp8b1
Fbxl20	Tdrp		Atp8b2
Fbxl4	Tead1		Atp8b3
Fbxl5	Tecpr2		Atp8b4
Fbxl6	Tecta		Atp9a
Fbxo11	Teddm1b		Atp9b
Fbxo16	Tek		Atpaf1
Fbxo2	Tekt1		Atpaf2
Fbxo22	Terf1		Atpif1
Fbxo24	Terf2		Atr
Fbxo25	Tex101		Atraid
Fbxo33	Tex12		Atrip
Fbxo34	Tex19.2		Atrn
Fbxo36	Tex35		Atrnl1
Fbxo42	Tfap2c		Atrx
Fbxo43	Tfcp2l1		Atxn1
Fbxo44	Tff2		Atxn10
Fbxo45	Tfpi		Atxn1l
Fbxo46	Tgfa		Atxn2
Fbxo48	Tgfbr3		Atxn2l
Fbxo5	Thbs1		Atxn3
Fbxo7	Thbs2		Atxn7
Fbxw5	Thbs4		Atxn7l1
Fbxw9	Themis		Atxn7l2
Fcf1	Thsd4		Atxn7l3
Fcgr3	Thsd7a		Atxn7l3b
Fcgrt	Thsd7b		AU019823
Fcho2	Timm21		AU021092
Fcrl1	Tinag		AU022252
Fcrla	Tinagl1		AU040320
Fdft1	Tle1		Auh
Fdx1l	Tm4sf4		Aunip
Fdxacb1	Tmc1		Aup1
Fem1a	Tmc7		Aurka
Fem1b	Tmco5		Aurkaip1
Fen1	Tmeff2		Aurkb
Fermt3	Tmem116		Aurkc
Ffar1	Tmem117		Auts2
Fgd3	Tmem121		Aven
Fgf1	Tmem132c		Avil
Fgf11	Tmem14a		Avl9
Fgf14	Tmem158		Avp
Fgfr1op	Tmem161b		Avpi1
Fgfr1op2	Tmem168		Avpr1a
Fh1	Tmem17		Avpr1b
Fhit	Tmem178		Avpr2
Fibp	Tmem194b		AW209491
Ficd	Tmem196		AW549877
Fign	Tmem200b		AW554918
Fignl1	Tmem232		Awat1
Filip1	Tmem233		Awat2
Fis1	Tmem235		Axdnd1
Fiz1	Tmem245		Axin1
Fkbp10	Tmem247		Axin2
Fkbp1a	Tmem255b		Axl
Fkbp1b	Tmem26		Azgp1
Fkbp3	Tmem260		Azi2
Fkbp4	Tmem37		Azin1
Fkbp7	Tmem38b		Azin2
Fkbp8	Tmem45b		B230118H07Rik
Fkbpl	Tmem51		B230216G23Rik
Fktn	Tmem82		B230219D22Rik
Flad1	Tmem86a		B2m
Flcn	Tmod1		B3galnt1
Fli1	Tmprss2		B3galnt2
Flrt3	Tmprss5		B3galt1
Flt1	Tmtc3		B3galt2
Flywch1	Tnc		B3galt4
Flywch2	Tnfrsf19		B3galt5
Fmo2	Tnfrsf21		B3galt6
Fmo5	Tnfrsf4		B3gat1
Fmr1	Tnfsf10		B3gat2
Fnbp1	Tnfsf8		B3gat3
Fnbp4	Tnn		B3glct
Fndc8	Tnni3k		B3gnt2
Fnip1	Tns3		B3gnt3
Fnip2	Tns4		B3gnt4
Fos	Tomm20		B3gnt5
Fosb	Tox2		B3gnt6
Foxa3	Tox3		B3gnt7
Foxc2	Trp63		B3gnt8
Foxi1	Tpcn1		B3gnt9
Foxj1	Tpd52		B3gntl1
Foxj3	Tpgs2		B4galnt1
Foxn2	Tprg		B4galnt2
Foxo3	Tpst1		B4galnt3
Foxo4	Trabd2b		B4galnt4
Foxo6	Traf6		B4galt1
Fpgs	Tram2		B4galt2
Frat1	Trappc12		B4galt3
Frg1	Trh		B4galt4
Frmpd1	Trhr		B4galt5
Frs2	Trim13		B4galt6
Fscn2	Trim24		B4galt7
Ftl1	Trim29		B4gat1
Fto	Trim31		B630005N14Rik
Ftsj1	Trim32		B930041F14Rik
Fundc1	Trim36		B9d1
Furin	Trim38		B9d2
Fut11	Trim69		Baalc
Fut8	Trmt44		Baat
Fuz	Trpa1		Babam1
Fxn	Trpm1		Bace1
Fxr2	Trpm3		Bace2
Fxyd6	Tsc22d1		Bach1
Fyb	Tsen15		Bach2
Fyco1	Tshz3		Bad
Fyttd1	Tsku		Bag1
Fzd3	Tspan11		Bag2
Fzd7	Tspan18		Bag3
Fzd8	Tspear		Bag4
Fzr1	Tspyl5		Bag5
G2e3	Tssk1		Bag6
G3bp2	Ttc7		Bahcc1
G6pc3	Tulp1		Bahd1
Gabarap	Twist2		Baiap2
Gabarapl1	Txk		Baiap2l1
Gabarapl2	Txndc5		Baiap2l2
Gabpa	Txnrd1		Baiap3
Gabpb1	Uaca		Bak1
Gabrg1	Ubash3b		Bambi
Gad1	Ube2e1		Banf1
Gadd45a	Ube2e2		Banf2
Gadd45gip1	Ube2h		Bank1
Gak	Ube2u		Banp
Gal3st3	Ube2v2		Bap1
Galc	Uchl1		Bard1
Gale	Uck1		Barhl1
Galns	Uck2		Barhl2
Galnt1	Ucn3		Barx1
Galnt11	Ufl1		Barx2
Gamt	Uggt2		Basp1
Gan	Ugt1a6a		Batf
Ganc	Ugt2b34		Batf2
Gapdh	Ugt2b35		Batf3
Gart	Ulk4		Bax
Gas8	Unc13c		Baz1a
Gatad1	Unc5c		Baz1b
Gatad2a	Unc5cl		Baz2a
Gatc	Unc79		Baz2b
Gatsl2	Unc80		BB114814
Gba2	Upp2		Bbc3
Gbf1	Uqcrfs1		Bbip1
Gbp2	Ush2a		Bbox1
Gbp3	Usp38		Bbs1
Gbp5	Usp40		Bbs10
Gbx1	Usp44		Bbs12
Gca	Usp54		Bbs2
Gcat	Usp7		Bbs4
Gcc1	Usp9y		Bbs5
Gcdh	Utrn		Bbs7
Gch1	Vangl2		Bbs9
Gclc	Vat1l		Bbx
Gcsh	Vav3		BC003331
Gdf9	Vcan		BC003965
Gdi1	Vdac2		BC004004
Gdi2	Vegfa		BC005537
Gdpd1	Veph1		BC005624
Gemin4	Vezf1		BC016579
Gemin6	Vgll3		BC017158
Gen1	Vil1		BC017643
Get4	Vill		BC021891
Gfap	Vim		BC022687
Gfm2	Vmp1		BC023829
Gfod1	Vopp1		BC024978
Gfpt1	Vps4b		BC027072
Gga1	Vsig10		BC027231
Ggct	Vsig10l		BC028528
Ggcx	Vsnl1		BC029214
Ggnbp2	Vsx1		BC030336
Ggps1	Vsx2		BC030499
Ggt5	Vti1a		BC030867
Ggt7	Vwa7		BC031181
Gh	Vwa8		BC034090
Ghitm	Wasf3		BC037034
Ghrh	Wbp1l		BC048403
Gigyf2	Wbscr17		BC048546
Gimap3	Wdfy3		BC048562
Gimap4	Wdpcp		BC048609
Gimap6	Wdr11		BC049715
Gimap7	Wdr43		BC051019
Gins1	Wdr45b		BC051628
Gins2	Wdr75		BC052040
Gipc1	Whamm		BC055111
Git1	Wif1		BC055324
Git2	Wipf3		BC068281
Gja4	Wls		BC089491
Gjb5	Wnk4		BC089597
Gjc3	Wnt16		BC100451
Gjd3	Wnt7a		Bcam
Gk5	Wnt7b		Bcan
Glb1l	Wsb2		Bcap29
Gle1	Wwc1		Bcap31
Glg1	Xcr1		Bcar1
Gli1	Xirp2		Bcar3
Gli2	Xpo4		Bcas1
Glis2	Xrcc6bp1		Bcas2
Glo1	Xylt1		Bcas3
Glra1	Yap1		Bcat1
Glrx	Ythdc2		Bcat2
Glrx2	Zar1		Bccip
Glrx5	Zbed5		Bcdin3d
Gltscr2	Zbtb14		Bche
Glud1	Zbtb38		Bckdha
Glyr1	Zbtb44		Bckdhb
Gm10094	Zbtb7c		Bckdk
Gm1045	Zbtb8a		Bcl10
Gm11437	Zbtb8b		Bcl11a
Gm11992	Zdhhc6		Bcl11b
Gm14137	Zfand5		Bcl2
Gm166	Zfp64		Bcl2a1a
Gm3417	Zfyve9		Bcl2l1
Gm527	Zmat4		Bcl2l10
Gm5617	Zfp131		Bcl2l11
Gm5741	Zfp366		Bcl2l12
Gm5901	Zfp462		Bcl2l13
Gm9047	Zfp488		Bcl2l14
Gm973	Zfp536		Bcl2l15
Gm9992	Zfp622		Bcl2l2
Gmcl1	Zfp648		Bcl3
Gmds	Zfp804a		Bcl6
Gmeb1	Zpld1		Bcl6b
Gmeb2	Zscan2		Bcl7a
Gmpr2			Bcl7b
Gna11			Bcl7c
Gna13			Bcl9
Gnai3			Bcl9l
Gnb1			Bclaf1
Gnb2			Bco1
Gnl3			Bco2
Gns			Bcor
Golga1			Bcorl1
Golga2			Bcr
Golga3			Bcs1l
Golga5			Bdh1
Golph3l			Bdh2
Golt1b			Bdkrb1
Gon4l			Bdkrb2
Gorasp1			Bdnf
Gorasp2			Bdp1
Gosr1			Bean1
Gp2			Becn1
Gpaa1			Begain
Gpam			Bend3
Gpank1			Bend4
Gpatch3			Bend5
Gpatch8			Bend6
Gpbp1l1			Bend7
Gpc2			Best1
Gpi1			Best2
Gpkow			Best3
Gpld1			Bet1
Gpm6a			Bet1l
Gpm6b			Bex2
Gpn2			Bex4
Gpn3			Bfar
Gpr108			Bfsp1
Gpr132			Bfsp2
Gpr137b			Bglap
Gpr137c			Bgn
Gpr139			Bhlha15
Gpr142			Bhlha9
Gpr146			Bhlhb9
Gpr15			Bhlhe22
Gpr152			Bhlhe23
Gpr179			Bhlhe40
Gpr18			Bhmt
Gpr180			Bhmt2
Gpr183			Bicc1
Gpr19			Bicd1
Gpr61			Bicd2
Gpr68			Bid
Gpr84			Bik
Gpr88			Bin1
Gprasp1			Bin2
Gprc5c			Bin3
Gprin1			Birc2
Gprin3			Birc3
Gpsm3			Birc5
Gpt2			Birc6
Gpx4			Birc7
Gramd1a			Bivm
Grb2			Blcap
Grcc10			Blk
Grhl1			Blm
Gria3			Blmh
Grik5			Blnk
Grin3a			Bloc1s1
Grip1			Bloc1s2
Grk4			Bloc1s3
Grk5			Bloc1s4
Grk6			Bloc1s5
Grm3			Bloc1s6
Grm8			Blvra
Grn			Blvrb
Grpel1			Blzf1
Grpel2			Bmf
Grsf1			Bmi1
Gsg1			Bmp1
Gsg2			Bmp10
Gsk3a			Bmp15
Gsn			Bmp2
Gsr			Bmp2k
Gstcd			Bmp3
Gstm1			Bmp4
Gstm7			Bmp5
Gsto1			Bmp6
Gstt2			Bmp7
Gtf2a1			Bmp8a
Gtf2a2			Bmper
Gtf2b			Bmpr1a
Gtf2e2			Bmpr1b
Gtf2f1			Bmpr2
Gtf2h3			Bms1
Gtf3a			Bmx
Gtf3c1			Bnc1
Gtf3c2			Bnc2
Gtf3c3			Bnip1
Gtf3c6			Bnip2
Gtpbp1			Bnip3
Gtpbp2			Bnip3l
Gtpbp3			Bnipl
Gtpbp6			Boc
Gtse1			Bod1
Gucy1b3			Bod1l
Guk1			Bok
Gxylt1			Bola1
Gyltl1b			Bola3
Gys1			Boll
Gzf1			Bop1
H13			Bora
H1fx			Bpgm
H2-Ab1			Bphl
H2-Ke6			Bpi
H2-Oa			Bpifa1
H2-Ob			Bpifa2
H2afj			Bpifa3
H2afv			Bpifb1
H2afx			Bpifb2
H2afz			Bpifb3
H3f3a			Bpifb4
Hacl1			Bpifb6
Hagh			Bpifc
Harbi1			Bpnt1
Hat1			Bptf
Haus1			Braf
Haus3			Brap
Haus6			Brat1
Hbp1			Brca1
Hbs1l			Brca2
Hcfc1			Brcc3
Hcfc2			Brd1
Hcls1			Brd2
Hcn3			Brd3
Hdac10			Brd7
Hdac11			Brd8
Hdac4			Brd9
Hdac5			Brdt
Hdac7			Bre
Hdac8			Brf1
Hddc2			Brf2
Hddc3			Bri3
Hdgf			Bri3bp
Hdgfrp2			Bricd5
Hdhd3			Brinp1
Hdlbp			Brinp2
Hectd1			Brinp3
Hectd3			Brip1
Helq			Brix1
Helz			Brk1
Hemgn			Brms1
Hepacam			Brms1l
Herc2			Brox
Herc4			Brpf1
Herpud1			Brpf3
Herpud2			Brs3
Hes3			Brsk1
Hes6			Brsk2
Hexim1			Brwd1
Hexim2			Brwd3
Hey1			Bscl2
Hey2			Bsdc1
Hgs			Bsg
Hgsnat			Bsn
Hhat			Bsnd
Hhipl1			Bsph1
Hibch			Bspry
Hic1			Bst1
Hif1an			Bsx
Higd2a			Btaf1
Hinfp			Btbd1
Hint1			Btbd10
Hint2			Btbd11
Hint3			Btbd16
Hip1			Btbd17
Hipk1			Btbd18
Hipk2			Btbd2
Hira			Btbd6
Hist1h1d			Btbd7
Hist1h2ac			Btbd8
Hist1h2af			Btbd9
Hist1h2ai			Btc
Hist1h2ak			Btd
Hist1h2bc			Btf3
Hist1h2be			Btf3l4
Hist1h2bj			Btg1
Hist1h2bl			Btg2
Hist1h2bm			Btg3
Hist1h2bn			Btg4
Hist1h2bp			Btk
Hist1h3a			Btla
Hist1h3e			Btn1a1
Hist1h3f			Btn2a2
Hist1h3g			Btnl2
Hist1h3h			Btnl9
Hist1h3i			Btrc
Hist1h4a			Bub1
Hist1h4c			Bub1b
Hist1h4d			Bub3
Hist1h4f			Bud13
Hist1h4h			Bves
Hist1h4k			Bysl
Hist1h4n			Bzrap1
Hist2h2ab			Bzw1
Hist2h2bb			Bzw2
Hist2h2be			C030006K11Rik
Hist2h3b			C030039L03Rik
Hist2h4			C130074G19Rik
Hjurp			C1d
Hk1			C1galt1
Hk2			C1galt1c1
Hlf			C1qa
Hmbox1			C1qb
Hmg20a			C1qbp
Hmg20b			C1qc
Hmga1			C1ql1
Hmgcs2			C1ql2
Hmgn1			C1ql3
Hmgxb3			C1ql4
Hmmr			C1qtnf1
Hmox1			C1qtnf2
Hmox2			C1qtnf3
Hmx2			C1qtnf4
Hmx3			C1qtnf5
Hn1			C1qtnf6
Hnrnpa0			C1qtnf7
Hnrnpa2b1			C1qtnf9
Hnrnpc			C1ra
Hnrnpf			C1rl
[truncated: 14,755 more rows]
