# Supplementary material for: Characterization of the direct targets of FOXO transcription factors throughout evolution
Source: Aging Cell. 2016 Apr 8;15(4):673–85. doi: 10.1111/acel.12479 (PMC4933671; doi:10.1111/acel.12479)
Supplement: Supplementary file 7 — Table S6 FOXO targets that are conserved across all species (Caenorhabditis elegans, Drosophila, mouse, and human). [file ACEL-15-673-s007.xlsx]

## Sheet: Sheet1
Conserved in all species	All conserved genes (mouse names)
9030624J02Rik	0610011F06Rik
Arhgap12	0610037L13Rik
Arid2	1110001J03Rik
Cat	1110008F13Rik
Cdk5rap3	1110059G10Rik
Cltc	1700008I05Rik
Cog3	1700021K19Rik
Cul3	1810013L24Rik
Dcp2	1810026J23Rik
Ddx56	1810043G02Rik
Dync1h1	2210016F16Rik
Ermp1	2310022A10Rik
Esco2	2310045N01Rik
Esd	2310047M10Rik
Exoc6	2310061I04Rik
Faf1	2310067B10Rik
G3bp1	2410016O06Rik
Gapvd1	2410127L17Rik
Gtf2a1l	2510039O18Rik
Itpkc	2610020H08Rik
Lars	2610507B11Rik
Lig4	2700029M09Rik
Lsm4	2700060E02Rik
Med14	2810006K23Rik
Memo1	2810408M09Rik
Ndufv2	3110002H16Rik
Nfil3	3110040N11Rik
Nudt9	3110057O12Rik
Nup93	4931406C07Rik
Opa1	5031414D18Rik
Pola2	6330403A02Rik
Polr1a	9030624J02Rik
Ptpn23	A230046K03Rik
Rapgef2	A2m
Rictor	Aak1
Serinc5	Aamp
Skiv2l2	Aar2
Smc6	Aars
Spo11	Aars2
Tpp2	Aasdh
Ube4b	Aasdhppt
Ubr4	Aass
Vprbp	Aatf
Vps52	Abat
Wbp4	Abca3
Znrf2	Abca5
	Abca6
	Abca8b
	Abca9
	Abcb10
	Abcb6
	Abcb7
	Abcb8
	Abcc1
	Abcc2
	Abcc3
	Abcc6
	Abcd1
	Abcd2
	Abcd3
	Abce1
	Abcf1
	Abcf2
	Abcg5
	Abcg8
	Abhd11
	Abhd12
	Abhd16a
	Abhd16b
	Abhd3
	Abhd4
	Abhd5
	Abi1
	Abi3
	Ablim1
	Ablim2
	Ablim3
	Abra
	Abt1
	Acaa2
	Acacb
	Acadm
	Acadsb
	Acap1
	Acap3
	Acat1
	Acbd3
	Acbd4
	Acbd5
	Acbd6
	Acer1
	Acer2
	Ache
	Acly
	Aco1
	Acot10
	Acot13
	Acox1
	Acox2
	Acox3
	Acp1
	Acp2
	Acpp
	Acpt
	Acsl1
	Acsl5
	Acsl6
	Actl10
	Actn1
	Actn2
	Actn4
	Actr10
	Actr1a
	Actr1b
	Actr2
	Actr6
	Acvr2a
	Acvr2b
	Acy1
	Adal
	Adam10
	Adam11
	Adam17
	Adam22
	Adam23
	Adam28
	Adam7
	Adam8
	Adamtsl1
	Adat2
	Adat3
	Adck1
	Adck3
	Adck4
	Adcy1
	Adcy2
	Adcy4
	Adh1
	Adh4
	Adh5
	Adh7
	Adhfe1
	Adi1
	Adipor1
	Adipor2
	Adk
	Adora1
	Adora2a
	Adora2b
	Adora3
	Adpgk
	Adra1a
	Adra1b
	Adra1d
	Adrbk1
	Adrbk2
	Adrm1
	Adsl
	Adss
	Adssl1
	Adtrp
	Afg3l2
	Afmid
	Aga
	Agap1
	Agap2
	Agap3
	Aggf1
	Agk
	Agl
	Agmat
	Agpat2
	Agpat6
	Agpat9
	Agps
	Agxt2
	Ahi1
	Ahrr
	Ahsa1
	AI314180
	Aifm1
	Aifm3
	Aig1
	Aip
	Aipl1
	Ak1
	Ak2
	Ak3
	Ak5
	Akap10
	Akap13
	Akirin1
	Akirin2
	Akt1
	Akt2
	Akt3
	Aktip
	Aldh18a1
	Aldh1l1
	Aldh1l2
	Aldh3a1
	Aldh3a2
	Aldh3b1
	Aldh4a1
	Aldh5a1
	Aldh6a1
	Aldoa
	Aldob
	Aldoc
	Alg1
	Alg10b
	Alg11
	Alg12
	Alg14
	Alg2
	Alg3
	Alg5
	Alg6
	Alg9
	Alk
	Alkbh1
	Alkbh4
	Alkbh6
	Alkbh7
	Alkbh8
	Amacr
	Ambp
	Amd1
	Amdhd2
	Amhr2
	Ammecr1
	Ammecr1l
	Ampd1
	Ampd2
	Ampd3
	Amph
	Amt
	Amy1
	Amy2a2
	Anapc1
	Anapc10
	Anapc11
	Anapc2
	Angel1
	Angel2
	Ank1
	Ank3
	Ankfn1
	Ankhd1
	Ankle1
	Ankle2
	Ankrd13a
	Ankrd13b
	Ankrd13c
	Ankrd13d
	Ankrd17
	Ankrd28
	Ankrd29
	Ankrd44
	Ankrd49
	Ankrd52
	Ankrd6
	Anks1
	Anks1b
	Anln
	Ano8
	Anpep
	Anxa1
	Anxa13
	Anxa2
	Anxa9
	Aox1
	Ap1g1
	Ap1g2
	Ap1m1
	Ap1m2
	Ap1s1
	Ap1s2
	Ap1s3
	Ap2s1
	Ap3b1
	Ap3b2
	Ap3d1
	Ap3s1
	Ap3s2
	Ap4b1
	Ap4e1
	Apba1
	Apba2
	Apba3
	Apc
	Apc2
	Apex1
	Aph1a
	Aph1b
	Apip
	Aplp1
	Apmap
	Apoa1bp
	Apoo
	Apool
	Apopt1
	Aprt
	Aqr
	Araf
	Arcn1
	Arel1
	Arf1
	Arf3
	Arf4
	Arf5
	Arf6
	Arfgap1
	Arfgap2
	Arfgap3
	Arfgef1
	Arfgef2
	Arfip1
	Arfip2
	Arfrp1
	Arg1
	Arg2
	Arhgap1
	Arhgap10
	Arhgap12
	Arhgap15
	Arhgap17
	Arhgap21
	Arhgap23
	Arhgap26
	Arhgap27
	Arhgap30
	Arhgap39
	Arhgap42
	Arhgap44
	Arhgap5
	Arhgap8
	Arhgdia
	Arhgdib
	Arhgdig
	Arhgef1
	Arhgef11
	Arhgef12
	Arhgef15
	Arhgef16
	Arhgef17
	Arhgef18
	Arhgef19
	Arhgef2
	Arhgef26
	Arhgef28
	Arhgef40
	Arhgef5
	Arid2
	Arid3a
	Arid3b
	Arid3c
	Arid5a
	Arih2
	Arl1
	Arl14ep
	Arl14epl
	Arl15
	Arl3
	Arl5a
	Arl5b
	Arl5c
	Arl6
	Arl6ip5
	Arl8a
	Arl8b
	Arpc1a
	Arpc1b
	Arpc2
	Arpc3
	Arpc4
	Arpc5
	Arpc5l
	Arpp19
	Arpp21
	Arr3
	Arrb1
	Arrb2
	Arrdc2
	Arrdc3
	Arrdc4
	Arsb
	Arsi
	Arsj
	Arv1
	Arvcf
	Ascc1
	Ascc3
	Asf1a
	Asf1b
	Ash1l
	Ash2l
	Asna1
	Asnsd1
	Aspg
	Aspm
	Aspscr1
	Astl
	Asun
	Atad1
	Atad3a
	Atad5
	Atat1
	Ate1
	Atf1
	Atf6
	Atf6b
	Atg10
	Atg12
	Atg13
	Atg16l1
	Atg16l2
	Atg2a
	Atg3
	Atg4a
	Atg4b
	Atg4c
	Atg4d
	Atg5
	Atg7
	Atg9a
	Atg9b
	Atic
	Atl1
	Atl2
	Atl3
	Atm
	Atoh1
	Atoh7
	Atp10b
	Atp12a
	Atp13a1
	Atp13a2
	Atp13a3
	Atp13a4
	Atp13a5
	Atp1a1
	Atp1a2
	Atp1a3
	Atp1a4
	Atp1b1
	Atp1b2
	Atp1b3
	Atp1b4
	Atp2b1
	Atp2b2
	Atp2b3
	Atp2b4
	Atp2c1
	Atp2c2
	Atp4a
	Atp4b
	Atp5a1
	Atp5b
	Atp5c1
	Atp5d
	Atp5f1
	Atp5g1
	Atp5g2
	Atp5g3
	Atp5h
	Atp5l
	Atp5o
	Atp5s
	Atp5sl
	Atp6v0a1
	Atp6v0a2
	Atp6v0a4
	Atp6v0b
	Atp6v0c
	Atp6v0d1
	Atp6v0d2
	Atp6v0e
	Atp6v0e2
	Atp6v1a
	Atp6v1b1
	Atp6v1b2
	Atp6v1c1
	Atp6v1c2
	Atp6v1d
	Atp6v1e1
	Atp6v1e2
	Atp6v1f
	Atp6v1g1
	Atp6v1g2
	Atp6v1g3
	Atp6v1h
	Atp7a
	Atp7b
	Atp8a1
	Atp8a2
	Atp8b2
	Atp8b4
	Atp9a
	Atpaf2
	Atpif1
	Atr
	Atrn
	Atrnl1
	Atrx
	Atxn1
	Atxn1l
	AU022252
	Aurka
	Aurkb
	Aurkc
	Avil
	Avl9
	AW209491
	Axin1
	Axin2
	Azin1
	B3galnt2
	B3galt4
	B3galt6
	B3gat1
	B3gat2
	B3gat3
	B3gnt2
	B3gnt3
	B3gnt4
	B3gnt5
	B3gnt6
	B3gnt7
	B3gnt8
	B3gnt9
	B4galt1
	B4galt2
	B4galt3
	B4galt4
	B4galt7
	B9d2
	Bag2
	Baiap3
	Banf1
	Banf2
	Baz1a
	Bbs1
	Bbs4
	Bbs5
	Bbs9
	Bbx
	BC005624
	BC023829
	BC024978
	BC030499
	BC048546
	Bcap29
	Bcap31
	Bcas2
	Bcat1
	Bcat2
	Bccip
	Bche
	Bckdha
	Bcl7a
	Bcl7b
	Bcl7c
	Bco2
	Bcs1l
	Bdp1
	Best1
	Best2
	Best3
	Bhlhe22
	Bhlhe23
	Bicc1
	Bicd1
	Bicd2
	Bin1
	Birc2
	Birc3
	Birc7
	Blcap
	Blm
	Bloc1s1
	Bloc1s2
	Blzf1
	Bmp2k
	Bmpr2
	Bms1
	Bnc1
	Bnc2
	Bnip1
	Bola1
	Boll
	Bop1
	Bphl
	Bpnt1
	Braf
	Brap
	Brd1
	Brd7
	Brd9
	Brf1
	Brix1
	Brpf1
	Brpf3
	Brsk1
	Brsk2
	Bscl2
	Bsx
	Btaf1
	Btbd10
	Btbd17
	Btbd7
	Btf3
	Btf3l4
	Btg1
	Btg2
	Btg3
	Bub1
	Bub1b
	Bub3
	Bud13
	Bysl
	Bzrap1
	C030006K11Rik
	C1d
	C1qbp
	C2cd5
	C77370
	C78339
	Cab39
	Cab39l
	Cables1
	Cables2
	Cabp2
	Cabp4
	Cabp5
	Cabp7
	Cacfd1
	Cacna1c
	Cacna1f
	Cacna1s
	Cacnb1
	Cacnb2
	Cacnb3
	Cacnb4
	Cactin
	Cad
	Cadps
	Cadps2
	Caln1
	Calr
	Calr3
	Calu
	Camk1
	Camk1d
	Camk1g
	Camkk1
	Camkmt
	Camta1
	Camta2
	Cand1
	Cand2
	Cant1
	Canx
	Cap1
	Cap2
	Capg
	Capn1
	Capn15
	Capn2
	Capn3
	Capn8
	Capn9
	Capza1
	Capza2
	Capza3
	Capzb
	Car1
	Car11
	Car13
	Car2
	Car3
	Car5a
	Car5b
	Car7
	Carkd
	Cars
	Casc3
	Cat
	Cbl
	Cblc
	Cbs
	Cc2d1a
	Cc2d1b
	Ccbl2
	Ccdc101
	Ccdc102a
	Ccdc109b
	Ccdc12
	Ccdc124
	Ccdc130
	Ccdc132
	Ccdc137
	Ccdc146
	Ccdc18
	Ccdc22
	Ccdc25
	Ccdc39
	Ccdc47
	Ccdc53
	Ccdc55
	Ccdc6
	Ccdc85a
	Ccdc85c
	Ccdc86
	Ccdc94
	Ccdc97
	Ccnb1
	Ccnb2
	Ccnb3
	Ccnc
	Ccnd1
	Ccnd2
	Ccnd3
	Ccne1
	Ccne2
	Ccng1
	Ccng2
	Ccnh
	Ccni
	Ccnl1
	Ccnl2
	Ccnt1
	Ccnt2
	Ccny
	Ccnyl1
	Cct2
	Cct3
	Cct4
	Cct5
	Cct6a
	Cct6b
	Cct7
	Cct8
	Cct8l1
	Ccz1
	Cd2ap
	Cd36
	Cd37
	Cd68
	Cd82
	Cda
	Cdc14a
	Cdc14b
	Cdc16
	Cdc23
	Cdc25a
	Cdc25b
	Cdc25c
	Cdc27
	Cdc34
	Cdc37
	Cdc37l1
	Cdc40
	Cdc42bpa
	Cdc42bpb
	Cdc42bpg
	Cdc45
	Cdc5l
	Cdc7
	Cdip1
	Cdipt
	Cdk1
	Cdk11b
	Cdk12
	Cdk13
	Cdk19
	Cdk2ap1
	Cdk2ap2
	Cdk4
	Cdk5
	Cdk5r1
	Cdk5r2
	Cdk5rap1
	Cdk5rap3
	Cdk6
	Cdk8
	Cdk9
	Cdkal1
	Cdkl1
	Cdkl4
	Cdnf
	Cdo1
	Cdpf1
	Cds1
	Cds2
	Cdt1
	Cdx1
	Cdx2
	Cdx4
	Cebpg
	Cebpz
	Cela1
	Celf2
	Cenpa
	Cep104
	Cep97
	Cept1
	Cercam
	Cerk
	Cerkl
	Cers2
	Cers3
	Cers4
	Cers5
	Cers6
	Cfdp1
	Cfl1
	Cfl2
	Chac1
	Chaf1a
	Chaf1b
	Champ1
	Chat
	Chchd1
	Chchd10
	Chchd2
	Chchd3
	Chchd4
	Chchd6
	Chd1
	Chd2
	Chd3
	Chd4
	Chd5
	Chd6
	Chd7
	Chd8
	Chd9
	Chdh
	Chek1
	Chek2
	Cherp
	Chic1
	Chic2
	Chid1
	Chit1
	Chka
	Chkb
	Chl1
	Chm
	Chml
	Chmp2a
	Chmp2b
	Chmp3
	Chmp4b
	Chmp4c
	Chmp5
	Chmp6
	Chmp7
	Chordc1
	Chpt1
	Chrm1
	Chrm2
	Chrm3
	Chrm4
	Chrm5
	Chrna1
	Chrna2
	Chrna3
	Chrna4
	Chrna6
	Chrna9
	Chrnb1
	Chrne
	Chrng
	Chsy1
	Chsy3
	Chtf18
	Chtf8
	Chuk
	Ciapin1
	Cic
	Cir1
	Cisd1
	Cisd2
	Cisd3
	Ckap5
	Ckb
	Ckm
	Ckmt1
	Ckmt2
	Cks1b
	Clasp1
	Clcn1
	Clcn2
	Clcn3
	Clcn5
	Clcnka
	Clcnkb
	Clec16a
	Clec18a
	Clgn
	Clic1
	Clic3
	Clic4
	Clic5
	Clic6
	Clint1
	Cln3
	Clns1a
	Clp1
	Clpp
	Clptm1
	Clptm1l
	Clpx
	Clstn1
	Clstn2
	Clstn3
	Clta
	Cltb
	Cltc
	Cluap1
	Cluh
	Cmc1
	Cmc2
	Cmpk1
	Cmtr1
	Cnbp
	Cndp1
	Cndp2
	Cnep1r1
	Cnga1
	Cnga2
	Cnga3
	Cnga4
	Cngb3
	Cnih1
	Cnih2
	Cnih3
	Cnksr1
	Cnksr2
	Cnksr3
	Cnnm1
	Cnnm2
	Cnnm3
	Cnnm4
	Cnot1
	Cnot2
	Cnot3
	Cnot4
	Cnot6
	Cnot6l
	Cnot7
	Cnot8
	Cnpy3
	Cnpy4
	Coa3
	Coa5
	Coasy
	Cog2
	Cog3
	Cog4
	Cog5
	Cog6
	Cog8
	Col15a1
	Col18a1
	Col22a1
	Col4a1
	Col4a2
	Col4a3
	Col4a3bp
	Col4a4
	Col4a5
	Col4a6
	Col7a1
	Colgalt1
	Colgalt2
	Commd4
	Copa
	Copb1
	Copb2
	Cope
	Copg1
	Copg2
	Cops3
	Cops4
	Cops5
	Cops6
	Copz1
	Copz2
	Coq10a
	Coq10b
	Coq2
	Coq3
	Coq4
	Coq5
	Coq6
	Coq7
	Coro1a
	Coro1b
	Coro1c
	Coro6
	Coro7
	Cox10
	Cox11
	Cox15
	Cox17
	Cox18
	Cox19
	Cox4i1
	Cox4i2
	Cox5a
	Cox6a1
	Cox6a2
	Cox6b1
	Cox6b2
	Cpeb1
	Cplx1
	Cplx2
	Cpsf1
	Cpsf2
	Cpsf3
	Cpsf3l
	Cpsf4
	Cpsf4l
	Cpsf6
	Cpsf7
	Cpt1a
	Cpt1b
	Cpt1c
	Cpt2
	Crabp1
	Crabp2
	Cramp1l
	Crat
	Crb1
	Crb2
	Crbn
	Crcp
	Creb1
	Crebbp
	Creld1
	Creld2
	Crem
	Cript
	Crk
	Crkl
	Crls1
	Crmp1
	Crnkl1
	Crot
	Cryl1
	Cs
	Cse1l
	Csk
	Csnk1a1
	Csnk1d
	Csnk1e
	Csnk1g1
	Csnk1g2
	Csnk1g3
	Csnk2b
	Cspg4
	Csrnp1
	Csrnp2
	Csrnp3
	Cstf1
	Cstf2
	Cstf2t
	Cstf3
	Ctbp1
	Ctbp2
	Ctdp1
	Cth
	Ctnnal1
	Ctnnb1
	Ctnnbl1
	Ctnnd1
	Ctnnd2
	Ctns
	Ctrb1
	Ctrl
	Ctsb
	Ctsd
	Ctsk
	Ctsl
	Ctso
	Ctss
	Ctu1
	Ctu2
	Cubn
	Cul1
	Cul2
	Cul3
	Cul4a
	Cul4b
	Cul5
	Cuta
	Cutc
	Cuzd1
	Cwc15
	Cwc22
	Cwf19l1
	Cwf19l2
	Cxxc1
	Cyb5b
	Cyb5d2
	Cyb5r1
	Cyb5r2
	Cybrd1
	Cyc1
	Cycs
	Cyfip1
	Cyfip2
	Cyld
	Cyp11a1
	Cyp11b1
	Cyp11b2
	Cyp3a11
	Cyp3a13
	Cyp46a1
	D15Ertd621e
	D17Wsu92e
	D19Bwg1357e
	D230025D16Rik
	D2hgdh
	D2Wsu81e
	D630003M21Rik
	D6Wsu163e
	D930015E06Rik
	Daam1
	Daam2
	Dab1
	Dab2
	Dab2ip
	Dach1
	Dach2
	Dao
	Dap3
	Dars
	Dars2
	Dazl
	Dbh
	Dbn1
	Dbndd2
	Dbnl
	Dbp
	Dbr1
	Dbt
	Dcaf11
	Dcaf13
	Dcaf7
	Dcakd
	Dchs1
	Dclk1
	Dclk3
	Dcp1a
	Dcp1b
	Dcp2
	Dcps
	Dcst1
	Dcstamp
	Dctd
	Dctn1
	Dctn2
	Dctn5
	Dctn6
	Dcun1d1
	Dcun1d2
	Dcx
	Dcxr
	Ddb1
	Ddc
	Ddi1
	Ddi2
	Ddo
	Ddost
	Ddrgk1
	Ddx1
	Ddx10
	Ddx17
	Ddx18
	Ddx19a
	Ddx19b
	Ddx20
	Ddx23
	Ddx24
	Ddx25
	Ddx26b
	Ddx27
	Ddx39
	Ddx39b
	Ddx41
	Ddx42
	Ddx43
	Ddx46
	Ddx47
	Ddx49
	Ddx5
	Ddx51
	Ddx52
	Ddx55
	Ddx56
	Ddx6
	Degs1
	Degs2
	Dennd4a
	Dennd4b
	Dennd4c
	Dennd5a
	Dennd5b
	Dennd6a
	Dennd6b
	Denr
	Depdc5
	Dera
	Derl1
	Derl2
	Derl3
	Desi1
	Desi2
	Dgat1
	Dgcr14
	Dgcr8
	Dgka
	Dgke
	Dgkg
	Dgkq
	Dhcr7
	Dhdds
	Dhfr
	Dhodh
	Dhps
	Dhrs7b
	Dhrs7c
	Dhtkd1
	Dhx16
	Dhx33
	Dhx34
	Dhx35
	Dhx37
	Dhx8
	Dhx9
	Diap1
	Diap3
	Diexf
	Dimt1
	Dip2a
	Dip2b
	Dip2c
	Diras1
	Diras2
	Dis3
	Dis3l2
	Disp1
	Disp2
	Dkc1
	Dlat
	Dlc1
	Dlg1
	Dlg2
	Dlg3
	Dlg4
	Dlg5
	Dlgap1
	Dlgap2
	Dlgap3
	Dlgap4
	Dlst
	Dmap1
	Dmkn
	Dmpk
	Dmrt3
	Dmtn
	Dmwd
	Dmxl1
	Dmxl2
	Dna2
	Dnah12
	Dnah2
	Dnah3
	Dnah6
	Dnaic1
	Dnaic2
	Dnaja1
	Dnaja2
	Dnaja3
	Dnaja4
	Dnajb1
	Dnajb11
	Dnajb13
	Dnajb4
	Dnajb5
	Dnajb9
	Dnajc1
	Dnajc11
	Dnajc12
	Dnajc14
	Dnajc15
	Dnajc16
	Dnajc17
	Dnajc19
	Dnajc21
	Dnajc25
	Dnajc3
	Dnajc30
	Dnajc8
	Dnajc9
	Dnali1
	Dnase2a
	Dnase2b
	Dnlz
	Dnttip1
	Dnttip2
	Doc2a
	Doc2b
	Dock1
	Dock11
	Dock2
	Dock5
	Dock6
	Dock7
	Dock8
	Dock9
	Dohh
	Dolk
	Dopey1
	Dopey2
	Dpagt1
	Dph1
	Dph2
	Dph3
	Dph5
	Dph6
	Dph7
	Dpm1
	Dpm3
	Dpp3
	Dpp7
	Dpp8
	Dpp9
	Dpy19l1
	Dpy19l2
	Dpy19l3
	Dpy19l4
	Dpy30
	Dpyd
	Dpys
	Dpysl2
	Dpysl3
	Dpysl4
	Dpysl5
	Dr1
	Drap1
	Drd4
	Drg1
	Drg2
	Drosha
	Dscc1
	Dstn
	Dtd1
	Dtnb
	Dtnbp1
	Dtwd1
	Dtymk
	Duox1
	Duox2
	Duoxa1
	Duoxa2
	Dus1l
	Dus3l
	Dus4l
	Dusp11
	Dusp12
	Dusp14
	Dusp18
	Dusp19
	Dusp23
	Dusp28
	Dusp7
	Dusp9
	Dut
	Dvl1
	Dvl2
	Dvl3
	Dxo
	Dym
	Dync1h1
	Dync1i1
	Dync1li1
	Dync1li2
	Dync2h1
	Dync2li1
	Dynlrb1
	Dynlrb2
	Dynlt1a
	Dynlt3
	Dyrk1a
	Dyrk2
	Dysf
	E2f4
	E2f5
	E430025E21Rik
	Eaf1
	Eaf2
	Ears2
	Ebf1
	Ebf2
	Ebf3
	Ebf4
	Ebna1bp2
	Ech1
	Echdc3
	Echs1
	Ecsit
	Edc4
	Edem2
	Edem3
	Eed
	Eef1a1
	Eef1b2
	Eef1d
	Eef1g
	Eef2
	Eefsec
	Efhd1
	Efhd2
	Efnb1
	Efnb2
	Efnb3
	Efr3b
	Eftud1
	Eftud2
	Egflam
	Ehbp1
	Ehd1
	Ehd2
	Ehd3
	Ehd4
	Ei24
	Eif1a
	Eif1ad
	Eif1ax
	Eif1b
	Eif2ak3
	Eif2b1
	Eif2b2
	Eif2b3
	Eif2b4
	Eif2b5
	Eif2d
	Eif2s1
	Eif2s2
	Eif3c
	Eif3d
	Eif3e
	Eif3f
	Eif3g
	Eif3h
	Eif3i
	Eif3k
	Eif3l
	Eif3m
	Eif4a1
	Eif4a2
	Eif4a3
	Eif4e2
	Eif4e3
	Eif4g1
	Eif4g3
	Eif5
	Eif5a
	Eif5a2
	Eif6
	Elavl1
	Elavl2
	Elavl3
	Elavl4
	Ell
	Ell2
	Ell3
	Elmo1
	Elmo2
	Elmo3
	Elof1
	Elovl3
	Elovl6
	Elp2
	Elp3
	Elp4
	Emc1
	Emc10
	Emc2
	Emc3
	Emc4
	Emc6
	Emc7
	Emc8
	Emc9
	Emg1
	Eml1
	Eml2
	Eml3
	Eml4
	Eml5
	Eml6
	Emx1
	Emx2
	Enah
	Endou
	Engase
	Enoph1
	Ensa
	Entpd5
	Entpd6
	Ep300
	Epb4.1l4b
	Epb4.1l5
	Epc1
	Epc2
	Epg5
	Epha1
	Epha10
	Epha3
	Epha4
	Epha5
	Epha7
	Epha8
	Ephx1
	Eps15
	Eps15l1
	Eps8
	Eps8l1
	Eps8l2
	Eps8l3
	Ept1
	Epx
	Eral1
	Eras
	Ercc1
	Ercc2
	Ercc3
	Ercc4
	Ercc5
	Ergic2
	Erh
	Erlec1
	Ermp1
	Ern1
	Ern2
	Ero1l
	Ero1lb
	Erp27
	Erp44
	Esco1
	Esco2
	Esd
	Esf1
	Espl1
	Esrp1
	Esrp2
	Esyt1
	Esyt2
	Esyt3
	Etf1
	Etfa
	Etfb
	Etfdh
	Ethe1
	Etl4
	Etnk1
	Etnk2
	Etnppl
	Ets1
	Eva1a
	Eva1b
	Eva1c
	Evl
	Evx1
	Evx2
	Exo1
	Exoc1
	Exoc2
	Exoc3
	Exoc3l
	Exoc3l4
	Exoc4
	Exoc5
	Exoc6
	Exoc6b
	Exoc7
	Exoc8
	Exog
	Exosc1
	Exosc10
	Exosc2
	Exosc3
	Exosc4
	Exosc5
	Exosc9
	Ext1
	Extl1
	Eya1
	Eya2
	Eya3
	Eya4
	Ezr
	Fa2h
	Fabp2
	Faf1
	Fah
	Fahd1
	Faim
	Fam102a
	Fam102b
	Fam109a
	Fam109b
	Fam122a
	Fam122b
	Fam126a
	Fam126b
	Fam133b
	Fam136a
	Fam151a
	Fam151b
	Fam160a1
	Fam160a2
	Fam160b1
	Fam160b2
	Fam172a
	Fam173a
	Fam173b
	Fam179a
	Fam192a
	Fam20a
	Fam20c
	Fam210a
	Fam32a
	Fam46a
	Fam46b
	Fam46c
	Fam46d
	Fam49a
	Fam49b
	Fam50a
	Fam50b
	Fam69a
	Fam69b
	Fam69c
	Fam73a
	Fam73b
	Fam76a
	Fam76b
	Fam96b
	Fam98a
	Fam98b
	Fam98c
	Fancd2
	Far1
	Far2
	Farp1
	Farp2
	Farsa
	Fasn
	Fastk
	Fastkd3
	Fat1
	Fat2
	Fat4
	Fau
	Faxc
	Fbln1
	Fbln2
	Fbp1
	Fbp2
	Fbxl13
	Fbxl19
	Fbxo32
	Fbxo42
	Fbxo45
	Fbxw11
	Fbxw7
	Fcf1
	Fcho1
	Fcho2
	Fdps
	Fdx1l
	Fdxacb1
	Fdxr
	Fer1l6
	Fermt1
	Fermt2
	Fermt3
	Fez1
	Fez2
	Fezf1
	Fezf2
	Fgfrl1
	Fh1
	Fhdc1
	Fhod3
	Fig4
	Fign
	Fignl1
	Fis1
	Fitm1
	Fitm2
	Fkbp10
	Fkbp11
	Fkbp14
	Fkbp2
	Fkbp7
	Fkbp9
	Flad1
	Flcn
	Flii
	Flna
	Flnb
	Flnc
	Fnbp1
	Fndc3a
	Fndc3b
	Fnip1
	Fnip2
	Fnta
	Fntb
	Fos
	Fosb
	Fosl1
	Fosl2
	Foxa1
	Foxa2
	Foxa3
	Foxb1
	Foxf2
	Foxg1
	Foxj2
	Foxj3
	Foxo1
	Foxo3
	Foxo4
	Foxo6
	Foxp3
	Foxp4
	Foxred1
	Fpgs
	Fra10ac1
	Fras1
	Frem1
	Frem2
	Frem3
	Frg1
	Frk
	Frmd3
	Frmd5
	Frmd6
	Frmd7
	Frmd8
	Frmpd1
	Frmpd4
	Frrs1
	Frs2
	Frs3
	Fry
	Fryl
	Frzb
	Fshr
	Fth1
	Ftmt
	Ftsj1
	Ftsj2
	Ftsj3
	Fubp3
	Fuca1
	Fuca2
	Fundc1
	Fundc2
	Furin
	Fut4
	Fut7
	Fut8
	Fut9
	Fxn
	Fzr1
	G3bp1
	Gabarap
	Gabbr1
	Gabbr2
	Gabrb1
	Gabrb2
	Gabrb3
	Gabrq
	Gabrr1
	Gabrr2
	Gabrr3
	Gad1
	Gad2
	Gadd45gip1
	Galm
	Galnt1
	Galnt10
	Galnt12
	Galnt13
	Galnt2
	Galnt3
	Galnt4
	Galnt6
	Galnt7
	Galr1
	Galr2
	Ganab
	Ganc
	Gapdh
	Gapvd1
	Gars
	Gart
	Gas8
	Gatad2a
	Gatad2b
	Gatc
	Gba
	Gba2
	Gbe1
	Gcat
	Gcc1
	Gcdh
	Gcfc2
	Gch1
	Gck
	Gclc
	Gclm
	Gcn1l1
	Gcsh
	Gda
	Gde1
	Gdi1
	Gdi2
	Gdpgp1
	Gem
	Gemin2
	Get4
	Gfer
	Gfi1b
	Gfm2
	Gfpt1
	Gfpt2
	Gga1
	Gga2
	Gga3
	Ggact
	Ggct
	Ggt1
	Ggt5
	Ghitm
	Ghsr
	Gid8
	Gigyf1
	Gigyf2
	Gins1
	Gins2
	Gins3
	Gins4
	Gipc1
	Gipc2
	Gipc3
	Git1
	Git2
	Gk2
	Gk5
	Gla
	Glb1
	Glb1l
	Glb1l2
	Glb1l3
	Glce
	Gldc
	Gldn
	Gli1
	Gli2
	Gli3
	Glipr2
	Glod4
	Glrb
	Glrx
	Glrx3
	Glrx5
	Gls
	Gls2
	Gltp
	Gltpd2
	Gltscr2
	Glud1
	Glul
	Glyctk
	Gm10094
	Gm17296
	Gm3417
	Gm5428
	Gmcl1
	Gmds
	Gmfb
	Gmppa
	Gmppb
	Gmps
	Gna11
	Gna12
	Gna13
	Gna14
	Gnal
	Gnao1
	Gnaq
	Gnas
	Gnb1
	Gnb2
	Gnb3
	Gnb4
	Gng13
	Gnl2
	Gnl3
	Gnl3l
	Gnpat
	Gnpda1
	Gnpda2
	Gnpnat1
	Gnrhr
	Golga5
	Golga7
	Golga7b
	Golgb1
	Golph3
	Golph3l
	Golt1a
	Golt1b
	Gorasp1
	Gorasp2
	Gosr1
	Gosr2
	Got1
	Got1l1
	Got2
	Gpaa1
	Gpalpp1
	Gpank1
	Gpatch1
	Gpatch11
	Gpc1
	Gpc2
	Gpc4
	Gpc6
	Gpcpd1
	Gpd1
	Gpd1l
	Gpd2
	Gphn
	Gpi1
	Gpkow
	Gpn1
	Gpn2
	Gpn3
	Gpr107
	Gpr108
	Gpr158
	Gpr179
	Gpr21
	Gpr22
	Gpr39
	Gpr83
	Gpr89
	Gpt
	Gpt2
	Gpx4
	Grap
	Grap2
	Grb10
	Grb14
	Grb2
	Grb7
	Grhl1
	Grhl2
	Grhl3
	Gria1
	Gria3
	Gria4
	Grid1
	Grid2
	Grin1
	Grin2a
	Grin2b
	Grin2c
	Grin2d
	Grk4
	Grk5
	Grk6
	Grm2
	Grm3
	Grpel1
	Grpel2
	Grwd1
[truncated: 3,707 more rows]
