# Supplementary material for: Characterization of the direct targets of FOXO transcription factors throughout evolution
Source: Aging Cell. 2016 Apr 8;15(4):673–85. doi: 10.1111/acel.12479 (PMC4933671; doi:10.1111/acel.12479)
Supplement: Supplementary file 8 — Table S7 FOXO targets that change in expression with age in the mouse and Caenorhabditis elegans. [file ACEL-15-673-s008.xlsx]

## Sheet: Sheet1
C. elegans DAF-16 change age	Mouse FOXO change age	Conserved change age worm	Conserved change age mouse
aagr-2	1500032L24Rik	apy-1	Actn4
acl-1	2310037I24Rik	asg-1	Ate1
acs-18	2400003C14Rik	asg-2	Atp5l
acs-5	3110001D03Rik	asp-3	Atrx
amt-4	6330409N04Rik	asp-4	Brd2
anmt-3	AA881470	B0041.5	Cct3
apy-1	Actn4	B0285.4	Cdk8
aqp-10	Ank2	B0286.3	Cdo1
aqp-11	Anxa11	C14H10.1	Cfl1
asg-1	Arhgap18	C18H9.3	Clns1a
asg-2	Arid1b	C35B1.5	Dnaja2
asm-2	Ate1	cat-4	Eef2
asp-3	Atp5l	cdo-1	Eif2ak3
asp-4	Atrx	ckb-2	Eif2s2
attf-6	B2m	cpz-2	Eif4a2
B0041.5	Bclaf1	csq-1	Entpd5
B0238.12	Bid	daf-22	Etv5
B0272.3	Brd2	dhs-20	Evi5
B0284.1	Brf2	dhs-29	Gpr108
B0285.4	C430048L16Rik	dpyd-1	Gstp2
B0286.3	Calm3	erd-2	H2afz
B0336.3	Ccna2	F13H6.3	Hat1
best-5	Cct3	F20D1.9	Hdgf
btb-16	Cdc34	F22B8.7	Hip1
C01B10.3	Cdc6	F22E5.6	Ilf2
C01H6.4	Cdk4	F42F12.3	Lnpep
C05C12.4	Cdk8	F44E5.4	Lsm2
C07D8.6	Cdo1	F44E5.5	Map3k12
C07H4.1	Cdv3	fan-1	Mcm3
C13G3.1	Cfl1	fat-5	Mospd2
C14H10.1	Chd6	frh-1	Opa1
C15H7.4	Clns1a	ftn-2	Pbx3
C17H11.2	Cops3	ges-1	Pdhb
C18A11.1	Cpeb4	haao-1	Pip5k1c
C18H9.3	Cst3	hsp-16.1	Ppia
C25A11.2	Ctsl	hsp-16.11	Ppm1g
C29F7.3	D10Wsu102e	hsp-16.49	Rbm14
C31C9.2	D14Ertd449e	hsp-70	Rpl10
C31H5.4	Dctn6	immt-1	Rpl10a
C33A12.4	Dnaja2	lbp-6	Rpl15
C35B1.5	Eef2	lipl-2	Rpl27
C42D4.1	Eif2ak3	lipl-7	Rps20
C49C3.9	Eif2s2	lpd-7	Skp1a
C49F5.3	Eif4a2	mboa-7	Slc13a4
C49F5.7	Eif4g2	mig-23	Slc25a1
C50F4.8	Eif5a	mnp-1	Stat1
C52G5.2	Enpp2	mxl-3	Ube2r2
C54D10.3	Entpd5	pcca-1	Zfyve20
C54F6.6	Etv5	scav-2
C56E6.2	Evi5	scav-4
cat-4	Fbxo7	sptf-3
cdo-1	Fdft1	suca-1
cdr-2	Foxo1	sur-5
cdr-6	Gbas	T05E7.1
ceh-43	Gpr108	T07F8.4
ckb-2	Gprc5b	T11G6.3
clec-1	Grip1	T20B3.1
clec-57	Gstp2	T25B9.1
clec-87	H2afz	T28H10.3
cnc-3	H3f3b	taf-11.2
cnc-4	Hat1	tag-123
cnc-8	Hdgf	tbb-6
col-10	Hip1	trpp-6
col-103	Hmgb2	ubc-7
col-117	Hmgn2
col-120	Hnrpdl
col-129	Ilf2
col-130	Jam2
col-144	Jun
col-145	Kctd5
col-146	Klf7
col-149	Kpna2
col-157	Laptm4a
col-168	Limd1
col-17	Lnpep
col-176	Lsm2
col-2	Lsm7
col-38	Map3k12
col-39	Mcm3
col-43	Meis1
col-62	Mospd2
col-63	Mrpl24
col-8	Mt2
col-85	Nap1l1
col-90	Narfl
col-91	Nfkb1
col-92	Ninj1
col-94	Npc2
col-98	Ntrk2
cpn-3	Opa1
cpt-4	Parn
cpz-2	Pbx3
csq-1	Pcsk5
cyn-3	Pdhb
cyp-25A1	Pfdn2
cyp-25A2	Pigs
cyp-33C8	Pip5k1b
cyp-34A8	Pip5k1c
cyp-35A2	Pole4
D1005.1	Polg
D1054.8	Ppia
D1086.3	Ppm1g
daf-22	Prdm4
dao-3	Prickle1
dct-11	Rab8a
DH11.2	Rad18
dhs-19	Ran
dhs-20	Rbm14
dhs-21	Rcbtb1
dhs-29	Rfc3
dhs-30	Rpl10
dod-3	Rpl10a
dpy-13	Rpl15
dpy-3	Rpl24
dpyd-1	Rpl27
dsl-1	Rpl27a
ech-8	Rps20
elo-2	Rps29
elo-5	Rrm2
erd-2	Skp1a
F09E10.1	Slc13a4
F10E9.5	Slc25a1
F10G2.4	Smarcc1
F13D12.3	Smo
F13H6.3	Sp3
F15E6.3	Spp1
F16B4.4	Stat1
F18A1.7	Stmn1
F20D1.9	Tcf19
F20G2.2	Tcf7
F21D5.4	Tdrd3
F22B8.7	Tiparp
F22E5.6	Tnfrsf12a
F23F1.7	Tomm34
F27B3.6	Tram1
F28F5.4	Tubb2b
F32H5.1	Tubb5
F41B4.3	Uba52
F42F12.3	Ubb
F42G2.2	Ube2r2
F43H9.4	Ucp2
F44A6.5	Usp1
F44E5.4	Whsc2
F44E5.5	Xrcc4
F45D3.3	Ywhah
F47B10.9	Zfp369
F47B8.8	Zfyve20
F48F7.6
F52E1.5
F53F8.4
F55A12.5
F57A10.2
F57F4.4
F57F5.1
F58G1.7
F58H10.1
fan-1
far-3
far-8
fat-5
fbxa-64
fbxa-90
fbxc-31
fbxc-33
fip-5
flu-2
frh-1
ftn-2
ges-1
gna-2
gst-13
gst-22
gst-36
gst-4
gst-42
gstk-1
haao-1
hgo-1
his-14
his-26
his-34
his-38
his-44
his-62
hpo-17
hsp-16.1
hsp-16.11
hsp-16.49
hsp-70
idhg-2
ifa-3
immt-1
irg-2
K02B12.2
K02F3.9
K04G2.10
K05F6.4
K12H6.7
klo-1
lbp-6
lec-8
lec-9
lipl-2
lipl-7
lpd-7
lys-2
lys-3
lys-4
M02D8.1
M02F4.3
mboa-7
mig-23
mnp-1
mxl-3
nit-1
nlp-27
nlp-29
nuc-1
numr-2
oig-2
pcca-1
pes-23
pfd-4
pfd-6
pfn-3
piga-1
pmp-2
ptr-18
R02F2.2
R04B5.5
R07E3.4
R07E4.3
R11.4
R11A5.6
rde-1
scav-2
scav-4
sdc-2
sdz-19
sepa-1
sodh-1
sptf-3
sqt-2
stdh-1
suca-1
sur-5
T03F6.3
T03G11.6
T05A7.1
T05D4.2
T05E7.1
T07F8.4
T11G6.3
T13F3.6
T14D7.1
T14F9.2
T18D3.6
T20B3.1
T21G5.2
T22B7.7
T22G5.3
T23F2.3
T23F2.4
T25B9.1
T28H10.3
taf-11.2
tag-123
tag-18
tag-290
tbb-6
trap-2
tre-2
trpp-6
ttm-4
ttr-15
ttr-16
ttr-20
ttr-32
ttr-47
ttr-6
ubc-7
ugt-12
ugt-38
ugt-41
ugt-47
ugt-63
ugt-8
unc-27
vha-12
W06B4.2
W07E6.2
W09D12.1
Y12A6A.1
Y25C1A.6
Y39A1A.22
Y40D12A.2
Y41C4A.11
Y57G11B.5
Y75B8A.23
ZC395.5
ZC443.4
ZK1055.7
ZK899.2
